# Supplementary material for: Commensal-derived short-chain fatty acids disrupt lipid membrane homeostasis in Staphylococcus aureus
Source: mBio. 2025 Nov 28;17(1):e01392-25. doi: 10.1128/mbio.01392-25 (PMC12802256; doi:10.1128/mbio.01392-25)
Supplement: Data set S1 — Nanostring gene expression data. [file mbio.01392-25-s0001.xlsx]

## Sheet: Fletcher_et_al_2024_SupplFile1_
LB + Propionate
	Log2 fold change	std error (log2)	Lower confidence limit (log2)	Upper confidence limit (log2)	Linear fold change	Lower confidence limit (linear)	Upper confidence limit (linear)	P-value	BY.p.value	method	probe.ID
alsS-mRNA	3.28	0.18	2.92	3.63	9.69	7.59	12.4	1.75e-06	0.000201	lm.nb	SAOUHSC_02468.1:1223
fadX-mRNA	2.6	0.193	2.22	2.98	6.06	4.66	7.87	1.05e-05	0.000604	lm.nb	SAOUHSC_00199.1:58
ldh1-mRNA	-1.71	0.174	-2.05	-1.37	0.306	0.241	0.387	6.44e-05	0.00226	lm.nb	SAOUHSC_00206.1:396
nanA-mRNA	1.74	0.184	1.38	2.1	3.34	2.6	4.28	7.88e-05	0.00226	lm.nb	SAOUHSC_00295.1:638
sspB-mRNA	-1.07	0.16	-1.38	-0.755	0.477	0.384	0.593	0.000548	0.0126	lm.nb	SAOUHSC_00987.1:815
gltB-mRNA	2.45	0.434	1.6	3.3	5.48	3.04	9.88	0.00132	0.0252	lm.nb	SAOUHSC_00435.1:2528
gap-mRNA	-0.723	0.144	-1.01	-0.44	0.606	0.498	0.737	0.00242	0.0398	lm.nb	SAOUHSC_00795.1:616
cidA-mRNA	2.6	0.544	1.53	3.66	6.04	2.89	12.7	0.00309	0.0429	lm.nb	SAOUHSC_02851.1:26
ilvE-mRNA	0.597	0.127	0.348	0.847	1.51	1.27	1.8	0.00336	0.0429	lm.nb	SAOUHSC_00536.1:489
narG-mRNA	-1.48	0.328	-2.12	-0.833	0.359	0.23	0.561	0.00411	0.0472	lm.nb	SAOUHSC_02681.1:2581
spa-mRNA	-0.815	0.198	-1.2	-0.427	0.568	0.434	0.744	0.00623	0.065	lm.nb	SAOUHSC_00069.1:311
fbnA-mRNA	0.803	0.204	0.402	1.2	1.74	1.32	2.3	0.00772	0.0739	lm.nb	SAOUHSC_02803.1:1651
ccpA-mRNA	0.536	0.149	0.245	0.828	1.45	1.19	1.78	0.0113	0.0997	lm.nb	SAOUHSC_01850.1:696
hla-mRNA	-0.938	0.273	-1.47	-0.404	0.522	0.36	0.756	0.0138	0.107	lm.nb	SAOUHSC_01121.1:246
cymR-mRNA	0.442	0.129	0.19	0.695	1.36	1.14	1.62	0.0139	0.107	lm.nb	Hntr_cymR.1:144
codY-mRNA	0.616	0.21	0.204	1.03	1.53	1.15	2.04	0.0263	0.189	lm.nb	SAOUHSC_01228.1:263
aur-mRNA	-0.821	0.301	-1.41	-0.232	0.566	0.376	0.852	0.0342	0.231	lm.nb	SAOUHSC_02971.1:962
lrgA-mRNA	0.371	0.159	0.0588	0.682	1.29	1.04	1.6	0.0587	0.374	lm.nb	SAOUHSC_00232.1:161
purR-mRNA	-0.104	0.0558	-0.214	0.00484	0.93	0.862	1	0.11	0.666	loglinear	SAOUHSC_00467.1:180
srrA-mRNA	-0.285	0.16	-0.597	0.0281	0.821	0.661	1.02	0.125	0.716	lm.nb	SAOUHSC_01586.1:312
hld-mRNA	0.373	0.225	-0.0688	0.815	1.3	0.953	1.76	0.149	0.815	lm.nb	SAOUHSC_02260.1:31
isaB-mRNA	0.267	0.231	-0.186	0.72	1.2	0.879	1.65	0.291	1	lm.nb	SAOUHSC_02972.1:8
pgi-mRNA	-0.0887	0.113	-0.31	0.132	0.94	0.807	1.1	0.461	1	loglinear	SAOUHSC_00900.1:616
fib-mRNA	-0.106	0.189	-0.476	0.264	0.929	0.719	1.2	0.594	1	lm.nb	SAOUHSC_01114.1:39
agrA-mRNA	-0.155	0.313	-0.769	0.459	0.898	0.587	1.37	0.639	1	lm.nb	SAOUHSC_02265.1:111
opp3b-mRNA	0.146	0.309	-0.46	0.753	1.11	0.727	1.69	0.653	1	lm.nb	Hntr_opp3b.1:210
rex-mRNA	0.0338	0.0793	-0.122	0.189	1.02	0.919	1.14	0.685	1	loglinear	SAOUHSC_02273.1:417
arlR-mRNA	-0.0214	0.0902	-0.198	0.155	0.985	0.872	1.11	0.82	1	loglinear	SAOUHSC_01420.1:24
saeR-mRNA	0.0284	0.209	-0.381	0.438	1.02	0.768	1.35	0.896	1	lm.nb	SAOUHSC_00715.1:558
LB + Butyrate
	Log2 fold change	std error (log2)	Lower confidence limit (log2)	Upper confidence limit (log2)	Linear fold change	Lower confidence limit (linear)	Upper confidence limit (linear)	P-value	BY.p.value	method	probe.ID
fadX-mRNA	3.08	0.193	2.71	3.46	8.48	6.53	11	3.76e-06	0.000432	lm.nb	SAOUHSC_00199.1:58
alsS-mRNA	1.71	0.181	1.35	2.06	3.27	2.56	4.18	8.01e-05	0.0046	lm.nb	SAOUHSC_02468.1:1223
nanA-mRNA	1.54	0.184	1.18	1.9	2.91	2.27	3.74	0.000158	0.00604	lm.nb	SAOUHSC_00295.1:638
fib-mRNA	1.32	0.188	0.95	1.69	2.49	1.93	3.22	0.00042	0.0121	lm.nb	SAOUHSC_01114.1:39
ccpA-mRNA	0.934	0.149	0.643	1.23	1.91	1.56	2.34	0.000754	0.0173	lm.nb	SAOUHSC_01850.1:696
fbnA-mRNA	1.18	0.203	0.778	1.57	2.26	1.71	2.98	0.00116	0.0223	lm.nb	SAOUHSC_02803.1:1651
gltB-mRNA	2.16	0.435	1.31	3.01	4.47	2.48	8.06	0.00253	0.0384	lm.nb	SAOUHSC_00435.1:2528
codY-mRNA	1.03	0.21	0.621	1.44	2.05	1.54	2.72	0.00267	0.0384	lm.nb	SAOUHSC_01228.1:263
saeR-mRNA	0.968	0.208	0.559	1.38	1.96	1.47	2.6	0.00354	0.0452	lm.nb	SAOUHSC_00715.1:558
isaB-mRNA	0.979	0.231	0.526	1.43	1.97	1.44	2.7	0.00545	0.0626	lm.nb	SAOUHSC_02972.1:8
ilvE-mRNA	0.503	0.127	0.254	0.753	1.42	1.19	1.69	0.00754	0.0787	lm.nb	SAOUHSC_00536.1:489
cymR-mRNA	0.431	0.129	0.179	0.684	1.35	1.13	1.61	0.0155	0.147	lm.nb	Hntr_cymR.1:144
ldh1-mRNA	-0.573	0.174	-0.914	-0.232	0.672	0.531	0.852	0.0166	0.147	lm.nb	SAOUHSC_00206.1:396
sspB-mRNA	-0.492	0.158	-0.802	-0.183	0.711	0.574	0.881	0.0206	0.169	lm.nb	SAOUHSC_00987.1:815
aur-mRNA	-0.91	0.301	-1.5	-0.32	0.532	0.354	0.801	0.0233	0.179	lm.nb	SAOUHSC_02971.1:962
pgi-mRNA	0.277	0.113	0.0561	0.498	1.21	1.04	1.41	0.0492	0.353	loglinear	SAOUHSC_00900.1:616
purR-mRNA	-0.133	0.0558	-0.242	-0.0235	0.912	0.846	0.984	0.0546	0.369	loglinear	SAOUHSC_00467.1:180
arlR-mRNA	0.152	0.0902	-0.0252	0.329	1.11	0.983	1.26	0.144	0.887	loglinear	SAOUHSC_01420.1:24
srrA-mRNA	0.263	0.159	-0.05	0.575	1.2	0.966	1.49	0.151	0.887	lm.nb	SAOUHSC_01586.1:312
hld-mRNA	0.367	0.225	-0.0746	0.809	1.29	0.95	1.75	0.154	0.887	lm.nb	SAOUHSC_02260.1:31
opp3b-mRNA	0.331	0.309	-0.274	0.937	1.26	0.827	1.91	0.325	1	lm.nb	Hntr_opp3b.1:210
gap-mRNA	0.155	0.144	-0.128	0.437	1.11	0.915	1.35	0.325	1	lm.nb	SAOUHSC_00795.1:616
spa-mRNA	0.171	0.198	-0.217	0.559	1.13	0.86	1.47	0.421	1	lm.nb	SAOUHSC_00069.1:311
cidA-mRNA	0.172	0.547	-0.899	1.24	1.13	0.536	2.37	0.763	1	lm.nb	SAOUHSC_02851.1:26
agrA-mRNA	-0.0881	0.313	-0.702	0.526	0.941	0.615	1.44	0.788	1	lm.nb	SAOUHSC_02265.1:111
narG-mRNA	0.073	0.328	-0.57	0.716	1.05	0.674	1.64	0.831	1	lm.nb	SAOUHSC_02681.1:2581
hla-mRNA	-0.0137	0.272	-0.548	0.52	0.991	0.684	1.43	0.961	1	lm.nb	SAOUHSC_01121.1:246
rex-mRNA	-0.00161	0.0793	-0.157	0.154	0.999	0.897	1.11	0.984	1	loglinear	SAOUHSC_02273.1:417
lrgA-mRNA	0.00204	0.159	-0.31	0.314	1	0.807	1.24	0.99	1	lm.nb	SAOUHSC_00232.1:161
