# Supplementary material for: Commensal-derived short-chain fatty acids disrupt lipid membrane homeostasis in Staphylococcus aureus
Source: mBio. 2025 Nov 28;17(1):e01392-25. doi: 10.1128/mbio.01392-25 (PMC12802256; doi:10.1128/mbio.01392-25)
Supplement: Data set S2 — Proteomics data. [file mbio.01392-25-s0002.xlsx]

## Sheet: S2a. Protein Report
N	Protein FDR Confidence Combined	Description	Accession	Gene Symbol	MW in kDa	Contaminant	Coverage	Number of Peptides	Number of Unique Peptides	Abundance Ratio ilvE_LB vs JE2_LB	Abundance Ratio JE2_LBB vs JE2_LB	Abundance Ratio JE2_LBP vs JE2_LB	Abundance Ratio Adj P-Value ilvE_LB vs JE2_LB	Abundance Ratio Adj P-Value JE2_LBB vs JE2_LB	Abundance Ratio Adj P-Value JE2_LBP vs JE2_LB	Abundances Grouped ilvE_LB	Abundances Grouped JE2_LB	Abundances Grouped JE2_LBB	Abundances Grouped JE2_LBP	Abundances Grouped CV in Percent ilvE_LB	Abundances Grouped CV in Percent JE2_LB	Abundances Grouped CV in Percent JE2_LBB	Abundances Grouped CV in Percent JE2_LBP	Biological Process	Cellular Component	Molecular Function	Gene ID	Pfam IDs	Reactome Pathway Accessions	Reactome Pathways	WikiPathway Accessions	WikiPathways
2	High	Recombination protein RecR OS=Staphylococcus aureus (strain NCTC 8325 / PS 47) OX=93061 GN=recR PE=3 SV=1	Q2G0T3	recR	22.1	FALSE	0.23	6	6	0.639	0.589	0.534	4.02832e-07	3.80544e-08	8.43918e-09	856.8	1341.6	789.5	715.8	2.37	2.93	4.56	1.87	DNA metabolism;other metabolic processes;stress response		nucleic acid binding activity;other molecular function	Q2G0T3; sao:SAOUHSC_00445	Pf02132, Pf13662, Pf21175, Pf21176
8	High	Protein NrdI OS=Staphylococcus aureus (strain NCTC 8325 / PS 47) OX=93061 GN=nrdI PE=3 SV=1	Q2G079	nrdI	15.2	FALSE	0.34	6	5	0.521	0.589	0.313	0.000258409	0.00128272	1.42773e-06	284.4	546	321.4	171.1	7.27	7.37	5.03	12.06	protein metabolism;other metabolic processes		other molecular function	P68813; Q2G079; Q99VP3; Q9Z5C9; sao:SAOUHSC_00741	Pf07972
12	High	HTH cro/C1-type domain-containing protein OS=Staphylococcus aureus (strain NCTC 8325 / PS 47) OX=93061 GN=SAOUHSC_01979 PE=4 SV=1	Q2FX98		17.8	FALSE	0.57	14	14	0.465	0.352	0.248	0.000648178	0.000134353	1.68214e-06	4983.5	10707.5	3772.4	2650.8	14.65	3.69	16.22	10.9			nucleic acid binding activity	Q2FX98; sao:SAOUHSC_01979	Pf01381
18	High	DUF4242 domain-containing protein OS=Staphylococcus aureus (strain NCTC 8325 / PS 47) OX=93061 GN=SAOUHSC_00135 PE=4 SV=1	Q2G1I7		19.2	FALSE	0.26	8	8	1.48	1.498	0.443	0.00105428	0.00163473	1.68214e-06	905.6	611.9	916.3	271.3	4.96	3.97	5.53	10.64				Q2G1I7; sao:SAOUHSC_00135	Pf14026
33	High	NADPH-dependent 7-cyano-7-deazaguanine reductase OS=Staphylococcus aureus (strain NCTC 8325 / PS 47) OX=93061 GN=queF PE=3 SV=1	Q2G081	queF	19.6	FALSE	0.25	5	5	0.723	0.68	0.467	0.00247792	0.00128272	1.68214e-06	1283.5	1775.7	1208	829.4	5.8	5.33	7.45	5.43	other metabolic processes	other cell component	other molecular function	Q2G081; sao:SAOUHSC_00739	Pf14489
243	High	Alpha-acetolactate decarboxylase OS=Staphylococcus aureus (strain NCTC 8325 / PS 47) OX=93061 GN=SAOUHSC_02467 PE=3 SV=1	Q2FW50		26.2	FALSE	0.32	15	14	0.704	0.861	4.511	0.216608	0.759425	1.68214e-06	414.7	588.7	507.1	2656.1	16.64	13.04	11.13	7.98	other metabolic processes		other molecular function	Q2FW50; sao:SAOUHSC_02467	Pf03306
1602	High	Acetolactate synthase, putative OS=Staphylococcus aureus (strain NCTC 8325 / PS 47) OX=93061 GN=SAOUHSC_02468 PE=3 SV=1	Q2FW49		61.1	FALSE	0.42	22	22	0.925	1.126	5.525	1	1	1.68214e-06	227.1	245.6	276.4	1356.7	16.26	4.26	19.34	9.74	other metabolic processes	other cell component	other molecular function	Q2FW49; sao:SAOUHSC_02468	Pf00205, Pf02775, Pf02776
158	High	Amino acid ABC transporter, ATP-binding protein, putative OS=Staphylococcus aureus (strain NCTC 8325 / PS 47) OX=93061 GN=SAOUHSC_02697 PE=4 SV=1	Q2FVL4		27.2	FALSE	0.36	10	10	1.132	1.089	0.642	0.119937	0.136266	3.86713e-05	1711.7	1512.5	1646.6	971.1	5.11	3.09	6.21	4.44	transport		transporter activity;other molecular function	Q2FVL4; sao:SAOUHSC_02697	Pf00005
60	High	Large ribosomal subunit protein uL6 OS=Staphylococcus aureus (strain NCTC 8325 / PS 47) OX=93061 GN=rplF PE=1 SV=1	Q2FW21	rplF	19.8	FALSE	0.72	19	19	0.796	0.762	0.593	0.019671	0.00856871	3.98371e-05	24304.6	30534.8	23257.4	18104	8.56	3.88	3.12	6.68	protein metabolism;other metabolic processes	cytosol;translational apparatus	nucleic acid binding activity;other molecular function	Q2FW21; sao:SAOUHSC_02496	Pf00347
111	High	Carboxyltransferase domain-containing protein OS=Staphylococcus aureus (strain NCTC 8325 / PS 47) OX=93061 GN=SAOUHSC_01711 PE=4 SV=1	Q2FXW9		33.5	FALSE	0.37	10	10	1.44	1.469	2.445	0.0634078	0.0352056	6.42959e-05	94.3	65.5	96.2	160.2	11.74	5.6	9.5	13.96			other molecular function	Q2FXW9; sao:SAOUHSC_01711	Pf02626
24	High	Uncharacterized lipoprotein SAOUHSC_00405 OS=Staphylococcus aureus (strain NCTC 8325 / PS 47) OX=93061 GN=SAOUHSC_00405 PE=3 SV=2	Q2G0W9		31.4	FALSE	0.78	31	24	2.261	2.863	3.057	0.00125371	0.000525885	0.00011226	4668.8	2065.3	5912.7	6313.5	17.81	11.11	16.14	9.77		plasma membrane;other membranes		Q2G0W9; sao:SAOUHSC_00405	Pf04507
25	High	Small ribosomal subunit protein uS2 OS=Staphylococcus aureus (strain NCTC 8325 / PS 47) OX=93061 GN=rpsB PE=1 SV=2	Q2FZ25	rpsB	29.1	FALSE	0.64	35	34	0.588	0.674	0.536	0.0012623	0.0101016	0.00011238	13644.9	23216.9	15640.9	12443.3	9.13	7.8	7.21	7.57	protein metabolism;other metabolic processes	cytosol;translational apparatus	other molecular function	Q2FZ25	Pf00318
351	High	Helix-turn-helix domain protein OS=Staphylococcus aureus (strain NCTC 8325 / PS 47) OX=93061 GN=SAOUHSC_01574 PE=4 SV=1	Q2FY91		10.2	FALSE	0.39	4	4	0.67	0.953	5.275	0.418496	1	0.00011238	91.3	136.3	129.8	718.9	24.9	25.17	7.73	27.61			nucleic acid binding activity	Q2FY91; sao:SAOUHSC_01574	Pf01381
22	High	30S ribosomal protein S1, putative OS=Staphylococcus aureus (strain NCTC 8325 / PS 47) OX=93061 GN=SAOUHSC_01493 PE=4 SV=1	Q2FYF9		43.3	FALSE	0.7	34	32	2.351	2.701	3.032	0.00122974	0.00128272	0.00012525	12644.5	5377.7	14525.1	16303.4	16.03	11.8	19.82	5.28	protein metabolism;other metabolic processes	cytosol;translational apparatus	nucleic acid binding activity;other molecular function	Q2FYF9; sao:SAOUHSC_01493	Pf00575
37	High	3-methyl-2-oxobutanoate hydroxymethyltransferase OS=Staphylococcus aureus (strain NCTC 8325 / PS 47) OX=93061 GN=panB PE=3 SV=2	Q2FV21	panB	29.2	FALSE	0.5	14	14	0.701	0.728	0.617	0.00317853	0.0111408	0.00012525	2114	3014.8	2195.4	1860.4	1.37	9.08	5.85	5.99	other metabolic processes	other cell component	other molecular function	Q2FV21; sao:SAOUHSC_02919	Pf02548
119	High	Small ribosomal subunit protein uS11 OS=Staphylococcus aureus (strain NCTC 8325 / PS 47) OX=93061 GN=rpsK PE=1 SV=1	Q2FW31	rpsK	13.9	FALSE	0.47	10	10	0.805	0.686	0.6	0.0765744	0.00379541	0.00012525	16912.4	21003	14412.8	12601.9	7.78	8.13	6.71	3.14	protein metabolism;other metabolic processes	cytosol;translational apparatus	nucleic acid binding activity;other molecular function	Q2FW31; sao:SAOUHSC_02486	Pf00411
1217	High	N-acetylneuraminate lyase OS=Staphylococcus aureus (strain NCTC 8325 / PS 47) OX=93061 GN=nanA PE=1 SV=1	Q2G160	nanA	33	FALSE	0.12	5	5	1.071	1.123	2.447	1	0.803777	0.00012525	436.4	407.5	457.5	997.4	7.4	13.63	4.84	15.4	other metabolic processes	cytosol	other molecular function	Q2G160; sao:SAOUHSC_00295	Pf00701
19	High	Urocanate hydratase OS=Staphylococcus aureus (strain NCTC 8325 / PS 47) OX=93061 GN=hutU PE=3 SV=1	Q2FVT5	hutU	60.6	FALSE	0.37	26	26	2.369	2.08	3.174	0.00106903	0.00808253	0.00013092	1190.9	502.7	1045.9	1595.8	21.22	8.97	10.32	17.13	other metabolic processes	other cell component	other molecular function	Q2FVT5; sao:SAOUHSC_02607	Pf01175, Pf17391, Pf17392
74	High	Peptide deformylase OS=Staphylococcus aureus (strain NCTC 8325 / PS 47) OX=93061 GN=def PE=3 SV=1	Q2G265	def	18.1	FALSE	0.38	6	6	0.751	0.698	0.561	0.0296388	0.0111408	0.00016254	450.4	599.6	418.5	336.3	10.55	4.18	10.22	4.06	protein metabolism;other metabolic processes		other molecular function	Q2G265; sao:SAOUHSC_01182	Pf01327
28	High	Probable glycine dehydrogenase (decarboxylating) subunit 1 OS=Staphylococcus aureus (strain NCTC 8325 / PS 47) OX=93061 GN=gcvPA PE=3 SV=1	Q2FY34	gcvPA	49.7	FALSE	0.41	21	21	2.189	2.259	2.791	0.00157487	0.00128272	0.000170318	3452.9	1577.1	3562.9	4401.1	15.54	15.02	15.59	8.09	other metabolic processes		other molecular function	Q2FY34; sao:SAOUHSC_01633	Pf02347
1504	High	SSD domain-containing protein OS=Staphylococcus aureus (strain NCTC 8325 / PS 47) OX=93061 GN=SAOUHSC_02866 PE=4 SV=1	Q2FV70		90.4	FALSE	0.43	48	47	0.961	1.151	9.401	1	1	0.000179694	1567.3	1631.1	1877.9	15333.6	17.91	6.48	16.53	53.98		other membranes		Q2FV70; sao:SAOUHSC_02866	Pf03176
375	High	ATP synthase gamma chain OS=Staphylococcus aureus (strain NCTC 8325 / PS 47) OX=93061 GN=atpG PE=3 SV=1	Q2FWE9	atpG	29.5	FALSE	0.43	13	13	0.915	0.809	0.666	0.466548	0.0206644	0.000191029	5080.3	5551.3	4491.8	3699.2	5.25	9.02	3.61	4.52	other metabolic processes;transport	plasma membrane;other membranes	transporter activity;other molecular function	Q2FWE9; sao:SAOUHSC_02343	Pf00231
5	High	L-aspartate--L-methionine ligase OS=Staphylococcus aureus (strain NCTC 8325 / PS 47) OX=93061 GN=SAOUHSC_02373 PE=1 SV=1	Q2FWC5		45.6	FALSE	0.31	12	12	2.558	2.329	2.102	4.71496e-05	0.000106398	0.000212072	1065.8	416.6	970.1	875.5	7.38	13.15	15.28	3.43			other molecular function	Q2FWC5; sao:SAOUHSC_02373
6	High	Cof-type HAD-IIB family hydrolase OS=Staphylococcus aureus (strain NCTC 8325 / PS 47) OX=93061 GN=SAOUHSC_02396 PE=4 SV=1	Q2FWA2		32.3	FALSE	0.75	21	21	1.852	1.654	1.635	5.45749e-05	0.000237707	0.000216925	3108.2	1678	2776.2	2744.1	7.33	6.41	9.94	5.78		cytosol	other molecular function	Q2FWA2; sao:SAOUHSC_02396	Pf08282
17	High	Fibronectin binding protein B, putative OS=Staphylococcus aureus (strain NCTC 8325 / PS 47) OX=93061 GN=SAOUHSC_02802 PE=4 SV=1	Q2G1T5		101	FALSE	0.25	20	18	0.275	0.234	0.254	0.000947081	0.00088511	0.000244999	437.8	1590.8	371.9	404	15.53	34.4	28.99	14.73	cell adhesion	non-structural extracellular		Q2G1T5; sao:SAOUHSC_02802	Pf00746, Pf02986, Pf10425, Pf17961
7	High	Diaminopimelate decarboxylase OS=Staphylococcus aureus (strain NCTC 8325 / PS 47) OX=93061 GN=lysA PE=3 SV=1	Q2FYN4	lysA	47	FALSE	0.4	18	18	3.05	2.474	2.311	6.2926e-05	0.000525885	0.000294184	2688.2	881.4	2180.3	2037.2	19.41	5.29	9.52	11.5	other metabolic processes		other molecular function	Q2FYN4; sao:SAOUHSC_01401	Pf00278, Pf02784
21	High	Cytosolic protein OS=Staphylococcus aureus (strain NCTC 8325 / PS 47) OX=93061 GN=SAOUHSC_00406 PE=4 SV=1	Q2G0W8		49.2	FALSE	0.56	31	31	2.515	3.124	2.971	0.00122974	0.0010334	0.000294184	2319.9	922.3	2881.3	2739.9	20.18	5.7	23.47	3.03				Q2G0W8; sao:SAOUHSC_00406
79	High	PepSY domain-containing protein OS=Staphylococcus aureus (strain NCTC 8325 / PS 47) OX=93061 GN=SAOUHSC_00356 PE=4 SV=1	Q2G105		21.3	FALSE	0.77	39	39	2.197	2.296	4.743	0.0356735	0.0239651	0.000294184	7900.7	3595.5	8254	17053.3	23.04	20.63	27.33	21.2				Q2G105; sao:SAOUHSC_00356	Pf03413
224	High	Orotate phosphoribosyltransferase OS=Staphylococcus aureus (strain NCTC 8325 / PS 47) OX=93061 GN=pyrE PE=3 SV=1	Q2FZ70	pyrE	22	FALSE	0.25	7	7	0.764	0.617	0.458	0.199163	0.0191874	0.000294184	379.8	497.1	306.9	227.8	13.25	11.77	10.14	10.75	other metabolic processes		other molecular function	Q2FZ70; sao:SAOUHSC_01172	Pf00156
619	High	N-acetyltransferase domain-containing protein OS=Staphylococcus aureus (strain NCTC 8325 / PS 47) OX=93061 GN=SAOUHSC_01425 PE=4 SV=1	Q2FYL4		19.8	FALSE	0.24	4	4	0.82	0.7	0.409	0.849771	0.157618	0.000294184	139.3	169.8	118.8	69.5	6.99	19.94	11.2	13.84			other molecular function	Q2FYL4; sao:SAOUHSC_01425	Pf00583
34	High	Imidazolonepropionase OS=Staphylococcus aureus (strain NCTC 8325 / PS 47) OX=93061 GN=hutI PE=3 SV=1	Q2FVT6	hutI	45	FALSE	0.44	19	19	2.785	2.112	3.807	0.00247792	0.0230713	0.000307551	1137	408.2	862.2	1554.3	27.82	15.4	13.95	19.73	other metabolic processes	other cell component	other molecular function	Q2FVT6; sao:SAOUHSC_02606	Pf01979
307	High	Large ribosomal subunit protein uL10 OS=Staphylococcus aureus (strain NCTC 8325 / PS 47) OX=93061 GN=rplJ PE=3 SV=1	Q2G0N9	rplJ	17.7	FALSE	0.45	12	12	0.823	0.703	0.527	0.313914	0.0413938	0.000319888	18547.9	22543.6	15855.3	11885.6	14.61	10.65	5.16	10.58	protein metabolism;other metabolic processes	cytosol;translational apparatus	nucleic acid binding activity;other molecular function	Q2G0N9; sao:SAOUHSC_00520	Pf00466
1536	High	Putative N-acetylmannosamine-6-phosphate 2-epimerase OS=Staphylococcus aureus (strain NCTC 8325 / PS 47) OX=93061 GN=nanE PE=1 SV=1	Q2G157	nanE	24.5	FALSE	0.39	10	10	0.96	1.224	2.344	1	0.835217	0.000319888	330.8	344.7	422	808.1	21	10.21	13.44	0.43	other metabolic processes	cytosol	other molecular function	Q2G157; sao:SAOUHSC_00298	Pf04131
75	High	Phage protein OS=Staphylococcus aureus (strain NCTC 8325 / PS 47) OX=93061 GN=SAOUHSC_01264 PE=4 SV=1	Q2FZ07		8.2	FALSE	0.68	8	8	1.906	2.491	2.817	0.0310093	0.00735582	0.00046694	2982	1564.2	3896.8	4405.7	13.18	13.28	19.15	24.03				Q2FZ07; sao:SAOUHSC_01264
120	High	HTH-type transcriptional regulator OS=Staphylococcus aureus (strain NCTC 8325 / PS 47) OX=93061 GN=SAOUHSC_02935 PE=3 SV=1	Q2FV08		21.7	FALSE	0.35	7	7	0.879	0.848	0.737	0.0772128	0.0514059	0.000579395	492.8	560.8	475.7	413.5	6.41	5.42	3.55	3.23			nucleic acid binding activity	Q2FV08; sao:SAOUHSC_02935
715	High	Triosephosphate isomerase OS=Staphylococcus aureus (strain NCTC 8325 / PS 47) OX=93061 GN=tpiA PE=3 SV=1	Q2G030	tpiA	27.3	FALSE	0.64	25	25	1.034	0.996	0.769	0.978195	1	0.000625391	17784.1	17194.1	17128.8	13225.5	7.77	2.76	3.38	1.85	other metabolic processes	cytosol	other molecular function	Q2G030; sao:SAOUHSC_00797	Pf00121
38	High	Probable glycine dehydrogenase (decarboxylating) subunit 2 OS=Staphylococcus aureus (strain NCTC 8325 / PS 47) OX=93061 GN=gcvPB PE=3 SV=1	Q2FY35	gcvPB	54.7	FALSE	0.58	35	35	1.755	1.65	2.083	0.00466903	0.0115562	0.000689727	7008	3993.1	6588.5	8318.9	11.35	17.3	9.73	10.15	other metabolic processes	cytosol;other cell component	other molecular function	Q2FY35; sao:SAOUHSC_01632	Pf00266, Pf21478
47	High	Putative dipeptidase SAOUHSC_01868 OS=Staphylococcus aureus (strain NCTC 8325 / PS 47) OX=93061 GN=SAOUHSC_01868 PE=3 SV=1	Q2FXH9		52.8	FALSE	0.48	28	28	1.533	1.459	1.843	0.0099231	0.0220899	0.00069445	5707.3	3722.5	5430.1	6860.4	10.82	11.57	14.95	2.66	protein metabolism;other metabolic processes		other molecular function	Q2FXH9; sao:SAOUHSC_01868	Pf01546
99	High	Small ribosomal subunit protein uS5 OS=Staphylococcus aureus (strain NCTC 8325 / PS 47) OX=93061 GN=rpsE PE=1 SV=1	Q2FW23	rpsE	17.7	FALSE	0.95	26	24	0.729	0.677	0.542	0.0487056	0.0151295	0.00069445	16998.8	23325.9	15785.4	12644.8	15.02	9.94	9.29	5.01	protein metabolism;other metabolic processes	cytosol;translational apparatus	nucleic acid binding activity;other molecular function	Q2FW23; sao:SAOUHSC_02494	Pf00333, Pf03719
413	High	Toprim domain-containing protein OS=Staphylococcus aureus (strain NCTC 8325 / PS 47) OX=93061 GN=SAOUHSC_00840 PE=4 SV=1	Q2FZZ4		14.7	FALSE	0.22	3	3	0.75	0.549	0.349	0.556177	0.116302	0.00069445	162.8	217.1	119.2	75.8	13.64	13.53	25.39	22.75				Q2FZZ4; sao:SAOUHSC_00840	Pf01751
544	High	Aspartate 1-decarboxylase OS=Staphylococcus aureus (strain NCTC 8325 / PS 47) OX=93061 GN=panD PE=3 SV=2	Q2FV23	panD	14	FALSE	0.17	2	2	0.761	0.429	0.241	0.745365	0.0452439	0.00069445	306.5	402.9	172.8	97.3	29.36	32.62	18.21	17.38	other metabolic processes	cytosol	other molecular function	Q2FV23; sao:SAOUHSC_02916	Pf02261
10	High	Putative phosphoesterase SAOUHSC_00951 OS=Staphylococcus aureus (strain NCTC 8325 / PS 47) OX=93061 GN=SAOUHSC_00951 PE=3 SV=1	Q2FZP9		19.3	FALSE	0.73	18	18	1.723	1.784	1.541	0.000428472	0.000224126	0.000710067	7156.7	4154.2	7411.3	6400.2	7.6	5.05	10.41	5.19			other molecular function	Q2FZP9; sao:SAOUHSC_00951	Pf13563
70	High	Large ribosomal subunit protein uL5 OS=Staphylococcus aureus (strain NCTC 8325 / PS 47) OX=93061 GN=rplE PE=1 SV=1	Q2FW18	rplE	20.3	FALSE	0.77	27	27	0.796	0.874	0.693	0.0288277	0.178669	0.000897999	44780.5	56264.5	49167.5	38972.1	7.63	6.86	6.63	8.68	protein metabolism;other metabolic processes	cytosol;translational apparatus	nucleic acid binding activity;other molecular function	Q2FW18; sao:SAOUHSC_02500	Pf00281, Pf00673
72	High	NADP-dependent oxidoreductase domain-containing protein OS=Staphylococcus aureus (strain NCTC 8325 / PS 47) OX=93061 GN=SAOUHSC_02460 PE=4 SV=1	Q2FW57		32.2	FALSE	0.29	9	9	2.162	3.23	3.64	0.0296388	0.00735582	0.000897999	540.9	250.2	808.1	910.6	28.59	12.23	29.38	6.3		cytosol	other molecular function	Q2FW57; sao:SAOUHSC_02460	Pf00248
101	High	Pectate lyase superfamily protein domain-containing protein OS=Staphylococcus aureus (strain NCTC 8325 / PS 47) OX=93061 GN=SAOUHSC_02138 PE=4 SV=1	Q2FWY3		40.7	FALSE	0.13	6	6	1.617	1.86	2.404	0.0495512	0.0206644	0.000897999	268.7	166.2	309	399.4	20.47	8.16	20.97	5.68				Q2FWY3; sao:SAOUHSC_02138	Pf12708
114	High	Small ribosomal subunit protein uS3 OS=Staphylococcus aureus (strain NCTC 8325 / PS 47) OX=93061 GN=rpsC PE=1 SV=1	Q2FW12	rpsC	24.1	FALSE	0.88	32	32	0.714	0.611	0.524	0.067502	0.0111408	0.000897999	28120.3	39356.7	24056.2	20634.8	8.06	15.78	4	9.56	protein metabolism;other metabolic processes	cytosol;translational apparatus	nucleic acid binding activity;other molecular function	Q2FW12; sao:SAOUHSC_02506	Pf00189, Pf07650
1325	High	NYN domain-containing protein OS=Staphylococcus aureus (strain NCTC 8325 / PS 47) OX=93061 GN=SAOUHSC_00514 PE=4 SV=1	Q2G2M5		20.2	FALSE	0.53	11	11	1.032	0.678	0.508	1	0.100002	0.000897999	1528	1481.1	1003.7	752	16.68	7.99	12.83	11.15				Q2G2M5; sao:SAOUHSC_00514	Pf05991
135	High	HTH-type transcriptional regulator SarV OS=Staphylococcus aureus (strain NCTC 8325 / PS 47) OX=93061 GN=sarV PE=2 SV=1	Q2FVY9	sarV	14	FALSE	0.41	7	7	0.366	0.158	0.096	0.10621	0.0111408	0.000936757	807	2202.5	348.5	211.8	42.57	35.81	33.05	48.4	other biological processes	other cell component	nucleic acid binding activity;other molecular function	Q2FVY9; sao:SAOUHSC_02532	Pf01047
43	High	ATP-dependent Clp protease ATP-binding subunit ClpL OS=Staphylococcus aureus (strain NCTC 8325 / PS 47) OX=93061 GN=clpL PE=2 SV=1	Q2FV74	clpL	77.8	FALSE	0.66	58	58	1.876	1.953	2.085	0.00897173	0.00706662	0.000973241	8884.7	4736.6	9251.4	9878	16.61	12.83	14.43	10.97	stress response	other cell component	other molecular function	Q2FV74; sao:SAOUHSC_02862	Pf00004, Pf02151, Pf07724, Pf10431
471	High	Amino acid ABC transporter, ATP-binding protein, putative OS=Staphylococcus aureus (strain NCTC 8325 / PS 47) OX=93061 GN=SAOUHSC_02744 PE=3 SV=1	Q2FVG8		46.1	FALSE	0.4	18	18	1.552	3.627	8.057	0.643219	0.0950735	0.000991822	226.8	146.1	530.1	1177.4	58.31	17.25	38.62	9.7	transport	other membranes	other molecular function	Q2FVG8; sao:SAOUHSC_02744	Pf00005, Pf00571
154	High	Conserved hypothetical phage protein OS=Staphylococcus aureus (strain NCTC 8325 / PS 47) OX=93061 GN=SAOUHSC_02225 PE=4 SV=1	Q2FWQ5		12.8	FALSE	0.22	3	3	0.557	0.999	3.449	0.119241	1	0.00102641	76.5	137.5	137.3	474.1	24.42	33.25	10.8	13.7				Q2FWQ5; sao:SAOUHSC_02225	Pf05595
305	High	Carboxyltransferase domain-containing protein OS=Staphylococcus aureus (strain NCTC 8325 / PS 47) OX=93061 GN=SAOUHSC_01712 PE=4 SV=1	Q2FXW8		27	FALSE	0.24	6	6	1.915	2.7	4.116	0.306465	0.0378077	0.00109392	35.3	18.4	49.7	75.8	16.54	42.99	17.87	22.12			other molecular function	Q2FXW8; sao:SAOUHSC_01712	Pf02682
51	High	Formate--tetrahydrofolate ligase OS=Staphylococcus aureus (strain NCTC 8325 / PS 47) OX=93061 GN=fhs PE=3 SV=1	Q2G296	fhs	59.8	FALSE	0.39	27	27	1.817	1.759	2.396	0.0127249	0.0250567	0.00112359	8296	4565.1	8030.2	10937.6	11.61	14.45	12.05	19.49	other metabolic processes		other molecular function	Q2G296; sao:SAOUHSC_01845	Pf01268
104	High	Uncharacterized lipoprotein SAOUHSC_02650 OS=Staphylococcus aureus (strain NCTC 8325 / PS 47) OX=93061 GN=SAOUHSC_02650 PE=3 SV=1	Q2FVQ2		23.3	FALSE	0.5	12	12	2.159	2.995	3.969	0.0499726	0.0181543	0.00112359	2580	1195.2	3579.9	4743.8	29.42	11.5	28.86	14.08		plasma membrane;other membranes		Q2FVQ2; sao:SAOUHSC_02650
76	High	Phage tape measure protein OS=Staphylococcus aureus (strain NCTC 8325 / PS 47) OX=93061 GN=SAOUHSC_02033 PE=4 SV=1	Q2FX65		125.7	FALSE	0.02	3	2	0.392	0.524	0.223	0.0316311	0.203097	0.00113227	50.8	129.4	67.8	28.9	21.85	23.51	27.89	27.57		other membranes		Q2FX65; sao:SAOUHSC_02033
190	High	Segregation and condensation protein B OS=Staphylococcus aureus (strain NCTC 8325 / PS 47) OX=93061 GN=scpB PE=3 SV=1	Q2FY77	scpB	20.2	FALSE	0.31	7	7	0.858	0.945	0.692	0.159803	0.67244	0.00115421	237.3	276.6	261.5	191.3	4.26	3.55	8.88	9.87	cell cycle OR cell proliferation;DNA metabolism;other metabolic processes;other biological processes	other cell component		Q2FY77; sao:SAOUHSC_01588	Pf04079
49	High	Peptidase C39-like domain-containing protein OS=Staphylococcus aureus (strain NCTC 8325 / PS 47) OX=93061 GN=SAOUHSC_02727 PE=4 SV=1	Q2FVI3		22.3	FALSE	0.46	7	7	0.422	0.352	0.316	0.0111035	0.00701964	0.00115802	176.9	419.5	147.5	132.5	21.42	18.06	20.55	19.79				Q2FVI3; sao:SAOUHSC_02727	Pf13529
13	High	Sce7725 family protein OS=Staphylococcus aureus (strain NCTC 8325 / PS 47) OX=93061 GN=SAOUHSC_00164 PE=4 SV=1	Q2G1G0		35.5	FALSE	0.26	11	11	1.571	1.588	1.415	0.000764367	0.00077125	0.00120992	321	204.4	324.6	289.1	6.24	7.51	3.64	8.96				Q2G1G0; sao:SAOUHSC_00164
149	High	Uridine kinase OS=Staphylococcus aureus (strain NCTC 8325 / PS 47) OX=93061 GN=udk PE=3 SV=1	Q2FXW6	udk	23.5	FALSE	0.57	13	13	0.783	0.795	0.608	0.115371	0.0657241	0.00126079	2310.8	2949.8	2346.1	1792.7	7.18	12.41	11.34	5.9	other metabolic processes	other cell component	kinase activity;other molecular function	Q2FXW6; sao:SAOUHSC_01715	Pf00485
182	High	Molybdenum ABC transporter, periplasmic molybdate-binding protein OS=Staphylococcus aureus (strain NCTC 8325 / PS 47) OX=93061 GN=SAOUHSC_02549 PE=3 SV=1	Q2FVX4		29	FALSE	0.72	32	32	1.585	1.384	3.154	0.152311	0.377262	0.00126079	2637	1663.9	2303.6	5248.3	24.66	19.12	14.58	24.04	transport	other cell component	other molecular function	Q2FVX4; sao:SAOUHSC_02549	Pf13531
170	High	Extracellular matrix protein-binding protein emp OS=Staphylococcus aureus (strain NCTC 8325 / PS 47) OX=93061 GN=emp PE=3 SV=1	Q2G012	emp	38.5	FALSE	0.2	6	6	1.429	1.267	1.863	0.12749	0.436171	0.00126332	164.2	114.9	145.6	214.1	12.3	13.88	11.43	10.84		other cell component		Q2G012; sao:SAOUHSC_00816
273	High	Probable ketoamine kinase SAOUHSC_02908 OS=Staphylococcus aureus (strain NCTC 8325 / PS 47) OX=93061 GN=SAOUHSC_02908 PE=1 SV=1	Q2FV31		33	FALSE	0.36	13	13	1.471	1.886	2.648	0.256441	0.0581794	0.00132288	349.2	237.4	447.8	628.7	24.8	15.11	22.46	13.46	other metabolic processes		kinase activity;other molecular function	Q2FV31; sao:SAOUHSC_02908	Pf03881
11	High	Catalase OS=Staphylococcus aureus (strain NCTC 8325 / PS 47) OX=93061 GN=katA PE=2 SV=2	Q2FYU7	katA	58.3	FALSE	0.58	38	38	2.946	2.256	2.172	0.000428472	0.00201699	0.00134774	13433.2	4559.2	10287	9904.7	21.08	16.01	16.21	1.65	other metabolic processes;stress response;other biological processes	other cell component	other molecular function	Q2FYU7; sao:SAOUHSC_01327	Pf00199, Pf06628
87	High	2-oxoglutarate dehydrogenase E1 component OS=Staphylococcus aureus (strain NCTC 8325 / PS 47) OX=93061 GN=odhA PE=3 SV=1	Q2FYM1	odhA	105.3	FALSE	0.47	48	48	1.646	1.618	2.159	0.0413529	0.044559	0.00134774	6015	3654.3	5911.4	7890.2	14.36	15.61	18.56	8.97	other metabolic processes	cytosol;other cell component	other molecular function	Q2FYM1; sao:SAOUHSC_01418	Pf00676, Pf02779, Pf16870
89	High	Arginine deiminase OS=Staphylococcus aureus (strain NCTC 8325 / PS 47) OX=93061 GN=arcA PE=3 SV=1	Q2FUX7	arcA	46.9	FALSE	0.33	15	15	1.952	3.166	3.219	0.0430599	0.00701964	0.00134774	112.3	57.5	182.1	185.2	32.22	19.94	22.08	8.62	other metabolic processes	other cell component	other molecular function	Q2FUX7; sao:SAOUHSC_02969	Pf02274
155	High	LexA repressor OS=Staphylococcus aureus (strain NCTC 8325 / PS 47) OX=93061 GN=lexA PE=3 SV=1	Q2FYU1	lexA	23.3	FALSE	0.42	7	7	0.824	0.78	0.715	0.119241	0.0430996	0.00140236	810.4	983.3	767.3	703.2	5.58	5.45	7.05	8.58	protein metabolism;DNA metabolism;other metabolic processes;stress response;other biological processes		nucleic acid binding activity;other molecular function	Q2FYU1; sao:SAOUHSC_01333	Pf00717, Pf01726
314	High	Large ribosomal subunit protein uL15 OS=Staphylococcus aureus (strain NCTC 8325 / PS 47) OX=93061 GN=rplO PE=1 SV=1	P0A0F8	rplO	15.6	FALSE	0.79	18	18	0.829	0.769	0.664	0.32468	0.0679794	0.00152988	23354.3	28168	21667.3	18712.2	10.16	7.95	4.78	5.41	protein metabolism;other metabolic processes	cytosol;translational apparatus	nucleic acid binding activity;other molecular function	O06445; P0A0F8; Q2FW25; sao:SAOUHSC_02492	Pf00828
32	High	Lipoprotein OS=Staphylococcus aureus (strain NCTC 8325 / PS 47) OX=93061 GN=SAOUHSC_01584 PE=4 SV=1	Q2FY81		33.6	FALSE	0.46	16	14	3.226	2.167	2.997	0.00222154	0.0205427	0.00155102	749.6	232.3	503.6	696.5	28.44	7.91	28.59	19.45				Q2FY81; sao:SAOUHSC_01584	Pf07901
463	High	RNA-binding protein Hfq OS=Staphylococcus aureus (strain NCTC 8325 / PS 47) OX=93061 GN=hfq PE=3 SV=1	Q2FYZ1	hfq	8.8	FALSE	0.68	5	5	0.549	0.202	0.085	0.623852	0.099987	0.00155102	835.6	1521.3	308	129.8	46.63	15.76	76.77	41.2	other biological processes	cytosol	nucleic acid binding activity	Q2FYZ1; sao:SAOUHSC_01281	Pf17209
45	High	Uncharacterized lipoprotein SAOUHSC_00053 OS=Staphylococcus aureus (strain NCTC 8325 / PS 47) OX=93061 GN=SAOUHSC_00053 PE=1 SV=1	Q2G1Q0		29.8	FALSE	0.17	7	2	2.167	1.386	2.484	0.00978152	0.321637	0.00156087	159.1	73.4	101.8	182.4	25.92	16.49	11.78	17.89		plasma membrane;other membranes		Q2G1Q0; sao:SAOUHSC_00053	Pf04507
145	High	Histidine ammonia-lyase OS=Staphylococcus aureus (strain NCTC 8325 / PS 47) OX=93061 GN=hutH PE=3 SV=1	Q2G2P7	hutH	56	FALSE	0.23	12	12	2.117	1.421	4.059	0.111329	0.483324	0.0015854	125.3	59.2	84.1	240.3	30.47	29.94	16.56	33.97	other metabolic processes	other cell component	other molecular function	Q2G2P7; sao:SAOUHSC_00008	Pf00221
167	High	Putative long chain fatty acid-CoA ligase VraA OS=Staphylococcus aureus (strain NCTC 8325 / PS 47) OX=93061 GN=SAOUHSC_01846 PE=4 SV=1	Q2G294		64.3	FALSE	0.35	21	21	2.574	3.524	5.868	0.12342	0.0456755	0.00161252	1123.2	436.4	1538	2560.8	32.53	16.79	33.78	31.75	other metabolic processes	cytosol	other molecular function	Q2G294; sao:SAOUHSC_01846	Pf00501, Pf13193
655	High	N-acetyltransferase domain-containing protein OS=Staphylococcus aureus (strain NCTC 8325 / PS 47) OX=93061 GN=SAOUHSC_00811 PE=4 SV=1	Q2G016		19.9	FALSE	0.46	7	7	0.892	0.47	0.313	0.889735	0.0613338	0.00166314	467.5	524.4	246.4	164	30.78	19	16.44	15.65			other molecular function	Q2G016; sao:SAOUHSC_00811	Pf00583
40	High	Transcriptional regulator, putative OS=Staphylococcus aureus (strain NCTC 8325 / PS 47) OX=93061 GN=SAOUHSC_02583 PE=3 SV=1	Q2FVV8		33.8	FALSE	0.42	13	13	1.88	1.902	2.125	0.00492358	0.00706662	0.00187738	621	330.4	628.5	702.2	15.38	13.45	11.11	17.05		other membranes		Q2FVV8; sao:SAOUHSC_02583	Pf03816
161	High	EMYY motif lipoprotein OS=Staphylococcus aureus (strain NCTC 8325 / PS 47) OX=93061 GN=SAOUHSC_00754 PE=4 SV=1	Q2G067		34.1	FALSE	0.46	18	17	1.896	1.926	3.143	0.120894	0.119841	0.00187738	1416.2	746.7	1438.2	2346.8	20.87	16.55	27.59	19.42				Q2G067; sao:SAOUHSC_00754
165	High	Small ribosomal subunit protein uS7 OS=Staphylococcus aureus (strain NCTC 8325 / PS 47) OX=93061 GN=rpsG PE=1 SV=2	P48940	rpsG	17.8	FALSE	0.76	25	25	0.674	0.589	0.499	0.12342	0.0191874	0.00187738	9812.4	14548.5	8573.3	7257.7	14.51	18.05	14.86	7.8	cell organization and biogenesis;protein metabolism;other metabolic processes	cytosol;translational apparatus	nucleic acid binding activity;other molecular function	P48940; Q2G0N2; sao:SAOUHSC_00528	Pf00177
209	High	citrate synthase (unknown stereospecificity) OS=Staphylococcus aureus (strain NCTC 8325 / PS 47) OX=93061 GN=SAOUHSC_01802 PE=3 SV=1	Q2FXN3		32.4	FALSE	0.43	14	14	1.645	2.389	2.973	0.176195	0.0473348	0.00187738	1030.9	626.5	1496.6	1862.3	25.89	8.85	28.07	13.78	other metabolic processes		other molecular function	Q2FXN3; sao:SAOUHSC_01802	Pf00285
410	High	Glutamate-1-semialdehyde 2,1-aminomutase 2 OS=Staphylococcus aureus (strain NCTC 8325 / PS 47) OX=93061 GN=hemL2 PE=3 SV=2	Q2G283	hemL2	46.7	FALSE	0.41	16	16	1.29	1.671	2.345	0.535322	0.141632	0.00187738	1481	1147.8	1918.6	2691.6	16.41	13.73	23.98	9.54	other metabolic processes	other cell component	other molecular function	Q2G283; sao:SAOUHSC_02000	Pf00202
97	High	D-alanine aminotransferase OS=Staphylococcus aureus (strain NCTC 8325 / PS 47) OX=93061 GN=SAOUHSC_01867 PE=3 SV=1	Q2FXI0		31.9	FALSE	0.79	18	18	1.399	1.345	1.659	0.0477713	0.0657241	0.00193808	2625.9	1876.7	2523.2	3112.5	9.34	14.32	14.59	2.93	other metabolic processes	cytosol	other molecular function	Q2FXI0; sao:SAOUHSC_01867	Pf01063
124	High	SDR family oxidoreductase OS=Staphylococcus aureus (strain NCTC 8325 / PS 47) OX=93061 GN=SAOUHSC_02604 PE=4 SV=1	Q2FVT8		31.7	FALSE	0.28	8	8	1.982	2.533	3.316	0.0859171	0.0430996	0.00193808	1636.4	825.7	2091.4	2738.1	24.13	26.17	29.37	8.61			other molecular function	Q2FVT8; sao:SAOUHSC_02604	Pf13561
1086	High	ABC transporter, ATP-binding protein, putative OS=Staphylococcus aureus (strain NCTC 8325 / PS 47) OX=93061 GN=SAOUHSC_02274 PE=4 SV=1	Q2FWL5		74.4	FALSE	0.35	24	24	0.941	0.872	0.568	1	0.97103	0.00199963	558.7	593.8	517.7	337.1	9.16	18.04	5.81	5.02			nucleic acid binding activity;other molecular function	Q2FWL5; sao:SAOUHSC_02274	Pf00005, Pf12848, Pf16326
139	High	Protein translocase subunit SecA 1 OS=Staphylococcus aureus (strain NCTC 8325 / PS 47) OX=93061 GN=secA1 PE=1 SV=2	O06446	secA1	95.9	FALSE	0.63	72	72	1.52	1.629	2.105	0.108098	0.0753408	0.00230655	14298.5	9407.1	15323.8	19802.1	15.43	15.88	21.31	4.26	transport	plasma membrane;other membranes;cytosol;other cell component	transporter activity;other molecular function	O06446; Q2G054; sao:SAOUHSC_00769	Pf01043, Pf02810, Pf07516, Pf07517, Pf21090
48	High	DUF5067 domain-containing protein OS=Staphylococcus aureus (strain NCTC 8325 / PS 47) OX=93061 GN=SAOUHSC_00808 PE=1 SV=1	Q2G019		28.4	FALSE	0.6	20	20	2.794	1.655	3.306	0.0103805	0.136266	0.00237021	3612.1	1292.7	2139.6	4273	37.03	13.6	24.25	19.94				Q2G019; sao:SAOUHSC_00808	Pf16729
195	High	ABC transporter domain-containing protein OS=Staphylococcus aureus (strain NCTC 8325 / PS 47) OX=93061 GN=SAOUHSC_02619 PE=4 SV=1	Q2FVS3		33.7	FALSE	0.48	16	16	1.197	1.284	1.483	0.162546	0.123154	0.00237021	786.3	656.8	843.4	973.7	8.73	7.87	12.75	5.02			other molecular function	Q2FVS3; sao:SAOUHSC_02619	Pf00005, Pf13732
951	High	Cytochrome c OS=Equus caballus OX=9796 GN=CYCS PE=1 SV=2	P00004	CYCS	11.8	TRUE	0.16	2	2	1.095	0.765	3.249	1	1	0.00266876	52.1	47.6	36.4	154.7	22.87	13.08	22.68	38.8	cell organization and biogenesis;protein metabolism;other metabolic processes;other biological processes	other membranes;cytosol;mitochondrion;other cell component	other molecular function	P00004	Pf00034
759	High	Bifunctional autolysin OS=Staphylococcus aureus (strain NCTC 8325 / PS 47) OX=93061 GN=atl PE=1 SV=1	Q2FZK7	atl	137.3	FALSE	0.79	110	110	1.108	1.168	2.031	1	1	0.00273677	38270.7	34538.3	40331.7	70155.8	6.58	12.6	17.6	23.91	cell organization and biogenesis;other metabolic processes	non-structural extracellular	other molecular function	O32391; P52081; Q2FZK7; Q7WTC6; Q7WY94; Q7WY95; sao:SAOUHSC_00994	Pf01510, Pf01832, Pf13457
35	High	Fibronectin-binding protein A OS=Staphylococcus aureus (strain NCTC 8325 / PS 47) OX=93061 GN=fnbA PE=1 SV=1	P14738	fnbA	111.7	FALSE	0.22	16	14	0.272	0.232	0.335	0.00253927	0.00379541	0.00275927	259.8	956.3	221.6	320.4	17.64	38.48	36.09	24.09	cell adhesion;other biological processes	non-structural extracellular	other molecular function	P14738; Q2G1T8; sao:SAOUHSC_02803	Pf00746, Pf02986, Pf04650, Pf10425, Pf17961
31	High	HTH marR-type domain-containing protein OS=Staphylococcus aureus (strain NCTC 8325 / PS 47) OX=93061 GN=SAOUHSC_02826 PE=4 SV=1	Q2FVA7		16.5	FALSE	0.49	9	9	0.621	0.693	0.663	0.00222154	0.0317173	0.00285236	245.6	395.4	274.2	262.1	8.18	9.92	12.1	5.24	other biological processes		other molecular function	Q2FVA7; sao:SAOUHSC_02826	Pf01047
108	High	Putative formate dehydrogenase SAOUHSC_02582 OS=Staphylococcus aureus (strain NCTC 8325 / PS 47) OX=93061 GN=SAOUHSC_02582 PE=3 SV=1	Q2FVV9		111.2	FALSE	0.39	50	50	1.789	2.005	2.447	0.0589093	0.0558381	0.00285236	6659.5	3721.5	7460.6	9106	19.83	12.56	27.59	5.68	other metabolic processes	plasma membrane;other membranes	other molecular function	Q2FVV9; sao:SAOUHSC_02582	Pf00384, Pf01568, Pf04879, Pf10588, Pf12838, Pf13510
222	High	Large ribosomal subunit protein uL1 OS=Staphylococcus aureus (strain NCTC 8325 / PS 47) OX=93061 GN=rplA PE=3 SV=1	Q2G0P0	rplA	24.7	FALSE	0.68	32	32	0.793	0.877	0.674	0.192012	0.37782	0.00303176	40497.2	51055.7	44765	34421.3	7.97	7.24	10.69	4.42	protein metabolism;other metabolic processes;other biological processes	translational apparatus	nucleic acid binding activity;other molecular function	Q2G0P0; sao:SAOUHSC_00519	Pf00687
344	High	Large ribosomal subunit protein uL13 OS=Staphylococcus aureus (strain NCTC 8325 / PS 47) OX=93061 GN=rplM PE=1 SV=1	Q2FW38	rplM	16.3	FALSE	0.99	25	25	0.794	0.733	0.557	0.397361	0.123932	0.00303176	25755.4	32423.4	23757.6	18068	16.19	4.96	12.07	13.55	protein metabolism;other metabolic processes;other biological processes	cytosol;translational apparatus	nucleic acid binding activity;other molecular function	Q2FW38; sao:SAOUHSC_02478	Pf00572
1239	High	tRNA uridine(34) hydroxylase OS=Staphylococcus aureus (strain NCTC 8325 / PS 47) OX=93061 GN=trhO PE=3 SV=1	Q2FUS7	trhO	37	FALSE	0.51	18	18	1.278	1.337	0.497	1	0.475138	0.00314792	1677	1311.9	1754.4	651.9	14.79	26.4	13.69	9.17	RNA metabolism OR transcription;other metabolic processes		other molecular function	Q2FUS7; sao:SAOUHSC_03024	Pf00581, Pf12368, Pf17773
1621	High	Uncharacterized protein OS=Staphylococcus aureus (strain NCTC 8325 / PS 47) OX=93061 GN=SAOUHSC_02474 PE=4 SV=1	Q2FW43		25.9	FALSE	0.15	4	4	1.102	1.028	0.491	1	1	0.00314801	33.7	30.6	31.4	15	12.66	16.43	9.94	19.86				Q2FW43; sao:SAOUHSC_02474	Pf19952
1662	High	MurR/RpiR family transcriptional regulator OS=Staphylococcus aureus (strain NCTC 8325 / PS 47) OX=93061 GN=SAOUHSC_00297 PE=4 SV=1	Q2G158		30.2	FALSE	0.11	3	3	1.074	1.379	2.336	1	0.317296	0.00324275	142.4	132.6	182.9	309.8	13.97	23.37	26.76	3.51	other metabolic processes;other biological processes		nucleic acid binding activity;other molecular function	Q2G158; sao:SAOUHSC_00297	Pf01380, Pf01418
1646	High	Amino acid ABC transporter, ATP-binding protein, putative OS=Staphylococcus aureus (strain NCTC 8325 / PS 47) OX=93061 GN=SAOUHSC_01990 PE=4 SV=1	Q2FX87		26.8	FALSE	0.31	8	8	1.362	0.581	0.312	1	0.362631	0.00324275	356.9	262	152.2	81.8	30.51	19.98	27.98	13.79	transport		transporter activity;other molecular function	Q2FX87; sao:SAOUHSC_01990	Pf00005
88	High	Pyrazinamidase/nicotinamidase, putative OS=Staphylococcus aureus (strain NCTC 8325 / PS 47) OX=93061 GN=SAOUHSC_02139 PE=4 SV=1	Q2FWY2		21.2	FALSE	0.43	8	8	0.427	0.591	0.372	0.0420877	0.0815109	0.00353154	652.4	1527.4	902.2	568	24.68	18.79	26.44	11.94			other molecular function	Q2FWY2; sao:SAOUHSC_02139	Pf00857
401	High	NADP-dependent oxidoreductase domain-containing protein OS=Staphylococcus aureus (strain NCTC 8325 / PS 47) OX=93061 GN=SAOUHSC_00712 PE=4 SV=1	Q2G2T8		32.3	FALSE	0.48	17	17	1.329	1.96	2.528	0.520868	0.087908	0.00355718	2012.3	1514	2967.7	3827.5	30.46	12.8	26.01	5.49			other molecular function	Q2G2T8; sao:SAOUHSC_00712	Pf00248
841	High	Aspartate carbamoyltransferase OS=Staphylococcus aureus (strain NCTC 8325 / PS 47) OX=93061 GN=pyrB PE=1 SV=1	Q2FZ75	pyrB	33.2	FALSE	0.26	8	8	0.867	0.851	0.569	1	0.386994	0.00375789	284.6	328.2	279.4	186.9	21.95	13.56	8.17	8.77	other metabolic processes		other molecular function	Q2FZ75; sao:SAOUHSC_01166	Pf00185, Pf02729
157	High	Succinate--CoA ligase [ADP-forming] subunit alpha OS=Staphylococcus aureus (strain NCTC 8325 / PS 47) OX=93061 GN=sucD PE=3 SV=1	Q2FZ36	sucD	31.5	FALSE	0.52	17	17	1.531	2.411	2.394	0.119937	0.0154049	0.00399893	10655	6958.4	16775.1	16655.7	31.87	3.98	23.39	10.24	other metabolic processes	other cell component	other molecular function	Q2FZ36; sao:SAOUHSC_01218	Pf00549, Pf02629
366	High	NADP-dependent oxidoreductase domain-containing protein OS=Staphylococcus aureus (strain NCTC 8325 / PS 47) OX=93061 GN=SAOUHSC_00603 PE=4 SV=1	Q2G0G6		35.4	FALSE	0.67	23	23	1.376	2.065	2.783	0.464974	0.105706	0.00399893	2213.6	1609.1	3322.8	4477.7	31.45	6.89	31.09	4.6		cytosol	other molecular function	Q2G0G6; sao:SAOUHSC_00603	Pf00248
946	High	ABC transporter, ATP-binding protein OS=Staphylococcus aureus (strain NCTC 8325 / PS 47) OX=93061 GN=SAOUHSC_00729 PE=4 SV=1	Q2G091		72.6	FALSE	0.33	21	21	1.183	0.821	0.525	1	0.61416	0.00403485	701	592.7	486.5	311.5	19.89	14.39	11.94	8.36			nucleic acid binding activity;other molecular function	Q2G091; sao:SAOUHSC_00729	Pf00005, Pf12848, Pf16326
189	High	UPF0738 protein SAOUHSC_00941 OS=Staphylococcus aureus (strain NCTC 8325 / PS 47) OX=93061 GN=SAOUHSC_00941 PE=3 SV=1	Q2G200		13.5	FALSE	0.12	2	2	0.791	0.816	0.674	0.159803	0.218578	0.00413206	1079.9	1364.8	1114.2	919.9	8.73	5.36	5.03	14.56				Q2G200; sao:SAOUHSC_00941	Pf19785
262	High	ABC transporter periplasmic binding protein, putative OS=Staphylococcus aureus (strain NCTC 8325 / PS 47) OX=93061 GN=SAOUHSC_02430 PE=4 SV=1	Q2FW75		36.6	FALSE	0.64	41	40	1.41	1.393	2.209	0.243238	0.330206	0.00419234	6551.6	4647	6474.6	10265.3	17.54	16.87	12.77	19.31		other cell component		Q2FW75; sao:SAOUHSC_02430	Pf01497
180	High	FAD/NAD(P)-binding domain-containing protein OS=Staphylococcus aureus (strain NCTC 8325 / PS 47) OX=93061 GN=SAOUHSC_00875 PE=4 SV=1	Q2FZW0		39.4	FALSE	0.55	19	19	1.691	2.346	2.691	0.144966	0.0368714	0.00453859	1168.6	691	1621.3	1859.7	27.46	16.36	25.48	10.37			other molecular function	Q2FZW0; sao:SAOUHSC_00875	Pf07992
777	High	GTPase HflX OS=Staphylococcus aureus (strain NCTC 8325 / PS 47) OX=93061 GN=hflX PE=3 SV=1	Q2FYY9	hflX	47.3	FALSE	0.28	10	10	0.936	1.077	1.444	1	1	0.00455022	302.7	323.5	348.4	467.3	5.05	7.38	12.45	5.33		other cell component	translation activity;other molecular function	Q2FYY9; sao:SAOUHSC_01283	Pf01926, Pf13167, Pf16360
306	High	Acetyl-CoA carboxylase, biotin carboxyl carrier protein, putative OS=Staphylococcus aureus (strain NCTC 8325 / PS 47) OX=93061 GN=SAOUHSC_01710 PE=4 SV=1	Q2FXX0		16.8	FALSE	0.4	6	6	1.461	1.645	2.235	0.310019	0.0711688	0.00458521	731.5	500.5	823.1	1118.8	13.84	24.24	21.08	14.39				Q2FXX0; sao:SAOUHSC_01710	Pf00364
1368	High	Pyridoxal 5'-phosphate synthase subunit PdxT OS=Staphylococcus aureus (strain NCTC 8325 / PS 47) OX=93061 GN=pdxT PE=3 SV=1	Q2G0Q0	pdxT	20.6	FALSE	0.65	10	10	0.922	0.567	0.431	1	0.10068	0.00459212	1064.9	1154.4	655.1	497.6	25.6	14.86	20.36	7.86	other metabolic processes	cytosol;other cell component	other molecular function	Q2G0Q0; sao:SAOUHSC_00500	Pf00117, Pf01174
526	High	Respiratory nitrate reductase, delta subunit, putative OS=Staphylococcus aureus (strain NCTC 8325 / PS 47) OX=93061 GN=SAOUHSC_02679 PE=4 SV=1	Q2FVM3		22.9	FALSE	0.19	5	5	0.476	0.076	0.054	0.721848	0.0546388	0.00462824	128.6	270.2	20.5	14.5	53.73	44.54	113.92	3.33	cell organization and biogenesis;other metabolic processes		other molecular function	Q2FVM3; sao:SAOUHSC_02679	Pf02613
451	High	S1 RNA binding domain protein OS=Staphylococcus aureus (strain NCTC 8325 / PS 47) OX=93061 GN=SAOUHSC_00483 PE=4 SV=1	Q2G0R3		14.8	FALSE	0.44	16	15	0.821	0.637	0.536	0.610596	0.100526	0.00476494	7609.9	9273.3	5910.4	4969.3	18.88	6.87	17.7	10.27			nucleic acid binding activity	Q2G0R3; sao:SAOUHSC_00483	Pf00575
23	High	Peptidase M20 domain-containing protein 2 OS=Staphylococcus aureus (strain NCTC 8325 / PS 47) OX=93061 GN=SAOUHSC_02374 PE=3 SV=1	Q2FWC4		42.9	FALSE	0.34	15	15	1.806	1.808	1.569	0.00122974	0.0018069	0.0049625	1793.5	993.1	1795.7	1558.5	9.59	16.37	10.34	4.25	other metabolic processes	other cell component	other molecular function	Q2FWC4; sao:SAOUHSC_02374	Pf01546, Pf07687
176	High	Succinate--CoA ligase [ADP-forming] subunit beta OS=Staphylococcus aureus (strain NCTC 8325 / PS 47) OX=93061 GN=sucC PE=3 SV=1	Q2FZ37	sucC	42	FALSE	0.62	29	29	1.763	2.517	2.81	0.135566	0.045208	0.00505014	9655.8	5478.3	13791.3	15395.3	29.92	11.65	31.02	9.2	other metabolic processes	cytosol;other cell component	other molecular function	Q2FZ37; sao:SAOUHSC_01216	Pf00549, Pf08442
205	High	Ribosome maturation factor RimP OS=Staphylococcus aureus (strain NCTC 8325 / PS 47) OX=93061 GN=rimP PE=3 SV=1	Q2G2D3	rimP	17.6	FALSE	0.19	5	5	0.67	0.699	0.567	0.1684	0.278697	0.00531369	346.3	517	361.6	293.2	11.63	15.87	15.38	14.76	cell organization and biogenesis;protein metabolism;other metabolic processes	cytosol		Q2G2D3; sao:SAOUHSC_01242	Pf02576, Pf17384
62	High	Ferritin/DPS protein domain-containing protein OS=Staphylococcus aureus (strain NCTC 8325 / PS 47) OX=93061 GN=SAOUHSC_02381 PE=3 SV=1	Q2FWB7		16.7	FALSE	0.53	6	6	0.623	0.788	0.592	0.0209523	0.298229	0.00542313	736	1180.5	930.5	699.4	8.17	20.7	17.56	4.22			other molecular function	Q2FWB7; sao:SAOUHSC_02381	Pf00210
162	High	Isocitrate dehydrogenase [NADP] OS=Staphylococcus aureus (strain NCTC 8325 / PS 47) OX=93061 GN=SAOUHSC_01801 PE=4 SV=1	Q2FXN4		46.4	FALSE	0.53	29	29	2.084	3.096	3.447	0.122803	0.0613338	0.00542313	7799.7	3741.8	11583.4	12898.5	35.15	20.65	35.29	10.76	other metabolic processes		other molecular function	Q2FXN4; sao:SAOUHSC_01801	Pf00180
1214	High	Septum formation initiator family protein OS=Staphylococcus aureus (strain NCTC 8325 / PS 47) OX=93061 GN=SAOUHSC_00482 PE=4 SV=1	Q2G0R4		15.3	FALSE	0.63	11	11	1.166	1.314	2.412	1	0.614217	0.00558942	555.7	476.6	626.1	1149.6	15.71	21.59	12.8	22.96	other biological processes	other membranes		Q2G0R4; sao:SAOUHSC_00482	Pf04977
55	High	Transketolase OS=Staphylococcus aureus (strain NCTC 8325 / PS 47) OX=93061 GN=SAOUHSC_01337 PE=3 SV=1	Q2FYT8		68.3	FALSE	0.5	39	39	1.574	1.382	1.664	0.013934	0.0734687	0.0057035	16477.4	10466.6	14468.6	17413.5	13.9	17.9	12.55	3.73	DNA metabolism;other metabolic processes	cytosol	other molecular function	Q2FYT8; sao:SAOUHSC_01337	Pf00456, Pf02779, Pf02780
1539	High	Delta-aminolevulinic acid dehydratase OS=Staphylococcus aureus (strain NCTC 8325 / PS 47) OX=93061 GN=hemB PE=3 SV=1	Q2FXR3	hemB	36.6	FALSE	0.51	19	19	1.097	1.377	1.932	1	0.377262	0.005706	1332	1214.2	1672.2	2345.7	22.67	14.67	16.04	3.78	other metabolic processes	cytosol	other molecular function	P50915; Q2FXR3; sao:SAOUHSC_01772	Pf00490
488	High	GAF domain-containing protein OS=Staphylococcus aureus (strain NCTC 8325 / PS 47) OX=93061 GN=SAOUHSC_02677 PE=1 SV=1	Q2FVM5		17.1	FALSE	0.24	7	7	0.575	0.229	0.176	0.661826	0.0648604	0.00578104	404.4	703.5	161	124.1	41.84	36.36	49.32	19.45				Q2FVM5; sao:SAOUHSC_02677	Pf01590, Pf13185
368	High	Alpha/beta hydrolase fold-3 domain-containing protein OS=Staphylococcus aureus (strain NCTC 8325 / PS 47) OX=93061 GN=SAOUHSC_02627 PE=4 SV=1	Q2G2W3		34.8	FALSE	0.27	9	9	0.742	0.649	0.507	0.466548	0.166106	0.00589379	550.6	742.3	481.9	376.7	9.77	23.19	8.13	8.84			other molecular function	Q2G2W3; sao:SAOUHSC_02627	Pf07859
527	High	GP-PDE domain-containing protein OS=Staphylococcus aureus (strain NCTC 8325 / PS 47) OX=93061 GN=SAOUHSC_01830 PE=4 SV=1	Q2FXK4		28.4	FALSE	0.32	7	7	1.484	2.832	3.626	0.721848	0.122115	0.00617978	78.5	52.9	149.8	191.9	38.24	8.11	41.47	20.85	other metabolic processes		other molecular function	Q2FXK4; sao:SAOUHSC_01830	Pf03009
77	High	Aminomethyltransferase OS=Staphylococcus aureus (strain NCTC 8325 / PS 47) OX=93061 GN=gcvT PE=3 SV=1	Q2FY33	gcvT	40.4	FALSE	0.35	18	18	2.286	2.816	2.726	0.0351147	0.0318382	0.00646495	3677.9	1608.7	4531	4386.1	24.42	26.19	29.44	5.34	other metabolic processes	cytosol	other molecular function	Q2FY33; sao:SAOUHSC_01634	Pf01571, Pf08669
1636	High	YlbF family regulator OS=Staphylococcus aureus (strain NCTC 8325 / PS 47) OX=93061 GN=SAOUHSC_01070 PE=4 SV=1	Q2FZG0		16.5	FALSE	0.24	4	4	0.839	0.856	0.588	1	0.944323	0.0067091	228.5	272.2	233.1	160	12.98	9.56	6.41	18.27				Q2FZG0; sao:SAOUHSC_01070	Pf06133
513	High	Luciferase-like domain-containing protein OS=Staphylococcus aureus (strain NCTC 8325 / PS 47) OX=93061 GN=SAOUHSC_00319 PE=4 SV=1	Q2G136		39.1	FALSE	0.54	16	16	1.311	1.889	2.414	0.704272	0.172513	0.0068721	333.3	254.1	480.1	613.4	26.95	11.98	27.13	5.21		cytosol	other molecular function	Q2G136; sao:SAOUHSC_00319	Pf00296
1628	High	Uncharacterized protein OS=Staphylococcus aureus (strain NCTC 8325 / PS 47) OX=93061 GN=SAOUHSC_02957 PE=4 SV=1	Q2FUY8		7.7	FALSE	0.41	2	2	0.851	1.185	3.147	1	0.861258	0.00690057	24	28.2	33.4	88.6	27.37	37.08	27.79	37.65				Q2FUY8; sao:SAOUHSC_02957
354	High	ATP synthase subunit delta OS=Staphylococcus aureus (strain NCTC 8325 / PS 47) OX=93061 GN=atpH PE=3 SV=1	Q2FWE7	atpH	20.5	FALSE	0.6	14	14	0.666	0.48	0.388	0.426485	0.0539504	0.00706804	1711.2	2567.6	1231.2	997.4	32.49	27.47	12.2	8.71	other metabolic processes;transport	plasma membrane;other membranes	transporter activity	Q2FWE7; sao:SAOUHSC_02346	Pf00213
282	High	Ornithine aminotransferase OS=Staphylococcus aureus (strain NCTC 8325 / PS 47) OX=93061 GN=rocD PE=3 SV=1	Q2FZU6	rocD	43.4	FALSE	0.49	25	25	1.94	3.982	4.517	0.265071	0.0603113	0.00713527	3446.5	1776.6	7074.1	8025.3	53.34	9.99	41.06	7.69	other metabolic processes	other cell component	other molecular function	Q2FZU6; sao:SAOUHSC_00894	Pf00202
985	High	Peptidase M20 dimerisation domain-containing protein OS=Staphylococcus aureus (strain NCTC 8325 / PS 47) OX=93061 GN=SAOUHSC_00057 PE=4 SV=1	Q2G1P6		43.1	FALSE	0.33	12	12	1.127	1.887	2.778	1	0.188535	0.00714621	296.7	263.1	496.5	730.9	38.45	16.15	27.29	13.4			other molecular function	Q2G1P6; sao:SAOUHSC_00057	Pf01546, Pf07687
489	High	DUF1398 domain-containing protein OS=Staphylococcus aureus (strain NCTC 8325 / PS 47) OX=93061 GN=SAOUHSC_00330 PE=4 SV=1	Q2G126		14.5	FALSE	0.13	2	2	0.758	0.71	0.425	0.661826	0.494936	0.00717481	90.5	119.4	84.8	50.8	12.9	5.18	14.09	38.15				Q2G126; sao:SAOUHSC_00330	Pf07166
1097	High	Glycerate kinase, putative OS=Staphylococcus aureus (strain NCTC 8325 / PS 47) OX=93061 GN=SAOUHSC_02723 PE=3 SV=1	Q2FVI7		40.6	FALSE	0.23	8	8	1.178	1.903	2.327	1	0.178669	0.00717481	289.5	245.6	467.5	571.5	23.42	13.78	25.88	12.72	other metabolic processes		kinase activity	Q2FVI7; sao:SAOUHSC_02723	Pf02595
52	High	2-amino-4-hydroxy-6-hydroxymethyldihydropteridine diphosphokinase OS=Staphylococcus aureus (strain NCTC 8325 / PS 47) OX=93061 GN=SAOUHSC_00491 PE=1 SV=1	Q2G0Q5		18	FALSE	0.14	4	4	0.63	0.641	0.632	0.0130363	0.0309038	0.00721141	264.5	420.1	269.3	265.5	5.49	10.87	13.79	13.26	other metabolic processes		kinase activity;other molecular function	Q2G0Q5; sao:SAOUHSC_00491	Pf01288
199	High	Arsenate reductase OS=Staphylococcus aureus (strain NCTC 8325 / PS 47) OX=93061 GN=arsC PE=3 SV=1	Q2FXF5	arsC	14.7	FALSE	0.47	5	5	0.76	0.822	0.581	0.16292	0.237681	0.00733543	1044.2	1374.8	1130.5	798.1	12.79	8.95	12.29	16.36	other biological processes	other cell component	other molecular function	Q2FXF5; sao:SAOUHSC_01894	Pf01451
284	High	Uncharacterized lipoprotein SAOUHSC_02789 OS=Staphylococcus aureus (strain NCTC 8325 / PS 47) OX=93061 GN=SAOUHSC_02789 PE=3 SV=2	Q2FVC4		30.3	FALSE	0.21	6	5	1.35	1.048	1.907	0.275737	1	0.00733543	78.5	58.2	60.9	110.9	20.28	21.42	10.77	19.3		plasma membrane;other membranes		Q2FVC4; sao:SAOUHSC_02789	Pf04507
292	High	ABC transporter domain-containing protein OS=Staphylococcus aureus (strain NCTC 8325 / PS 47) OX=93061 GN=SAOUHSC_00637 PE=4 SV=1	Q2G2L2		28	FALSE	0.53	11	11	0.629	0.412	0.364	0.292129	0.0406124	0.00733543	361.8	575.4	237	209.7	19.98	33.29	19.2	17.43	transport	plasma membrane;other membranes	transporter activity;other molecular function	Q2G2L2; sao:SAOUHSC_00637	Pf00005
1427	High	Small ribosomal subunit protein uS9 OS=Staphylococcus aureus (strain NCTC 8325 / PS 47) OX=93061 GN=rpsI PE=1 SV=1	Q2FW39	rpsI	14.8	FALSE	0.61	13	13	0.917	0.726	0.632	1	0.105706	0.00733543	5954.9	6491.6	4711	4100.8	13.67	18.31	4.64	10.6	protein metabolism;other metabolic processes	cytosol;translational apparatus	nucleic acid binding activity;other molecular function	Q2FW39; sao:SAOUHSC_02477	Pf00380
913	High	Glutamyl aminopeptidase OS=Staphylococcus aureus (strain NCTC 8325 / PS 47) OX=93061 GN=SAOUHSC_01861 PE=3 SV=1	Q2FXI5		39.8	FALSE	0.5	16	16	0.992	1.44	2.208	1	0.440854	0.00733543	1286.6	1296.8	1867.9	2863.8	26.39	9.38	20.9	10.59	protein metabolism		other molecular function	Q2FXI5; sao:SAOUHSC_01861	Pf05343
310	High	Aminotransferase class V domain-containing protein OS=Staphylococcus aureus (strain NCTC 8325 / PS 47) OX=93061 GN=SAOUHSC_01727 PE=3 SV=1	Q2FXV4		42.5	FALSE	0.31	14	14	1.39	1.835	2.209	0.32468	0.099987	0.00772737	1426.4	1026	1882.9	2266.7	21.95	19.94	25.92	5.03			other molecular function	Q2FXV4; sao:SAOUHSC_01727	Pf00266
639	High	Large ribosomal subunit protein uL14 OS=Staphylococcus aureus (strain NCTC 8325 / PS 47) OX=93061 GN=rplN PE=1 SV=1	Q2FW16	rplN	13.1	FALSE	0.87	23	23	0.824	0.642	0.476	0.861717	0.132479	0.00772737	13449.2	16324.5	10472.6	7763.1	22.54	8.31	21.97	18.93	protein metabolism;other metabolic processes	cytosol;translational apparatus	nucleic acid binding activity;other molecular function	Q2FW16; sao:SAOUHSC_02502	Pf00238
1535	High	Xaa-Pro dipeptidyl-peptidase C-terminal domain-containing protein OS=Staphylococcus aureus (strain NCTC 8325 / PS 47) OX=93061 GN=SAOUHSC_02915 PE=4 SV=1	Q2FV24		64.3	FALSE	0.25	12	12	1.07	1.132	1.482	1	0.958376	0.00772737	287.3	268.6	304	398	7.21	11.63	12.75	6.11			other molecular function	Q2FV24; sao:SAOUHSC_02915	Pf02129, Pf08530
117	High	Cytosolic protein OS=Staphylococcus aureus (strain NCTC 8325 / PS 47) OX=93061 GN=SAOUHSC_00607 PE=4 SV=1	Q2G0G2		19.6	FALSE	0.49	11	11	0.743	0.759	0.689	0.0747923	0.1486	0.00786926	1076.4	1448	1098.5	997.7	7.34	11.08	14.1	4.06				Q2G0G2; sao:SAOUHSC_00607	Pf08741
417	High	Acetyl-CoA carboxylase, biotin carboxylase, putative OS=Staphylococcus aureus (strain NCTC 8325 / PS 47) OX=93061 GN=SAOUHSC_01709 PE=4 SV=1	Q2FXX1		50.2	FALSE	0.16	7	6	1.434	1.257	2.127	0.557674	0.554423	0.00786926	166.2	115.9	145.7	246.6	20.52	10.35	27.37	16.5			other molecular function	Q2FXX1; sao:SAOUHSC_01709	Pf00289, Pf02785, Pf02786
1560	High	LysM domain protein OS=Staphylococcus aureus (strain NCTC 8325 / PS 47) OX=93061 GN=SAOUHSC_02855 PE=4 SV=1	Q2FV81		16.9	FALSE	0.2	3	3	0.991	0.947	2.233	1	1	0.00802227	194.7	196.4	186	438.5	10.78	15.15	3.28	34.64			other molecular function	Q2FV81; sao:SAOUHSC_02855	Pf05257
1018	High	HTH lysR-type domain-containing protein OS=Staphylococcus aureus (strain NCTC 8325 / PS 47) OX=93061 GN=SAOUHSC_00679 PE=3 SV=1	Q2G0C6		33.2	FALSE	0.24	9	9	0.873	1.518	1.943	1	0.328461	0.00833597	62	71	107.7	137.9	24.64	8.64	19.7	10.45	other biological processes		nucleic acid binding activity;other molecular function	Q2G0C6; sao:SAOUHSC_00679	Pf00126, Pf03466
30	High	L-threonine dehydratase catabolic TdcB OS=Staphylococcus aureus (strain NCTC 8325 / PS 47) OX=93061 GN=tdcB PE=3 SV=1	Q2FYJ3	tdcB	37.3	FALSE	0.38	12	12	0.287	0.382	0.42	0.00158798	0.00735582	0.00850245	645.3	2251	859.1	945.3	16.67	22.17	25.62	9.23	other metabolic processes		other molecular function	Q2FYJ3; sao:SAOUHSC_01451	Pf00291
885	High	tRNA-2-methylthio-N(6)-dimethylallyladenosine synthase OS=Staphylococcus aureus (strain NCTC 8325 / PS 47) OX=93061 GN=miaB PE=3 SV=1	Q2FZ02	miaB	58.9	FALSE	0.36	31	31	0.968	1.073	1.533	1	0.929172	0.00853673	2243.6	2319	2489.3	3554.7	10.16	11.53	11.89	8.89	RNA metabolism OR transcription;other metabolic processes	cytosol	other molecular function	Q2FZ02; sao:SAOUHSC_01269	Pf00919, Pf01938, Pf04055
257	High	Superoxide dismutase [Mn/Fe] 2 OS=Staphylococcus aureus (strain NCTC 8325 / PS 47) OX=93061 GN=sodM PE=1 SV=1	Q2G261	sodM	23	FALSE	0.54	11	10	1.24	1.216	1.434	0.237157	0.284218	0.00889583	1697.7	1368.7	1664.1	1962.5	10.1	6.34	12.41	6.75	other metabolic processes;stress response		other molecular function	Q2G261; Q59806; Q9EZZ2; sao:SAOUHSC_00093	Pf00081, Pf02777
1149	High	Lysostaphin resistance protein A OS=Staphylococcus aureus (strain NCTC 8325 / PS 47) OX=93061 GN=lyrA PE=1 SV=1	Q2FVT1	lyrA	46.8	FALSE	0.4	14	14	1.086	1.972	3.309	1	0.439945	0.00912756	439	404.3	797.3	1337.9	36.2	30.53	29.91	27.05		plasma membrane;other membranes		Q2FVT1; sao:SAOUHSC_02611	Pf02517
1302	High	Ribulose-5-phosphate reductase 1 OS=Staphylococcus aureus (strain NCTC 8325 / PS 47) OX=93061 GN=tarJ PE=1 SV=1	Q2G1B9	tarJ	38.4	FALSE	0.31	11	9	1.1	1.441	1.96	1	0.382128	0.00931578	951	864.4	1245.8	1694.3	18.51	20.08	22.06	7.1	cell organization and biogenesis;other metabolic processes		other molecular function	Q2G1B9; sao:SAOUHSC_00226	Pf00107, Pf08240
676	High	Ribonuclease HII OS=Staphylococcus aureus (strain NCTC 8325 / PS 47) OX=93061 GN=rnhB PE=1 SV=1	Q2FZ38	rnhB	28.5	FALSE	0.15	4	4	0.705	0.595	0.373	0.920476	0.449345	0.0093351	91	129.2	76.9	48.2	19.3	14.43	41.79	22.5	DNA metabolism;RNA metabolism OR transcription;other metabolic processes;stress response	other cell component	nucleic acid binding activity;other molecular function	Q2FZ38; sao:SAOUHSC_01215	Pf01351
918	High	UvrABC system protein B OS=Staphylococcus aureus (strain NCTC 8325 / PS 47) OX=93061 GN=SAOUHSC_00779 PE=3 SV=1	Q2G047		37.5	FALSE	0.44	15	15	0.973	1.049	1.389	1	1	0.0093351	650.5	668.2	701.1	927.9	7.42	11.36	9.99	1.28	DNA metabolism;other metabolic processes;stress response	other cell component	nucleic acid binding activity;other molecular function	Q2G047; sao:SAOUHSC_00779	Pf00271, Pf02151, Pf12344
160	High	HTH tetR-type domain-containing protein OS=Staphylococcus aureus (strain NCTC 8325 / PS 47) OX=93061 GN=SAOUHSC_02867 PE=4 SV=1	Q2FV69		21.9	FALSE	0.22	3	3	0.543	0.547	2.242	0.120894	0.0735549	0.0093946	19.6	36	19.7	80.7	12.71	13.27	20.07	34.96			nucleic acid binding activity	Q2FV69; sao:SAOUHSC_02867
1136	High	Regulatory protein YycH domain-containing protein OS=Staphylococcus aureus (strain NCTC 8325 / PS 47) OX=93061 GN=SAOUHSC_00022 PE=4 SV=1	Q2G2U3		49	FALSE	0.33	11	11	1.114	1.127	1.989	1	0.939235	0.00964416	205.3	184.3	207.8	366.7	12.16	9.43	14.74	24.71				Q2G2U3; sao:SAOUHSC_00022	Pf07435
741	High	Pyrroline-5-carboxylate reductase OS=Staphylococcus aureus (strain NCTC 8325 / PS 47) OX=93061 GN=proC PE=3 SV=1	Q2FY68	proC	28.7	FALSE	0.45	11	11	1.042	1.629	2.216	1	0.358892	0.0096943	771.5	740.1	1205.7	1639.7	28.54	7.54	26.69	8.31	other metabolic processes	other cell component	other molecular function	Q2FY68; sao:SAOUHSC_01597	Pf03807, Pf14748
1323	High	Dihydroorotase OS=Staphylococcus aureus (strain NCTC 8325 / PS 47) OX=93061 GN=pyrC PE=3 SV=1	Q2FZ74	pyrC	46.3	FALSE	0.21	7	7	0.939	0.771	0.511	1	0.686763	0.0096943	463.8	494	380.8	252.5	30.28	13.49	7.52	9.11	other metabolic processes	other cell component	other molecular function	Q2FZ74; sao:SAOUHSC_01168	Pf01979
1295	High	Organic hydroperoxide resistance protein-like OS=Staphylococcus aureus (strain NCTC 8325 / PS 47) OX=93061 GN=SAOUHSC_00831 PE=3 SV=1	Q2G1T3		15.3	FALSE	0.46	8	8	1.166	2.611	3.531	1	0.119841	0.00983968	619.9	531.6	1387.7	1876.9	51.84	12.74	34.93	20.23	stress response			Q2G1T3; sao:SAOUHSC_00831	Pf02566
279	High	DUF1934 family protein OS=Staphylococcus aureus (strain NCTC 8325 / PS 47) OX=93061 GN=SAOUHSC_00610 PE=4 SV=1	Q2G0F9		14.9	FALSE	0.51	8	8	0.809	0.857	0.617	0.262751	0.683624	0.00984339	590.3	730.1	625.8	450.8	17.43	8.94	6.63	9.86				Q2G0F9; sao:SAOUHSC_00610	Pf09148
518	High	L-lactate dehydrogenase 1 OS=Staphylococcus aureus (strain NCTC 8325 / PS 47) OX=93061 GN=ldh1 PE=3 SV=2	Q2G218	ldh1	34.6	FALSE	0.57	20	20	0.639	0.196	0.181	0.715394	0.06863	0.00984339	12040.3	18841.2	3685.4	3417.7	44.93	19.98	61.93	13.03	other metabolic processes	other cell component	other molecular function	Q2G218; sao:SAOUHSC_00206	Pf00056, Pf02866
202	High	1-pyrroline-5-carboxylate dehydrogenase OS=Staphylococcus aureus (strain NCTC 8325 / PS 47) OX=93061 GN=rocA PE=3 SV=1	Q2FV67	rocA	56.8	FALSE	0.6	41	41	1.68	2.775	2.651	0.167084	0.0294966	0.00990082	5073.4	3019.4	8379.1	8003.6	38.44	7.37	29.67	8.36	other metabolic processes	plasma membrane;other membranes	other molecular function	Q2FV67; sao:SAOUHSC_02869	Pf00171
722	High	Formimidoylglutamase OS=Staphylococcus aureus (strain NCTC 8325 / PS 47) OX=93061 GN=hutG PE=3 SV=1	Q2FVT2	hutG	34.5	FALSE	0.4	11	11	1.166	1.89	2.632	0.989252	0.274028	0.00990447	595.5	510.7	965.1	1344.2	37.5	13.04	30.35	3.32	other metabolic processes		other molecular function	Q2FVT2; sao:SAOUHSC_02610	Pf00491
1565	High	Glycerate kinase OS=Staphylococcus aureus (strain NCTC 8325 / PS 47) OX=93061 GN=SAOUHSC_00756 PE=3 SV=1	Q2G065		41.8	FALSE	0.25	9	9	1.029	1.192	1.646	1	0.562211	0.0102016	338.1	328.6	391.8	540.7	7.87	13.26	10.39	16.34	other metabolic processes		kinase activity	Q2G065; sao:SAOUHSC_00756	Pf02595
381	High	Putative TrmH family tRNA/rRNA methyltransferase OS=Staphylococcus aureus (strain NCTC 8325 / PS 47) OX=93061 GN=SAOUHSC_00513 PE=4 SV=1	Q2G2M3		27.2	FALSE	0.35	11	11	0.84	0.78	0.721	0.489216	0.0797803	0.0103873	2466.3	2934.5	2289	2116.3	4.86	16.28	6.22	5.92	RNA metabolism OR transcription;other metabolic processes	cytosol	nucleic acid binding activity;other molecular function	Q2G2M3; sao:SAOUHSC_00513	Pf00588, Pf08032
1488	High	Amino acid transporter, putative OS=Staphylococcus aureus (strain NCTC 8325 / PS 47) OX=93061 GN=SAOUHSC_02742 PE=4 SV=1	Q2FVH0		34.8	FALSE	0.27	11	11	0.877	0.877	2.08	1	1	0.0104108	543.6	619.7	543.7	1289	12.38	29.47	25.1	12.36	transport	plasma membrane;other membranes	transporter activity	Q2FVH0; sao:SAOUHSC_02742	Pf04069
81	High	Fumarate hydratase class II OS=Staphylococcus aureus (strain NCTC 8325 / PS 47) OX=93061 GN=fumC PE=3 SV=1	Q2FX94	fumC	51.1	FALSE	0.43	24	24	1.581	1.411	1.671	0.0366739	0.155082	0.0105145	4857.2	3072.5	4334.9	5135	11.52	19.65	13.29	11.3	other metabolic processes	other cell component	other molecular function	Q2FX94; sao:SAOUHSC_01983	Pf00206, Pf10415
515	High	CamS family sex pheromone protein OS=Staphylococcus aureus (strain NCTC 8325 / PS 47) OX=93061 GN=SAOUHSC_02121 PE=4 SV=1	Q2FWY6		45.4	FALSE	0.62	28	28	1.439	1.677	2.392	0.710369	0.243337	0.0105145	1849.5	1285.3	2155.1	3074.4	20.9	21.33	24.57	16.54				Q2FWY6; sao:SAOUHSC_02121	Pf07537
1092	High	YozE SAM-like domain-containing protein OS=Staphylococcus aureus (strain NCTC 8325 / PS 47) OX=93061 GN=SAOUHSC_00825 PE=4 SV=1	Q2G003		7.9	FALSE	0.39	2	2	1.226	0.381	0.178	1	0.52479	0.0105999	140.3	114.5	43.6	20.4	43.6	14.56	71.57	39.4				Q2G003; sao:SAOUHSC_00825	Pf06855
325	High	Uncharacterized protein SAOUHSC_02143 OS=Staphylococcus aureus (strain NCTC 8325 / PS 47) OX=93061 GN=SAOUHSC_02143 PE=3 SV=1	Q2FWX8		38.5	FALSE	0.58	17	17	1.201	1.541	1.505	0.34143	0.0657664	0.0106777	2772.7	2308.2	3557.2	3473.8	13.29	5.2	15.46	8.97		cytosol	other molecular function	Q2FWX8; sao:SAOUHSC_02143	Pf10282
440	High	Uncharacterized hydrolase SAOUHSC_02900 OS=Staphylococcus aureus (strain NCTC 8325 / PS 47) OX=93061 GN=SAOUHSC_02900 PE=3 SV=1	Q2FV39		31	FALSE	0.57	16	16	1.417	2.356	2.767	0.601741	0.106527	0.0106777	1788.6	1262	2973.5	3492.1	36	20.99	33.22	6.25			other molecular function	Q2FV39; sao:SAOUHSC_02900	Pf00561
148	High	Serine acetyltransferase OS=Staphylococcus aureus (strain NCTC 8325 / PS 47) OX=93061 GN=SAOUHSC_00510 PE=3 SV=1	Q2G2M7		23.7	FALSE	0.24	5	5	0.489	0.372	0.34	0.111803	0.0294966	0.0107881	344.1	704.1	261.8	239.4	32.43	17.91	34.17	10.84	other metabolic processes	cytosol	other molecular function	Q2G2M7; sao:SAOUHSC_00510	Pf00132
705	High	Glycyl-glycine endopeptidase LytM OS=Staphylococcus aureus (strain NCTC 8325 / PS 47) OX=93061 GN=lytM PE=1 SV=3	O33599	lytM	34.3	FALSE	0.32	8	8	1.293	3.228	3.643	0.960653	0.099987	0.0110776	1257	972.2	3138.4	3542.2	56.22	7.13	36.43	25.49	cell organization and biogenesis;protein metabolism;other metabolic processes	non-structural extracellular	other molecular function	O33599; Q2G197; sao:SAOUHSC_00248	Pf01551
133	High	Sulfite reductase (NADPH) flavoprotein alpha-component, putative OS=Staphylococcus aureus (strain NCTC 8325 / PS 47) OX=93061 GN=SAOUHSC_02947 PE=4 SV=1	Q2FUZ8		72.2	FALSE	0.31	17	17	1.565	1.851	1.812	0.104833	0.0191874	0.0113617	442.7	282.8	523.5	512.6	17.69	19.01	15	5.77	other metabolic processes	cytosol	other molecular function	Q2FUZ8; sao:SAOUHSC_02947	Pf00175, Pf00258, Pf00667
1461	High	Glutaredoxin domain-containing protein OS=Staphylococcus aureus (strain NCTC 8325 / PS 47) OX=93061 GN=SAOUHSC_01030 PE=4 SV=1	Q2FZH4		9.2	FALSE	0.27	2	2	0.845	0.358	0.257	1	0.128247	0.0114807	268.9	318	114	81.6	42.49	21.95	47.03	23.23	other metabolic processes;other biological processes		other molecular function	Q2FZH4; sao:SAOUHSC_01030	Pf00462
1330	High	Heme oxygenase (staphylobilin-producing) 1 OS=Staphylococcus aureus (strain NCTC 8325 / PS 47) OX=93061 GN=isdG PE=1 SV=1	Q2FZE2	isdG	12.5	FALSE	0.22	4	4	1.142	0.683	0.31	1	1	0.0115404	272.6	238.7	162.9	73.9	33.71	4.35	50.89	18.59	other metabolic processes;transport	other cell component	other molecular function	Q2FZE2; sao:SAOUHSC_01089	Pf03992
648	High	Aminotransferase class I/classII domain-containing protein OS=Staphylococcus aureus (strain NCTC 8325 / PS 47) OX=93061 GN=SAOUHSC_02158 PE=4 SV=1	Q2FWW3		48.1	FALSE	0.48	22	22	1.128	1.212	1.566	0.87237	0.381987	0.0119212	3658.9	3243.8	3929.9	5078.3	5.74	17.17	11.64	10.2	other metabolic processes		other molecular function	Q2FWW3; sao:SAOUHSC_02158	Pf00155
1656	High	UPF0173 metal-dependent hydrolase SAOUHSC_01815 OS=Staphylococcus aureus (strain NCTC 8325 / PS 47) OX=93061 GN=SAOUHSC_01815 PE=1 SV=1	Q2FXM0		25.2	FALSE	0.56	8	8	0.969	2.259	2.981	1	0.169517	0.0119212	639.2	659.4	1489.5	1965.9	47.75	17.67	29.37	9.22			other molecular function	Q2FXM0; sao:SAOUHSC_01815	Pf12706
109	High	HTH marR-type domain-containing protein OS=Staphylococcus aureus (strain NCTC 8325 / PS 47) OX=93061 GN=SAOUHSC_00314 PE=1 SV=1	Q2G141		16.2	FALSE	0.14	2	2	0.65	0.699	0.602	0.0622254	0.163384	0.0121086	91.3	140.4	98.1	84.6	13.39	14.2	18.72	5.78	other biological processes		other molecular function	Q2G141; sao:SAOUHSC_00314	Pf12802
818	High	Probable cysteine desulfurase OS=Staphylococcus aureus (strain NCTC 8325 / PS 47) OX=93061 GN=SAOUHSC_00849 PE=3 SV=1	Q2FZY5		46.6	FALSE	0.5	17	17	1.126	1.858	2.352	1	0.222024	0.0121451	776.5	689.6	1281.1	1621.7	31.87	19.2	27.58	8.51	other metabolic processes		other molecular function	Q2FZY5; sao:SAOUHSC_00849	Pf00266
16	High	tRNA threonylcarbamoyladenosine biosynthesis protein TsaE OS=Staphylococcus aureus (strain NCTC 8325 / PS 47) OX=93061 GN=SAOUHSC_02280 PE=3 SV=1	Q2FWK9		16.4	FALSE	0.42	5	5	0.375	0.416	0.566	0.000947081	0.00636765	0.0123692	101.3	269.9	112.3	152.6	11.63	4.35	31.57	7.31	RNA metabolism OR transcription;other metabolic processes	other cell component	other molecular function	Q2FWK9; sao:SAOUHSC_02280	Pf02367
295	High	Cell division protein FtsA OS=Staphylococcus aureus (strain NCTC 8325 / PS 47) OX=93061 GN=ftsA PE=1 SV=2	O07325	ftsA	52.9	FALSE	0.56	33	33	1.438	1.712	1.963	0.296769	0.119841	0.0123692	8435.7	5868.3	10048.6	11519.9	18.71	16.69	26.18	5.23	cell cycle OR cell proliferation;other biological processes	plasma membrane;other membranes;other cell component		O07325; Q2FZ90; sao:SAOUHSC_01149	Pf02491, Pf14450
169	High	Oligoendopeptidase F OS=Staphylococcus aureus (strain NCTC 8325 / PS 47) OX=93061 GN=SAOUHSC_00937 PE=3 SV=1	Q2G1U3		69.8	FALSE	0.52	39	39	1.279	1.178	1.503	0.127226	0.284929	0.012402	7491.1	5856.5	6896.7	8801.5	13.05	13.17	11.79	12.37	protein metabolism;other metabolic processes		other molecular function	Q2G1U3; sao:SAOUHSC_00937	Pf01432, Pf08439
1663	High	2,3-bisphosphoglycerate-dependent phosphoglycerate mutase OS=Staphylococcus aureus (strain NCTC 8325 / PS 47) OX=93061 GN=gpmA PE=3 SV=1	Q2FVK8	gpmA	26.7	FALSE	0.51	19	19	0.872	0.871	0.746	1	0.635452	0.012402	4239.5	4860.3	4234.6	3624.2	11.09	6.65	5.42	10.46	other metabolic processes		other molecular function	Q2FVK8; sao:SAOUHSC_02703	Pf00300
1490	High	Zinc-type alcohol dehydrogenase-like protein OS=Staphylococcus aureus (strain NCTC 8325 / PS 47) OX=93061 GN=SAOUHSC_02445 PE=3 SV=1	Q2FW62		37.2	FALSE	0.36	11	11	1.084	1.703	2.094	1	0.157618	0.0124243	430.1	396.9	676.1	831.3	29.43	10.74	25.78	13.36			other molecular function	Q2FW62; sao:SAOUHSC_02445	Pf00107, Pf08240
42	High	Xanthine phosphoribosyltransferase OS=Staphylococcus aureus (strain NCTC 8325 / PS 47) OX=93061 GN=xpt PE=3 SV=1	Q2G0Y9	xpt	20.9	FALSE	0.67	17	17	0.473	0.57	0.59	0.00897173	0.0147015	0.0125252	4120.5	8704.8	4960	5133.1	17.1	12.37	18.92	8.39	other metabolic processes	other cell component	other molecular function	Q2G0Y9; sao:SAOUHSC_00372
443	High	YozE SAM-like domain-containing protein OS=Staphylococcus aureus (strain NCTC 8325 / PS 47) OX=93061 GN=SAOUHSC_02931 PE=4 SV=1	Q2FV12		8.4	FALSE	0.29	4	4	0.599	0.257	0.182	0.605467	0.135615	0.0125252	1492.8	2491.5	639.7	452.3	40.84	14.31	81.14	25.71				Q2FV12; sao:SAOUHSC_02931	Pf06855
986	High	Oxygen sensor histidine kinase NreB OS=Staphylococcus aureus (strain NCTC 8325 / PS 47) OX=93061 GN=nreB PE=3 SV=1	Q2FVM6	nreB	39.1	FALSE	0.34	12	12	1.22	0.41	0.283	1	0.231367	0.0126878	288.6	236.6	96.9	67	42.51	24.93	40	11.19	protein metabolism;other metabolic processes;signal transduction	other membranes;other cell component	kinase activity;other molecular function	Q2FVM6; sao:SAOUHSC_02676	Pf02518, Pf07730
1580	High	Small ribosomal subunit protein uS13 OS=Staphylococcus aureus (strain NCTC 8325 / PS 47) OX=93061 GN=rpsM PE=1 SV=1	Q2FW30	rpsM	13.7	FALSE	0.64	20	20	0.914	0.556	0.555	1	0.0613338	0.0130025	17591	19254.2	10710.4	10688.1	22.25	16.97	19.85	2.12	protein metabolism;other metabolic processes	cytosol;translational apparatus	nucleic acid binding activity;other molecular function	Q2FW30; sao:SAOUHSC_02487	Pf00416
1630	High	YbbR-like domain-containing protein OS=Staphylococcus aureus (strain NCTC 8325 / PS 47) OX=93061 GN=SAOUHSC_02406 PE=4 SV=1	Q2FW93		34.6	FALSE	0.5	17	17	1.121	1.224	2.562	1	1	0.0130717	1208.8	1078.2	1319.5	2762.3	12.09	16.03	16.37	34.99	other biological processes			Q2FW93; sao:SAOUHSC_02406	Pf07949
574	High	FeS cluster biogenesis domain-containing protein OS=Staphylococcus aureus (strain NCTC 8325 / PS 47) OX=93061 GN=SAOUHSC_00877 PE=4 SV=1	Q2FZV8		12.5	FALSE	0.28	5	5	0.773	0.496	0.397	0.793948	0.112873	0.0132652	2111.5	2729.9	1354.1	1083.7	25.79	11.73	33.55	24.01	cell organization and biogenesis;protein metabolism;other metabolic processes	other cell component	other molecular function	Q2FZV8; sao:SAOUHSC_00877	Pf01521
329	High	Serine protease HtrA-like OS=Staphylococcus aureus (strain NCTC 8325 / PS 47) OX=93061 GN=SAOUHSC_01838 PE=3 SV=1	Q2FXJ6		45.8	FALSE	0.58	28	28	1.477	1.618	2.492	0.344614	0.328461	0.0133062	2631.3	1781.6	2882.6	4439.2	21.03	22.47	19.48	25.55	protein metabolism	plasma membrane;other membranes	other molecular function	Q2FXJ6; sao:SAOUHSC_01838	Pf13180, Pf13365
1190	High	Phosphoglucomutase OS=Staphylococcus aureus (strain NCTC 8325 / PS 47) OX=93061 GN=pgcA PE=1 SV=2	Q2FVC1	pgcA	62.3	FALSE	0.47	26	26	0.927	0.925	2.113	1	1	0.0133062	642.4	692.8	641	1464.1	14.47	22.26	18.61	28.63	other metabolic processes		other molecular function	Q2FVC1; sao:SAOUHSC_02793	Pf00408, Pf02878, Pf02879, Pf02880
1395	High	DNA polymerase I OS=Staphylococcus aureus (strain NCTC 8325 / PS 47) OX=93061 GN=polA PE=3 SV=1	Q2FXN9	polA	99.1	FALSE	0.46	37	37	0.97	1.137	1.603	1	1	0.0133558	1445.6	1489.9	1694.1	2387.6	7.69	13.42	17.28	17.61	DNA metabolism;other metabolic processes;stress response		nucleic acid binding activity;other molecular function	Q2FXN9; sao:SAOUHSC_01797	Pf00476, Pf01367, Pf02739
717	High	Transcriptional regulatory protein LytR OS=Staphylococcus aureus (strain NCTC 8325 / PS 47) OX=93061 GN=lytR PE=1 SV=1	P60611	lytR	28.2	FALSE	0.19	7	7	0.887	0.617	0.571	0.97911	0.0679794	0.0137553	325.8	367.5	226.7	210	15.21	23.71	7.72	6.21	signal transduction;other biological processes	cytosol;other cell component	nucleic acid binding activity;other molecular function	P60611; P96456; Q2G1B4; sao:SAOUHSC_00231	Pf00072, Pf04397
339	High	N-acetyltransferase domain-containing protein OS=Staphylococcus aureus (strain NCTC 8325 / PS 47) OX=93061 GN=SAOUHSC_02370 PE=4 SV=1	Q2FWC9		33.1	FALSE	0.63	20	20	1.511	2.588	2.791	0.388297	0.0924849	0.0138805	1511.4	1000	2588	2790.6	38.27	13.37	36.22	8.31			other molecular function	Q2FWC9; sao:SAOUHSC_02370	Pf00583
1442	High	Oxygen regulatory protein NreC OS=Staphylococcus aureus (strain NCTC 8325 / PS 47) OX=93061 GN=nreC PE=3 SV=2	Q2FVM7	nreC	24.4	FALSE	0.3	8	8	0.855	0.468	0.436	1	0.0725355	0.0138805	420.4	491.8	230	214.5	23.53	31.42	16.76	20.23	signal transduction;other biological processes	other cell component	nucleic acid binding activity	Q2FVM7; sao:SAOUHSC_02675	Pf00072, Pf00196
1327	High	DNA polymerase III subunit gamma/tau OS=Staphylococcus aureus (strain NCTC 8325 / PS 47) OX=93061 GN=dnaX PE=3 SV=1	Q2G0T5	dnaX	62.4	FALSE	0.35	16	16	0.893	0.881	1.714	1	0.928999	0.0138805	458.6	513.6	452.6	880.6	11.34	12.9	9.91	16.34	DNA metabolism;other metabolic processes	other cell component	nucleic acid binding activity;other molecular function	Q2G0T5; sao:SAOUHSC_00442	Pf13177
560	High	Small ribosomal subunit protein uS8 OS=Staphylococcus aureus (strain NCTC 8325 / PS 47) OX=93061 GN=rpsH PE=1 SV=1	Q2FW20	rpsH	14.8	FALSE	0.75	23	23	0.765	0.71	0.534	0.780412	0.212566	0.0141989	42682.9	55767.7	39613.3	29803.5	16.74	10.89	14.29	19.76	protein metabolism;other metabolic processes	cytosol;translational apparatus	nucleic acid binding activity;other molecular function	Q2FW20; sao:SAOUHSC_02498	Pf00410
98	High	N-acetyltransferase domain-containing protein OS=Staphylococcus aureus (strain NCTC 8325 / PS 47) OX=93061 GN=SAOUHSC_02836 PE=4 SV=1	Q2FV98		18.6	FALSE	0.13	2	2	0.445	0.386	0.42	0.0487056	0.0253745	0.0143985	40.8	91.7	35.4	38.5	23.69	15.29	36.48	19.24			other molecular function	Q2FV98; sao:SAOUHSC_02836	Pf00583
216	High	Periplasmic binding protein, putative OS=Staphylococcus aureus (strain NCTC 8325 / PS 47) OX=93061 GN=SAOUHSC_00074 PE=4 SV=1	Q2G1N4		36.7	FALSE	0.54	30	30	1.641	1.546	2.313	0.186721	0.27546	0.0143985	4005.5	2441.2	3774.3	5645.6	19.81	27.16	12.19	21.51		other cell component		Q2G1N4; sao:SAOUHSC_00074	Pf01497
573	High	DUF697 domain-containing protein OS=Staphylococcus aureus (strain NCTC 8325 / PS 47) OX=93061 GN=SAOUHSC_01027 PE=4 SV=1	Q2FZH7		20.1	FALSE	0.57	16	16	0.698	0.293	0.241	0.793948	0.136266	0.0143985	4280.2	6128.5	1794.9	1477.1	42.82	11.2	65.47	12.94				Q2FZH7; sao:SAOUHSC_01027
465	High	Ribosomal silencing factor RsfS OS=Staphylococcus aureus (strain NCTC 8325 / PS 47) OX=93061 GN=rsfS PE=1 SV=1	Q2G298	rsfS	13.5	FALSE	0.69	11	11	0.729	0.562	0.448	0.623852	0.157618	0.0144535	3410.6	4676.7	2627	2093.9	24.04	10.76	30.03	24.11	cell organization and biogenesis;other biological processes	other cell component	translation activity	Q2G298; sao:SAOUHSC_01695	Pf02410
476	High	Penicillin-binding protein 2 OS=Staphylococcus aureus (strain NCTC 8325 / PS 47) OX=93061 GN=SAOUHSC_01467 PE=4 SV=1	Q2FYI0		80.4	FALSE	0.62	49	49	1.412	1.526	2.125	0.645375	0.328461	0.0144535	7011.3	4965.7	7576.8	10552	20.83	18.59	24.59	16.55	protein metabolism;other metabolic processes;other biological processes	other membranes	other molecular function	Q2FYI0; sao:SAOUHSC_01467	Pf00905, Pf00912
1	High	4-hydroxy-tetrahydrodipicolinate synthase OS=Staphylococcus aureus (strain NCTC 8325 / PS 47) OX=93061 GN=dapA PE=3 SV=1	Q9EZ12	dapA	32.6	FALSE	0.65	20	19	8.424	7.259	1.439	4.58068e-09	7.87817e-09	0.0151875	2378.3	282.3	2049.3	406.3	10	6.89	14.32	2.56	other metabolic processes	cytosol	other molecular function	Q2FYN9; Q9EZ12; sao:SAOUHSC_01396	Pf00701
403	High	DNA primase OS=Staphylococcus aureus (strain NCTC 8325 / PS 47) OX=93061 GN=dnaG PE=3 SV=1	Q2FY11	dnaG	69.3	FALSE	0.26	19	19	1.34	1.764	2.018	0.521914	0.162835	0.0151875	780.9	582.9	1027.9	1176.1	22.32	11.56	29.68	5.5	cell organization and biogenesis;DNA metabolism;RNA metabolism OR transcription;other metabolic processes	other cell component	nucleic acid binding activity;other molecular function	Q2FY11; sao:SAOUHSC_01663	Pf01807, Pf08275, Pf13155, Pf21650
533	High	Uncharacterized oxidoreductase SAOUHSC_02778 OS=Staphylococcus aureus (strain NCTC 8325 / PS 47) OX=93061 GN=SAOUHSC_02778 PE=3 SV=1	Q2FVD5		24.6	FALSE	0.53	10	10	1.282	2.74	2.817	0.724994	0.096863	0.0152275	817.5	637.8	1747.5	1796.8	42.48	4.05	35.66	4.95			other molecular function	Q2FVD5; sao:SAOUHSC_02778	Pf00106
1670	High	Signal transduction protein TRAP OS=Staphylococcus aureus (strain NCTC 8325 / PS 47) OX=93061 GN=traP PE=1 SV=1	Q2G2F3	traP	19.5	FALSE	0.56	12	12	0.929	0.707	0.698	1	0.0734687	0.0153061	3571.9	3844.4	2718.3	2683.6	13.9	13.92	5.77	9.7		other membranes		Q2G2F3; Q9F949; sao:SAOUHSC_01964
1637	High	Spermidine/putrescine import ATP-binding protein PotA OS=Staphylococcus aureus (strain NCTC 8325 / PS 47) OX=93061 GN=potA PE=3 SV=1	Q2G2A7	potA	41.3	FALSE	0.28	11	11	0.82	0.594	0.463	1	0.145885	0.0153061	680	829.3	492.7	384	20.95	25.37	8.71	11.45	transport	plasma membrane;other membranes	transporter activity;other molecular function	Q2G2A7; sao:SAOUHSC_01046	Pf00005, Pf08402
82	High	DUF1307 domain-containing protein OS=Staphylococcus aureus (strain NCTC 8325 / PS 47) OX=93061 GN=SAOUHSC_02759 PE=4 SV=1	Q2FVF5		17.3	FALSE	0.56	16	16	2.017	1.488	2.299	0.0376087	0.299393	0.0153339	2047.7	1015.3	1511.1	2333.6	28.11	12.26	15.88	23.01				Q2FVF5; sao:SAOUHSC_02759	Pf06998
128	High	N-acetyltransferase domain-containing protein OS=Staphylococcus aureus (strain NCTC 8325 / PS 47) OX=93061 GN=SAOUHSC_00441 PE=4 SV=1	Q2G0T6		19.9	FALSE	0.39	5	5	0.747	0.915	0.723	0.0955692	0.723335	0.0156408	108.5	145.3	132.9	105.1	9.18	3.81	11.69	10.72			other molecular function	Q2G0T6; sao:SAOUHSC_00441	Pf00583
230	High	UPF0291 protein SAOUHSC_02893 OS=Staphylococcus aureus (strain NCTC 8325 / PS 47) OX=93061 GN=SAOUHSC_02893 PE=3 SV=1	Q2FV46		8.8	FALSE	0.82	9	9	0.586	0.418	0.381	0.209268	0.0657241	0.0156408	625.7	1068.1	446	406.9	22.89	21.95	43.93	21.21		other cell component		Q2FV46; sao:SAOUHSC_02893	Pf05979
442	High	Serine protease HtrA-like OS=Staphylococcus aureus (strain NCTC 8325 / PS 47) OX=93061 GN=SAOUHSC_00958 PE=3 SV=2	Q2FZP2		86.4	FALSE	0.62	53	53	1.337	1.389	1.958	0.602458	0.321637	0.0156408	3240.6	2423.5	3367.2	4746.2	17.77	11.99	25.3	15.03	protein metabolism	plasma membrane;other membranes	other molecular function	Q2FZP2; sao:SAOUHSC_00958	Pf13180, Pf13365
29	High	Pyruvate carboxylase OS=Staphylococcus aureus (strain NCTC 8325 / PS 47) OX=93061 GN=SAOUHSC_01064 PE=4 SV=1	Q2G2C1		128.5	FALSE	0.53	61	61	2.993	2.322	2.01	0.00158798	0.0138261	0.0158917	6909	2308	5359.9	4640.2	28.5	14.48	12.57	20.73	other metabolic processes	other cell component	other molecular function	Q2G2C1; sao:SAOUHSC_01064	Pf00289, Pf00364, Pf00682, Pf02436, Pf02785, Pf02786
141	High	Lipoprotein OS=Staphylococcus aureus (strain NCTC 8325 / PS 47) OX=93061 GN=SAOUHSC_01039 PE=4 SV=1	Q2FZG5		23.9	FALSE	0.65	30	30	2.063	2.007	2.392	0.109141	0.10068	0.0160043	5091.9	2468.4	4954.4	5904.6	17.2	6.49	31.78	33.48				Q2FZG5; sao:SAOUHSC_01039	Pf10368
297	High	Persulfide-sensing transcriptional repressor CstR OS=Staphylococcus aureus (strain NCTC 8325 / PS 47) OX=93061 GN=SAOUHSC_00034 PE=4 SV=1	Q2G1R8		9.6	FALSE	0.23	2	2	0.538	0.501	0.348	0.299772	0.341454	0.0160043	253.5	470.9	235.8	164.1	21.75	26.2	43.5	14.27	other biological processes		nucleic acid binding activity;other molecular function	Q2G1R8; sao:SAOUHSC_00034	Pf02583
358	High	Thymidine kinase OS=Staphylococcus aureus (strain NCTC 8325 / PS 47) OX=93061 GN=tdk PE=3 SV=1	Q2FWD9	tdk	22.2	FALSE	0.5	12	12	0.824	0.812	0.741	0.444311	0.157618	0.0160043	2037.2	2473	2007.5	1833.3	6.36	11.29	8.83	4.72	DNA metabolism;other metabolic processes	cytosol	kinase activity;other molecular function	Q2FWD9; sao:SAOUHSC_02360	Pf00265
178	High	HTH cro/C1-type domain-containing protein OS=Staphylococcus aureus (strain NCTC 8325 / PS 47) OX=93061 GN=SAOUHSC_01045 PE=4 SV=1	Q2G2A6		20.7	FALSE	0.23	5	5	0.728	0.894	0.678	0.144823	0.564428	0.0163935	90.4	124.2	111	84.3	10.22	12.79	13.3	18.1	other biological processes		nucleic acid binding activity;other molecular function	Q2G2A6; sao:SAOUHSC_01045	Pf01381, Pf07883
1252	High	Oxygen-dependent choline dehydrogenase OS=Staphylococcus aureus (strain NCTC 8325 / PS 47) OX=93061 GN=betA PE=3 SV=1	Q2FV11	betA	63.6	FALSE	0.57	37	37	1.117	4.538	7.38	1	0.242386	0.0167317	1173.1	1050.2	4766.2	7750.9	98.97	3.43	54.86	4.16	other metabolic processes		other molecular function	Q2FV11; sao:SAOUHSC_02932	Pf00732, Pf05199
828	High	Acetyl-CoA acetyltransferase, putative OS=Staphylococcus aureus (strain NCTC 8325 / PS 47) OX=93061 GN=SAOUHSC_00558 PE=3 SV=1	Q2G0K2		41.1	FALSE	0.22	7	7	1.097	1.278	1.783	1	0.682637	0.0168864	78.3	71.4	91.2	127.3	12.18	15.55	22.74	6.78	other metabolic processes		other molecular function	Q2G0K2; sao:SAOUHSC_00558	Pf00108, Pf02803
26	High	Diacetyl reductase [(S)-acetoin forming] OS=Staphylococcus aureus (strain NCTC 8325 / PS 47) OX=93061 GN=SAOUHSC_00086 PE=3 SV=1	Q2G1M1		27.2	FALSE	0.45	10	10	3.19	2.031	1.806	0.00157487	0.0239651	0.0170025	3391.7	1063.2	2159.3	1920.4	24.07	16.17	11.53	20.65	other metabolic processes		other molecular function	Q2G1M1; sao:SAOUHSC_00086	Pf00106
316	High	HTH-type transcriptional regulator SarR OS=Staphylococcus aureus (strain NCTC 8325 / PS 47) OX=93061 GN=sarR PE=1 SV=3	Q9F0R1	sarR	13.7	FALSE	0.5	8	8	0.451	0.153	0.187	0.32468	0.0529995	0.0170025	1141.2	2529.6	388	472.2	47.26	13.53	85.64	11.07	other biological processes	other cell component	nucleic acid binding activity	Q2G271; Q9F0R1; sao:SAOUHSC_02566	Pf12802
1043	High	SCP-like extracellular protein OS=Staphylococcus aureus (strain NCTC 8325 / PS 47) OX=93061 GN=SAOUHSC_01069 PE=4 SV=1	Q2FZG1		31.4	FALSE	0.2	5	5	1.049	1.054	1.929	1	0.969834	0.0170025	47	44.8	47.2	86.5	13.73	28.52	20.78	22.36				Q2FZG1; sao:SAOUHSC_01069	Pf00188, Pf14504
1483	High	Large ribosomal subunit protein bL19 OS=Staphylococcus aureus (strain NCTC 8325 / PS 47) OX=93061 GN=rplS PE=1 SV=1	Q2FZ42	rplS	13.4	FALSE	0.76	20	20	0.956	0.508	0.473	1	0.106117	0.0171887	15629.7	16353.2	8312.9	7732.5	24.85	16.12	28.57	15.7	protein metabolism;other metabolic processes	cytosol;translational apparatus	other molecular function	Q2FZ42; sao:SAOUHSC_01211	Pf01245
567	High	Probable uridylyltransferase SAOUHSC_02423 OS=Staphylococcus aureus (strain NCTC 8325 / PS 47) OX=93061 GN=SAOUHSC_02423 PE=3 SV=1	Q2FW81		44.9	FALSE	0.59	32	32	1.261	1.678	2.102	0.787807	0.22521	0.0172371	5002.4	3966.3	6654.3	8338.4	25.31	14.58	29.43	5.21			other molecular function	Q2FW81; sao:SAOUHSC_02423	Pf01704
96	High	Monofunctional glycosyltransferase OS=Staphylococcus aureus (strain NCTC 8325 / PS 47) OX=93061 GN=mgt PE=1 SV=2	Q93Q23	mgt	31.4	FALSE	0.52	11	11	1.861	2.063	1.871	0.0477381	0.0294344	0.0172804	446.4	239.9	494.9	448.8	18.4	19.5	19.2	15.09	cell organization and biogenesis;other metabolic processes;other biological processes	plasma membrane;other membranes	other molecular function	Q2G2G8; Q53720; Q93Q23; sao:SAOUHSC_02012	Pf00912
44	High	tRNA (N(6)-L-threonylcarbamoyladenosine(37)-C(2))-methylthiotransferase MtaB OS=Staphylococcus aureus (strain NCTC 8325 / PS 47) OX=93061 GN=SAOUHSC_01679 PE=4 SV=1	Q2FXZ6		50.9	FALSE	0.42	20	20	0.532	0.585	0.64	0.00954489	0.0253745	0.0177314	1556.6	2927.5	1711.5	1874.9	15.87	13.34	18.41	7.01	RNA metabolism OR transcription;other metabolic processes		other molecular function	Q2FXZ6; sao:SAOUHSC_01679	Pf00919, Pf01938, Pf04055
407	High	Large ribosomal subunit protein uL11 OS=Staphylococcus aureus (strain NCTC 8325 / PS 47) OX=93061 GN=rplK PE=3 SV=2	P0A0F4	rplK	14.9	FALSE	0.78	24	24	0.823	0.774	0.579	0.534988	0.330206	0.0177314	23810.4	28924.6	22381.8	16759.4	14.7	5.23	12.64	21.52	protein metabolism;other metabolic processes	cytosol;translational apparatus	nucleic acid binding activity;other molecular function	O06443; P0A0F4; Q2G0P1; sao:SAOUHSC_00518	Pf00298, Pf03946
223	High	NAD(P)-binding domain-containing protein OS=Staphylococcus aureus (strain NCTC 8325 / PS 47) OX=93061 GN=SAOUHSC_00382 PE=4 SV=1	Q2G0Y0		31.8	FALSE	0.21	7	7	2.622	3.051	4.112	0.193736	0.180724	0.0183772	163.2	62.2	189.9	255.9	22.43	46.75	37.54	22.23				Q2G0Y0; sao:SAOUHSC_00382	Pf13460
147	High	Immunoglobulin-binding protein Sbi OS=Staphylococcus aureus (strain NCTC 8325 / PS 47) OX=93061 GN=sbi PE=1 SV=1	Q2FVK5	sbi	50	FALSE	0.64	36	36	0.316	0.121	0.197	0.111329	0.0262593	0.0185316	1664.3	5264.7	636.7	1034.7	44.93	15.57	93.56	18.85		non-structural extracellular;plasma membrane;other membranes	other molecular function	O52187; Q2FVK5; Q9R5V4; sao:SAOUHSC_02706	Pf02216, Pf11621
201	High	Molybdenum cofactor biosynthesis protein B OS=Staphylococcus aureus (strain NCTC 8325 / PS 47) OX=93061 GN=SAOUHSC_02544 PE=3 SV=1	Q2FVX8		18.5	FALSE	0.55	9	9	0.745	0.743	0.668	0.16292	0.184575	0.0185316	1506.3	2023	1503.5	1350.5	12.32	10.29	14.53	9.62	protein metabolism;other metabolic processes	cytosol		Q2FVX8; sao:SAOUHSC_02544	Pf00994
512	High	Metallo-beta-lactamase domain-containing protein OS=Staphylococcus aureus (strain NCTC 8325 / PS 47) OX=93061 GN=SAOUHSC_01864 PE=4 SV=1	Q2FXI3		32.2	FALSE	0.41	9	9	1.356	2.395	2.838	0.697004	0.119841	0.0185316	152.6	112.6	269.6	319.5	48.85	13.24	36.88	7.97			other molecular function	Q2FXI3; sao:SAOUHSC_01864	Pf00753
677	High	Uncharacterized peptidase SAOUHSC_01816 OS=Staphylococcus aureus (strain NCTC 8325 / PS 47) OX=93061 GN=SAOUHSC_01816 PE=3 SV=1	Q2FXL9		39.5	FALSE	0.23	11	11	1.214	1.854	2.487	0.9243	0.330206	0.0185316	1008.1	830.4	1539.6	2064.9	35.12	18.49	33.27	8.16			other molecular function	Q2FXL9; sao:SAOUHSC_01816	Pf00557, Pf01321
63	High	DUF2188 domain-containing protein OS=Staphylococcus aureus (strain NCTC 8325 / PS 47) OX=93061 GN=SAOUHSC_02812 PE=4 SV=1	Q2G2L6		16	FALSE	0.86	17	17	2.335	1.967	1.994	0.0258015	0.0406124	0.0186493	5786.1	2478.4	4875.9	4942.5	22.1	11.51	31.34	20.14				Q2G2L6; sao:SAOUHSC_02812
159	High	HTH hxlR-type domain-containing protein OS=Staphylococcus aureus (strain NCTC 8325 / PS 47) OX=93061 GN=SAOUHSC_02364 PE=4 SV=1	Q2FWD5		12.7	FALSE	0.22	2	2	0.431	0.36	0.309	0.120894	0.11373	0.0186493	60	139	50.1	42.9	30.43	29.16	46.8	8.86				Q2FWD5; sao:SAOUHSC_02364	Pf01638
1328	High	Alanine dehydrogenase 1 OS=Staphylococcus aureus (strain NCTC 8325 / PS 47) OX=93061 GN=ald1 PE=3 SV=1	Q2FYJ2	ald1	40.2	FALSE	0.4	20	20	0.837	0.357	0.322	1	0.133558	0.0187693	3168.6	3785.2	1350.4	1219.4	41.59	9.71	48.38	4.01	other metabolic processes		other molecular function	Q2FYJ2; sao:SAOUHSC_01452	Pf01262, Pf05222
977	High	D-ribose pyranase OS=Staphylococcus aureus (strain NCTC 8325 / PS 47) OX=93061 GN=rbsD PE=1 SV=1	Q2G1A5	rbsD	15.2	FALSE	0.12	2	2	1.04	0.655	0.407	1	0.612437	0.0187693	287.1	276	180.8	112.5	26.66	24.64	30.21	9.09	other metabolic processes	cytosol	other molecular function	Q2G1A5; sao:SAOUHSC_00240	Pf05025
1010	High	Cell shape-determining protein MreC OS=Staphylococcus aureus (strain NCTC 8325 / PS 47) OX=93061 GN=SAOUHSC_01759 PE=3 SV=1	Q2FXS6		31	FALSE	0.68	21	21	0.905	1.085	1.439	1	1	0.0187693	1271.9	1405.5	1525.2	2022.6	13.19	1.7	16.31	3.93	other biological processes	plasma membrane;other membranes		Q2FXS6; sao:SAOUHSC_01759	Pf04085
671	High	Peptidase T OS=Staphylococcus aureus (strain NCTC 8325 / PS 47) OX=93061 GN=pepT PE=3 SV=1	Q2G064	pepT	45.8	FALSE	0.35	17	17	1.209	1.469	1.908	0.901431	0.373341	0.0187794	811.4	671.2	986	1280.4	23.8	15	26.3	3.58	protein metabolism;other metabolic processes	cytosol	other molecular function	Q2G064; sao:SAOUHSC_00757	Pf01546, Pf07687
61	High	Conserved hypothetical phage protein OS=Staphylococcus aureus (strain NCTC 8325 / PS 47) OX=93061 GN=SAOUHSC_01583 PE=4 SV=1	Q2FY82		77.1	FALSE	0.11	7	7	3.39	2.33	2.616	0.019671	0.0426613	0.0189571	264	77.9	181.4	203.7	25.58	25.9	36.62	20.45				Q2FY82; sao:SAOUHSC_01583
144	High	Uncharacterized protein OS=Staphylococcus aureus (strain NCTC 8325 / PS 47) OX=93061 GN=SAOUHSC_01480 PE=4 SV=1	Q2FYH2		43	FALSE	0.16	6	6	1.792	1.956	1.967	0.111329	0.0498314	0.0189571	452.8	252.6	494	497	10.04	30.25	18.49	8.97				Q2FYH2; sao:SAOUHSC_01480	Pf13181
464	High	Large ribosomal subunit protein bL25 OS=Staphylococcus aureus (strain NCTC 8325 / PS 47) OX=93061 GN=rplY PE=1 SV=1	Q2G0S0	rplY	23.8	FALSE	0.53	16	16	0.87	1.066	0.731	0.623852	1	0.0189571	8918.6	10254.3	10933.6	7500.9	13.45	11.64	11.46	7.84	protein metabolism;other metabolic processes	cytosol;translational apparatus	nucleic acid binding activity;other molecular function	Q2G0S0; sao:SAOUHSC_00474	Pf01386, Pf14693
697	High	UPF0051 protein SAOUHSC_00851 OS=Staphylococcus aureus (strain NCTC 8325 / PS 47) OX=93061 GN=SAOUHSC_00851 PE=3 SV=1	Q2FZY3		52.5	FALSE	0.57	32	32	1.209	1.619	1.984	0.947089	0.222433	0.0189571	5281.4	4368.3	7072	8667.4	26.23	18.39	25.92	5.7	cell organization and biogenesis;other metabolic processes			Q2FZY3; sao:SAOUHSC_00851	Pf01458, Pf19295
1471	High	GAF domain protein OS=Staphylococcus aureus (strain NCTC 8325 / PS 47) OX=93061 GN=SAOUHSC_01828 PE=4 SV=1	Q2FXK7		17.1	FALSE	0.17	3	3	0.884	0.765	0.616	1	0.303811	0.0189571	545.3	616.9	472	380.1	6.18	22.46	16.98	9.81		cytosol		Q2FXK7; sao:SAOUHSC_01828	Pf01590
839	High	Betaine aldehyde dehydrogenase OS=Staphylococcus aureus (strain NCTC 8325 / PS 47) OX=93061 GN=SAOUHSC_02933 PE=3 SV=1	Q2FV10		54.6	FALSE	0.39	22	22	1.027	4.722	8.694	1	0.345912	0.0189571	1071.3	1043.2	4925.7	9070	108.42	18.74	57.19	3.52	other metabolic processes		other molecular function	Q2FV10; sao:SAOUHSC_02933	Pf00171
1494	High	Alkyl hydroperoxide reductase subunit F OS=Staphylococcus aureus (strain NCTC 8325 / PS 47) OX=93061 GN=ahpF PE=3 SV=1	O05204	ahpF	54.7	FALSE	0.37	23	23	1.072	1.204	1.6	1	0.440854	0.0189571	2603.2	2429	2925.5	3885.9	5.45	26.04	11.28	11.57	stress response;other biological processes	cytosol	other molecular function	O05204; Q2G0Z7; sao:SAOUHSC_00364	Pf07992, Pf13192
1367	High	Pyruvate oxidase, putative OS=Staphylococcus aureus (strain NCTC 8325 / PS 47) OX=93061 GN=SAOUHSC_02849 PE=3 SV=1	Q2FV86		63.7	FALSE	0.49	29	29	0.834	0.688	2.114	1	0.444467	0.0189571	2852.3	3420.1	2351.9	7229.9	20.96	26.18	17.26	20.54	other metabolic processes		other molecular function	Q2FV86; sao:SAOUHSC_02849	Pf00205, Pf02775, Pf02776
1180	High	Dihydropteroate synthase OS=Staphylococcus aureus (strain NCTC 8325 / PS 47) OX=93061 GN=SAOUHSC_00489 PE=3 SV=1	Q2G0Q7		29.5	FALSE	0.41	11	11	1.066	1.282	1.652	1	0.566916	0.0189571	526.4	493.9	633.1	815.9	16.75	12.49	20.04	6.05	other metabolic processes	cytosol	other molecular function	Q2G0Q7; sao:SAOUHSC_00489	Pf00809
1342	High	Iron compound ABC transporter, substrate-binding protein, putative OS=Staphylococcus aureus (strain NCTC 8325 / PS 47) OX=93061 GN=SAOUHSC_00613 PE=4 SV=1	Q2G0F6		31.1	FALSE	0.52	15	15	1.087	0.973	1.733	1	1	0.0189571	871.2	801.4	779.6	1389	17.48	14.49	10.99	16.17	other biological processes			Q2G0F6; sao:SAOUHSC_00613	Pf01497
1530	High	Proline/betaine transporter, putative OS=Staphylococcus aureus (strain NCTC 8325 / PS 47) OX=93061 GN=SAOUHSC_00556 PE=4 SV=1	Q2G0K4		51.6	FALSE	0.08	4	4	1.358	1.128	3.666	1	1	0.0189571	11.6	8.6	9.7	31.4	48.75	22.36	16.37	62.41	transport	plasma membrane;other membranes	transporter activity	Q2G0K4; sao:SAOUHSC_00556	Pf00083
191	High	Serine-rich adhesin for platelets OS=Staphylococcus aureus (strain NCTC 8325 / PS 47) OX=93061 GN=sraP PE=1 SV=1	Q2FUW1	sraP	227.9	FALSE	0.07	13	13	1.388	1.436	1.633	0.159803	0.0884713	0.0190319	291	209.7	301.1	342.4	9.93	22.88	9.03	9.5	cell adhesion;cell organization and biogenesis;DNA metabolism	non-structural extracellular;other membranes	other molecular function	Q2FUW1; sao:SAOUHSC_02990	Pf00746, Pf18483, Pf19258
54	High	Uncharacterized lipoprotein SAOUHSC_00402 OS=Staphylococcus aureus (strain NCTC 8325 / PS 47) OX=93061 GN=SAOUHSC_00402 PE=3 SV=2	Q2G0X1		30.2	FALSE	0.38	14	7	2.177	1.692	1.969	0.0132224	0.0931216	0.0191674	248.4	114.1	193	224.7	23.83	9.25	8.25	24.75		plasma membrane;other membranes		Q2G0X1; sao:SAOUHSC_00402	Pf04507
150	High	Ribosomal protein eL8/eL30/eS12/Gadd45 domain-containing protein OS=Staphylococcus aureus (strain NCTC 8325 / PS 47) OX=93061 GN=SAOUHSC_01245 PE=4 SV=1	Q2G2C9		11.5	FALSE	0.65	13	13	0.492	0.385	0.403	0.115956	0.0613338	0.0192624	1240	2518.9	969.5	1015.5	22.95	15.32	48.07	3.87			nucleic acid binding activity	Q2G2C9; sao:SAOUHSC_01245	Pf01248
1090	High	Large ribosomal subunit protein bL17 OS=Staphylococcus aureus (strain NCTC 8325 / PS 47) OX=93061 GN=rplQ PE=1 SV=1	Q2FW33	rplQ	13.7	FALSE	0.71	11	11	0.94	0.622	0.512	1	0.276589	0.0193078	8880.4	9445.5	5871.6	4834.6	25.67	15.92	20.78	7.71	protein metabolism;other metabolic processes	cytosol;translational apparatus	other molecular function	Q2FW33; sao:SAOUHSC_02484	Pf01196
1551	High	Carbamoyl-phosphate synthase small chain OS=Staphylococcus aureus (strain NCTC 8325 / PS 47) OX=93061 GN=carA PE=3 SV=1	Q2FZ73	carA	40.4	FALSE	0.42	14	14	0.778	0.818	0.53	1	0.821667	0.0194754	421.7	542.2	443.5	287.5	25.35	27.16	17.95	7.93	other metabolic processes	other cell component	other molecular function	Q2FZ73; sao:SAOUHSC_01169	Pf00117, Pf00988, Pf07722
362	High	Elastin-binding protein EbpS OS=Staphylococcus aureus (strain NCTC 8325 / PS 47) OX=93061 GN=ebpS PE=1 SV=1	Q2FYF1	ebpS	53.2	FALSE	0.73	37	37	1.423	2.71	2.321	0.459213	0.0473348	0.0195041	4009	2818.2	7636.9	6541.2	39.04	10.36	26.25	13.06		plasma membrane;other membranes		Q2FYF1; Q93D59; sao:SAOUHSC_01501	Pf01476
578	High	N-acetyltransferase domain-containing protein OS=Staphylococcus aureus (strain NCTC 8325 / PS 47) OX=93061 GN=SAOUHSC_01847 PE=4 SV=1	Q2G293		24.8	FALSE	0.12	2	2	1.58	2.265	3.545	0.802374	0.154078	0.020197	11.2	7.1	16.1	25.2	19.85	43.44	34.7	41.4	other metabolic processes		other molecular function	Q2G293; sao:SAOUHSC_01847
793	High	Mannosyl-glycoprotein endo-beta-N-acetylglucosamidase-like domain-containing protein OS=Staphylococcus aureus (strain NCTC 8325 / PS 47) OX=93061 GN=SAOUHSC_01895 PE=1 SV=1	Q2FXF4		32.5	FALSE	0.74	23	23	1.296	1.233	2.903	1	1	0.0202357	1714.7	1323.5	1631.8	3841.7	20.67	23.06	16.69	42.79		non-structural extracellular;other membranes	other molecular function	Q2FXF4; sao:SAOUHSC_01895	Pf01832
1294	High	Glycerophosphoryl diester phosphodiesterase, putative OS=Staphylococcus aureus (strain NCTC 8325 / PS 47) OX=93061 GN=SAOUHSC_01071 PE=4 SV=1	Q2FZF9		34.7	FALSE	0.54	18	18	0.834	1.102	1.753	1	1	0.0202357	952	1142	1258.2	2002.4	22.16	14	14.07	14.58	other metabolic processes	other membranes	other molecular function	Q2FZF9; sao:SAOUHSC_01071	Pf03009
566	High	Regulatory protein RecX OS=Staphylococcus aureus (strain NCTC 8325 / PS 47) OX=93061 GN=recX PE=3 SV=1	Q2G2G9	recX	32.2	FALSE	0.38	12	12	1.349	2.005	2.382	0.787155	0.255045	0.0202687	546.5	405	811.9	964.9	31.84	12.79	31.77	7.13	other biological processes	other cell component		Q2G2G9; sao:SAOUHSC_02011	Pf02631
1638	High	ATP synthase epsilon chain OS=Staphylococcus aureus (strain NCTC 8325 / PS 47) OX=93061 GN=atpC PE=3 SV=1	Q2FWF1	atpC	14.8	FALSE	0.6	12	12	0.799	0.623	0.475	1	0.272308	0.0207257	2622.5	3281.6	2043.7	1557.9	24.89	19.14	12.98	20.47	other metabolic processes;transport	plasma membrane;other membranes	transporter activity;other molecular function	Q2FWF1; sao:SAOUHSC_02340	Pf00401, Pf02823
58	High	Aerobic glycerol-3-phosphate dehydrogenase OS=Staphylococcus aureus (strain NCTC 8325 / PS 47) OX=93061 GN=glpD PE=3 SV=1	Q2FYZ4	glpD	62.3	FALSE	0.67	51	51	2.067	2.482	1.881	0.0168976	0.00924717	0.0209441	22253.9	10766.7	26726.6	20248.3	20.44	22.7	22.27	3.71	other metabolic processes	other cell component	other molecular function	Q2FYZ4; sao:SAOUHSC_01278	Pf01266, Pf16901
334	High	Ribosome maturation factor RimM OS=Staphylococcus aureus (strain NCTC 8325 / PS 47) OX=93061 GN=rimM PE=3 SV=1	Q2FZ44	rimM	19	FALSE	0.59	12	12	0.779	0.687	0.635	0.379184	0.0939405	0.0209441	1203.4	1544.3	1060.7	980	12.12	16.32	17.5	15.18	RNA metabolism OR transcription;other metabolic processes;other biological processes	translational apparatus;other cell component	translation activity	Q2FZ44; sao:SAOUHSC_01209	Pf01782, Pf05239
1188	High	ROK family protein OS=Staphylococcus aureus (strain NCTC 8325 / PS 47) OX=93061 GN=SAOUHSC_00296 PE=1 SV=1	Q2G159		31.7	FALSE	0.42	11	11	1.087	1.507	2.482	1	0.800529	0.0209771	182.1	167.6	252.5	415.9	28.36	31.54	30.53	8.08				Q2G159; sao:SAOUHSC_00296	Pf00480
687	High	NADP-dependent oxidoreductase domain-containing protein OS=Staphylococcus aureus (strain NCTC 8325 / PS 47) OX=93061 GN=SAOUHSC_01594 PE=4 SV=1	Q2FY71		33.5	FALSE	0.33	12	12	1.214	2.08	2.517	0.947089	0.286991	0.0211518	1803.7	1485.5	3090.3	3738.9	37.42	16.35	34.92	3.9				Q2FY71; sao:SAOUHSC_01594	Pf00248
690	High	Conserved hypothetical phage protein OS=Staphylococcus aureus (strain NCTC 8325 / PS 47) OX=93061 GN=SAOUHSC_01577 PE=4 SV=1	Q2FY87		13.3	FALSE	0.5	7	7	0.738	0.33	0.304	0.947089	0.0930114	0.0213082	1423.6	1929.7	636.4	586.8	39.92	27.61	43.83	24.13				Q2FY87; sao:SAOUHSC_01577
1523	High	Alcohol dehydrogenase OS=Staphylococcus aureus (strain NCTC 8325 / PS 47) OX=93061 GN=adh PE=3 SV=1	Q2G0G1	adh	36	FALSE	0.45	20	20	0.822	0.661	0.603	1	0.136011	0.0213082	4989	6069.8	4012	3658.2	26.32	15.5	9.67	4.91	other metabolic processes		other molecular function	Q2G0G1; sao:SAOUHSC_00608	Pf00107, Pf08240
163	High	Adenine phosphoribosyltransferase OS=Staphylococcus aureus (strain NCTC 8325 / PS 47) OX=93061 GN=apt PE=3 SV=1	Q2FXU0	apt	19.1	FALSE	0.44	7	7	0.457	0.31	0.358	0.12342	0.0191874	0.0213383	281.4	615.7	190.8	220.6	37.55	29.05	22.19	26.26	other metabolic processes	other cell component	other molecular function	Q2FXU0; sao:SAOUHSC_01743	Pf00156
575	High	Lipoprotein OS=Staphylococcus aureus (strain NCTC 8325 / PS 47) OX=93061 GN=SAOUHSC_00685 PE=4 SV=1	Q2G0C0		15.2	FALSE	0.26	6	6	1.468	1.937	2.613	0.793948	0.154078	0.0213383	525.3	357.8	693	934.9	26.55	31.36	31.1	14.91				Q2G0C0; sao:SAOUHSC_00685
583	High	NTP pyrophosphohydrolase MazG-like domain-containing protein OS=Staphylococcus aureus (strain NCTC 8325 / PS 47) OX=93061 GN=SAOUHSC_01476 PE=4 SV=1	Q2G254		12.2	FALSE	0.57	9	9	0.79	0.733	0.529	0.804391	0.412819	0.0213383	1502.6	1902.2	1394.8	1005.7	17.61	13.67	30.42	18.89				Q2G254; sao:SAOUHSC_01476	Pf03819
389	High	Phosphoenolpyruvate carboxykinase (ATP) OS=Staphylococcus aureus (strain NCTC 8325 / PS 47) OX=93061 GN=pckA PE=3 SV=1	Q2G1W2	pckA	59.3	FALSE	0.48	34	34	1.382	1.891	2.006	0.497912	0.0968991	0.0213457	4165.4	3013.9	5700.2	6046.4	25.15	8.97	25.34	15.72	other metabolic processes	cytosol	other molecular function	P0A0B4; P51065; Q2G1W2; sao:SAOUHSC_01910	Pf01293
398	High	Type VII secretion system protein EsaG OS=Staphylococcus aureus (strain NCTC 8325 / PS 47) OX=93061 GN=essG PE=1 SV=1	Q2G178	essG	19.7	FALSE	0.2	7	5	1.243	1.395	1.444	0.520415	0.108378	0.0215371	773.5	622.4	868.5	898.9	9.29	14.19	10.43	10.66		other cell component		Q2G178; sao:SAOUHSC_00269	Pf04634
1589	High	7-cyano-7-deazaguanine synthase OS=Staphylococcus aureus (strain NCTC 8325 / PS 47) OX=93061 GN=queC PE=3 SV=1	Q2G1X6	queC	24.9	FALSE	0.22	5	5	0.959	0.781	0.631	1	0.423947	0.0215371	502.6	524.1	409.4	330.9	16.75	12.66	13.41	9.56	other metabolic processes		other molecular function	Q2G1X6; sao:SAOUHSC_00721	Pf06508
538	High	Copper-sensing transcriptional repressor CsoR OS=Staphylococcus aureus (strain NCTC 8325 / PS 47) OX=93061 GN=SAOUHSC_02322 PE=4 SV=1	Q2FWG9		11.2	FALSE	0.26	3	3	0.711	0.588	0.5	0.735313	0.1763	0.0222338	857.5	1206.4	709.7	603.2	23	12.11	23.51	23.98	other biological processes		nucleic acid binding activity;other molecular function	Q2FWG9; sao:SAOUHSC_02322	Pf02583
637	High	Elongation factor P OS=Staphylococcus aureus (strain NCTC 8325 / PS 47) OX=93061 GN=efp PE=1 SV=1	Q2FY41	efp	20.5	FALSE	0.43	14	14	0.901	0.861	0.707	0.861717	0.51903	0.0223321	11666.3	12945.6	11142.5	9149.9	10.77	10.06	11.59	11.68	protein metabolism;other metabolic processes	other cell component	nucleic acid binding activity	Q2FY41; sao:SAOUHSC_01625	Pf01132, Pf08207, Pf09285
802	High	Putative adhesin domain-containing protein OS=Staphylococcus aureus (strain NCTC 8325 / PS 47) OX=93061 GN=SAOUHSC_02147 PE=4 SV=1	Q2FWX4		31.6	FALSE	0.36	9	9	1.17	1.053	2.479	1	1	0.0223321	129.2	110.5	116.4	273.8	20.01	18.75	30.89	41.7		other membranes		Q2FWX4; sao:SAOUHSC_02147	Pf13349
1253	High	Protein SprT-like OS=Staphylococcus aureus (strain NCTC 8325 / PS 47) OX=93061 GN=SAOUHSC_02296 PE=3 SV=1	Q2FWJ6		18.2	FALSE	0.14	2	2	0.938	0.676	0.522	1	0.256897	0.0228805	34	36.2	24.5	18.9	18.47	19.6	12.19	27.63		other cell component	other molecular function	Q2FWJ6; sao:SAOUHSC_02296	Pf10263, Pf17283
1289	High	Large ribosomal subunit protein uL18 OS=Staphylococcus aureus (strain NCTC 8325 / PS 47) OX=93061 GN=rplR PE=1 SV=1	Q2FW22	rplR	13.1	FALSE	0.86	26	26	0.872	0.739	0.63	1	0.299393	0.0232809	23987.8	27494	20327.3	17333.7	18.79	3.58	15.51	12.12	protein metabolism;other metabolic processes	cytosol;translational apparatus	nucleic acid binding activity;other molecular function	Q2FW22; sao:SAOUHSC_02495	Pf00861
654	High	Putative hemin import ATP-binding protein HrtA OS=Staphylococcus aureus (strain NCTC 8325 / PS 47) OX=93061 GN=SAOUHSC_00287 PE=3 SV=1	Q2G167		25	FALSE	0.17	4	4	1.173	1.631	1.699	0.889735	0.123932	0.0237147	293.4	250.1	408.1	424.9	24.13	9.34	21.55	2.89	transport	plasma membrane;other membranes	transporter activity;other molecular function	Q2G167; sao:SAOUHSC_00287	Pf00005
1380	High	Probable cytosol aminopeptidase OS=Staphylococcus aureus (strain NCTC 8325 / PS 47) OX=93061 GN=SAOUHSC_00879 PE=3 SV=1	Q2FZV6		54.1	FALSE	0.26	12	12	0.883	1.023	1.835	1	1	0.0240382	356	403.2	412.3	739.8	11.54	20.04	12.74	25.58	protein metabolism	other cell component	other molecular function	Q2FZV6; sao:SAOUHSC_00879	Pf00883, Pf02789
317	High	Putative long chain fatty acid-CoA ligase VraA OS=Staphylococcus aureus (strain NCTC 8325 / PS 47) OX=93061 GN=SAOUHSC_02929 PE=4 SV=1	Q2FV14		59.7	FALSE	0.51	30	30	1.67	2.149	2.29	0.32468	0.157618	0.0243707	4640.6	2778.1	5970.6	6362.3	27.48	21.37	32.82	17.77	other metabolic processes		other molecular function	Q2FV14; sao:SAOUHSC_02929	Pf00501, Pf13193
525	High	Mannitol-1-phosphate 5-dehydrogenase OS=Staphylococcus aureus (strain NCTC 8325 / PS 47) OX=93061 GN=mtlD PE=1 SV=1	Q2FW96	mtlD	40.9	FALSE	0.57	25	25	1.356	2.53	2.521	0.719449	0.112061	0.0244277	2670.4	1969.3	4983.2	4965.2	40.37	11.59	35.76	6.7	other metabolic processes	cytosol	other molecular function	Q2FW96; sao:SAOUHSC_02403	Pf01232, Pf08125
1218	High	DUF985 domain-containing protein OS=Staphylococcus aureus (strain NCTC 8325 / PS 47) OX=93061 GN=SAOUHSC_00676 PE=4 SV=1	Q2G0C9		18.1	FALSE	0.25	3	3	1.022	0.871	0.76	1	0.591996	0.0244277	221	216.3	188.3	164.4	9.51	6.69	6.3	15.95				Q2G0C9; sao:SAOUHSC_00676	Pf06172
1423	High	Carboxymuconolactone decarboxylase-like domain-containing protein OS=Staphylococcus aureus (strain NCTC 8325 / PS 47) OX=93061 GN=SAOUHSC_02774 PE=4 SV=1	Q2FVE0		16.5	FALSE	0.53	9	9	0.871	1.919	2.611	1	0.45342	0.0245284	399.7	458.7	880.3	1197.7	36.57	13.64	37.74	9.28	other biological processes		other molecular function	Q2FVE0; sao:SAOUHSC_02774	Pf02627
1506	High	N-acetyltransferase domain-containing protein OS=Staphylococcus aureus (strain NCTC 8325 / PS 47) OX=93061 GN=SAOUHSC_00830 PE=4 SV=1	Q2G1T4		19	FALSE	0.13	2	2	1.183	0.759	0.605	1	0.582239	0.0248177	162.8	137.6	104.4	83.2	20.67	11.2	20.48	3.62			other molecular function	Q2G1T4; sao:SAOUHSC_00830	Pf13420
709	High	4,4'-diaponeurosporen-aldehyde dehydrogenase OS=Staphylococcus aureus (strain NCTC 8325 / PS 47) OX=93061 GN=aldH1 PE=1 SV=1	Q2FWX9	aldH1	51.7	FALSE	0.25	11	11	1.196	1.647	1.784	0.963354	0.229657	0.0253147	728.6	609	1002.8	1086.3	19.25	8.99	23.73	11.91	other metabolic processes	other cell component	other molecular function	Q2FWX9; sao:SAOUHSC_02142	Pf00171
1285	High	ABC transporter, ATP-binding protein, putative OS=Staphylococcus aureus (strain NCTC 8325 / PS 47) OX=93061 GN=SAOUHSC_02754 PE=4 SV=1	Q2FVG0		25.2	FALSE	0.5	11	11	1.215	0.972	0.578	1	1	0.0253147	740.3	609.1	592.3	351.9	16.97	15.86	23.04	14.33	transport	other membranes	transporter activity;other molecular function	Q2FVG0; sao:SAOUHSC_02754	Pf00005
1363	High	Staphylococcal complement inhibitor OS=Staphylococcus aureus (strain NCTC 8325 / PS 47) OX=93061 GN=SAOUHSC_00191 PE=3 SV=1	Q2G1D4		12.8	FALSE	0.4	4	4	0.781	0.262	0.164	1	0.299393	0.0253575	100.7	129	33.7	21.1	51.57	29.85	105.89	23.4		non-structural extracellular		Q2G1D4; sao:SAOUHSC_00191	Pf11546
1352	High	Peptidase T, putative OS=Staphylococcus aureus (strain NCTC 8325 / PS 47) OX=93061 GN=SAOUHSC_01606 PE=3 SV=1	Q2FY59		40.2	FALSE	0.34	11	11	0.962	2.709	2.976	1	0.222433	0.0259562	561.7	584.2	1582.4	1738.7	55.13	15.7	37.4	19.49			other molecular function	Q2FY59; sao:SAOUHSC_01606	Pf01546, Pf07687
1251	High	Glutamate-1-semialdehyde 2,1-aminomutase 1 OS=Staphylococcus aureus (strain NCTC 8325 / PS 47) OX=93061 GN=hemL1 PE=3 SV=1	Q2FXR4	hemL1	46.4	FALSE	0.44	17	17	1.066	1.204	1.64	1	0.861201	0.0259562	2140.2	2008.1	2418.7	3292.4	15.55	19.15	19.85	4.34	other metabolic processes	other cell component	other molecular function	O34092; Q2FXR4; Q9RL91; sao:SAOUHSC_01771	Pf00202
765	High	Antithrombin-III OS=Bos taurus OX=9913 GN=SERPINC1 PE=1 SV=2	P41361	SERPINC1	52.3	TRUE	0.07	4	3	0.919	0.781	2.817	1	1	0.0261688	10.6	11.6	9	32.7	23.21	45.79	16.34	64.5	stress response;other biological processes	non-structural extracellular	enzyme regulator activity;other molecular function	bta:540261; P41361; Q3SZQ7	Pf00079
266	High	Uracil permease, putative OS=Staphylococcus aureus (strain NCTC 8325 / PS 47) OX=93061 GN=SAOUHSC_01165 PE=3 SV=1	Q2FZ76		46.6	FALSE	0.04	2	2	0.272	0.279	0.263	0.248825	0.129947	0.0262686	15.1	55.6	15.5	14.6	55.31	35.48	25.81	51.31	transport	plasma membrane;other membranes	transporter activity	Q2FZ76; sao:SAOUHSC_01165	Pf00860
1472	High	Putative pre-16S rRNA nuclease OS=Staphylococcus aureus (strain NCTC 8325 / PS 47) OX=93061 GN=SAOUHSC_01720 PE=3 SV=1	Q2FXW1		15.9	FALSE	0.39	6	6	0.826	0.719	0.512	1	0.356681	0.0262686	353.3	427.5	307.5	219.1	19.89	18.39	19.03	22.39	RNA metabolism OR transcription;other metabolic processes	other cell component	other molecular function	Q2FXW1; sao:SAOUHSC_01720	Pf03652
1046	High	UPF0741 protein SAOUHSC_00580 OS=Staphylococcus aureus (strain NCTC 8325 / PS 47) OX=93061 GN=SAOUHSC_00580 PE=3 SV=1	Q2G0I5		13.5	FALSE	0.32	4	4	0.851	0.447	0.437	1	0.0672787	0.0273475	98.5	115.7	51.7	50.6	31.17	19.11	35.67	15.66				Q2G0I5; sao:SAOUHSC_00580	Pf07293
686	High	Lactose phosphotransferase system repressor OS=Staphylococcus aureus (strain NCTC 8325 / PS 47) OX=93061 GN=SAOUHSC_02585 PE=4 SV=1	Q2FVV6		26.6	FALSE	0.22	6	6	1.266	1.168	1.953	0.947089	0.966994	0.027517	161.6	127.6	149	249.3	17.43	13.83	20.86	27.91	other metabolic processes;other biological processes		nucleic acid binding activity;other molecular function	Q2FVV6; sao:SAOUHSC_02585	Pf08279
177	High	Ribonuclease M5 OS=Staphylococcus aureus (strain NCTC 8325 / PS 47) OX=93061 GN=rnmV PE=3 SV=1	Q2G0T1	rnmV	20.1	FALSE	0.3	8	8	0.721	0.805	0.689	0.142701	0.434185	0.028042	426.1	591.2	475.6	407.2	7.43	19.35	12.42	7.52	RNA metabolism OR transcription;other metabolic processes	other cell component	nucleic acid binding activity;other molecular function	Q2G0T1; sao:SAOUHSC_00463	Pf01751, Pf13331
490	High	succinate dehydrogenase OS=Staphylococcus aureus (strain NCTC 8325 / PS 47) OX=93061 GN=SAOUHSC_01104 PE=3 SV=1	Q2FZC8		65.5	FALSE	0.48	39	39	1.398	1.861	2.13	0.664423	0.330674	0.028042	5549.7	3969.2	7387	8453.6	27.5	23	31.18	10.11	other metabolic processes	plasma membrane;other membranes	other molecular function	Q2FZC8; sao:SAOUHSC_01104	Pf00890, Pf02910
577	High	Bacteriophage L54a, bacterial Ig-like domain group 2 family protein OS=Staphylococcus aureus (strain NCTC 8325 / PS 47) OX=93061 GN=SAOUHSC_01528 PE=4 SV=1	Q2G2K2		16	FALSE	0.36	3	3	0.608	0.363	0.263	0.802263	0.396295	0.028042	70.5	116.1	42.2	30.5	37.93	42.76	77.04	17.01				Q2G2K2; sao:SAOUHSC_01528	Pf02368
920	High	Glycine cleavage system H protein OS=Staphylococcus aureus (strain NCTC 8325 / PS 47) OX=93061 GN=gcvH PE=3 SV=1	Q2FZZ8	gcvH	14.1	FALSE	0.46	6	6	0.913	0.875	0.614	1	0.973249	0.028042	2228.6	2441	2136.6	1499.9	13.84	11.64	9.21	23.9	protein metabolism;other metabolic processes	cytosol;other cell component		Q2FZZ8; sao:SAOUHSC_00836	Pf01597
784	High	Assimilatory nitrite reductase [NAD(P)H], small subunit, putative OS=Staphylococcus aureus (strain NCTC 8325 / PS 47) OX=93061 GN=SAOUHSC_02683 PE=4 SV=1	Q2FVL9		11.4	FALSE	0.28	6	6	0.595	0.029	0.028	1	0.168515	0.0281175	2757.2	4635.7	134.5	130.5	62.92	36.02	178.96	48.16	other metabolic processes		other molecular function	Q2FVL9; sao:SAOUHSC_02683	Pf13806
1432	High	HTH merR-type domain-containing protein OS=Staphylococcus aureus (strain NCTC 8325 / PS 47) OX=93061 GN=SAOUHSC_01285 PE=1 SV=1	Q2FYY7		14.3	FALSE	0.52	5	5	0.884	0.473	0.358	1	0.345912	0.0282432	135.2	153	72.4	54.8	34.9	11.35	58.97	10.7	other biological processes		nucleic acid binding activity;other molecular function	Q2FYY7; sao:SAOUHSC_01285	Pf00376
1599	High	PhnB-like domain-containing protein OS=Staphylococcus aureus (strain NCTC 8325 / PS 47) OX=93061 GN=SAOUHSC_02912 PE=4 SV=1	Q2FV27		16.9	FALSE	0.59	9	9	1.072	2.67	2.716	1	0.0997296	0.0282493	1601.8	1493.8	3988.4	4057.9	52.29	25.6	26.76	13.41				Q2FV27; sao:SAOUHSC_02912	Pf06983
523	High	Staphostatin A domain-containing protein OS=Staphylococcus aureus (strain NCTC 8325 / PS 47) OX=93061 GN=SAOUHSC_02129 PE=4 SV=1	Q2G2R7		12.6	FALSE	0.25	4	4	0.735	0.337	0.351	0.717103	0.134499	0.0284412	485.9	661.2	222.5	232.4	36.17	13.32	57.6	12.94		other cell component	enzyme regulator activity	Q2G2R7; sao:SAOUHSC_02129	Pf09022
569	High	Translation initiation factor IF-2 OS=Staphylococcus aureus (strain NCTC 8325 / PS 47) OX=93061 GN=infB PE=3 SV=1	Q2G2D0	infB	77.8	FALSE	0.5	48	48	1.128	1.042	1.396	0.790052	0.941672	0.0284778	9759.9	8655.6	9018.6	12083.2	7.47	17.2	14.89	2.49	protein metabolism;other metabolic processes	other cell component	nucleic acid binding activity;other molecular function	Q2G2D0; sao:SAOUHSC_01246	Pf00009, Pf04760, Pf11987
1303	High	Assimilatory nitrite reductase [NAD(P)H], large subunit, putative OS=Staphylococcus aureus (strain NCTC 8325 / PS 47) OX=93061 GN=SAOUHSC_02684 PE=4 SV=1	Q2FVL8		88.6	FALSE	0.41	43	43	0.908	0.077	0.069	1	0.191509	0.0287439	6112.9	6734.5	521.4	466.2	65.02	29.5	141.71	28.38	other metabolic processes		other molecular function	Q2FVL8; sao:SAOUHSC_02684	Pf01077, Pf03460, Pf04324, Pf07992, Pf18267
1139	High	Purine nucleoside phosphorylase DeoD-type OS=Staphylococcus aureus (strain NCTC 8325 / PS 47) OX=93061 GN=deoD PE=3 SV=1	Q2G228	deoD	26	FALSE	0.16	3	3	1.039	0.684	0.57	1	0.345912	0.0290916	199.4	192	131.3	109.5	23.82	11.98	14.31	14.92	other metabolic processes	cytosol	other molecular function	Q2G228; sao:SAOUHSC_00097	Pf01048
546	High	Enoyl reductase (ER) domain-containing protein OS=Staphylococcus aureus (strain NCTC 8325 / PS 47) OX=93061 GN=SAOUHSC_02447 PE=4 SV=1	Q2G2D7		36.2	FALSE	0.51	17	17	1.512	4.234	3.924	0.74976	0.136266	0.0292499	2301.6	1522.3	6445.8	5973.5	68.54	11.16	47.07	5.11			other molecular function	Q2G2D7; sao:SAOUHSC_02447	Pf00107, Pf16884
1606	High	Peroxide-responsive repressor PerR OS=Staphylococcus aureus (strain NCTC 8325 / PS 47) OX=93061 GN=perR PE=1 SV=1	Q2G282	perR	17.2	FALSE	0.3	4	4	0.729	0.341	0.284	1	0.119841	0.0296093	817.8	1121.9	382.1	318.9	41.26	13.03	45.48	46.72	other biological processes	other cell component	nucleic acid binding activity;other molecular function	Q2G282; sao:SAOUHSC_01997	Pf01475
1362	High	Flavin reductase like domain-containing protein OS=Staphylococcus aureus (strain NCTC 8325 / PS 47) OX=93061 GN=SAOUHSC_02995 PE=4 SV=1	Q2FUV6		22.3	FALSE	0.13	3	3	0.939	1.051	0.637	1	1	0.0303361	74.2	79	83	50.3	4.25	9.98	17.14	21.51			other molecular function	Q2FUV6; sao:SAOUHSC_02995	Pf01613
331	High	THIF-type NAD/FAD binding fold domain-containing protein OS=Staphylococcus aureus (strain NCTC 8325 / PS 47) OX=93061 GN=SAOUHSC_01735 PE=4 SV=1	Q2FXU7		28.6	FALSE	0.46	15	15	0.778	0.736	0.706	0.344748	0.100002	0.03107	1893.1	2434	1791.5	1718.8	6.83	13.75	4.91	9.53	RNA metabolism OR transcription;other metabolic processes		other molecular function	Q2FXU7; sao:SAOUHSC_01735	Pf00899
915	High	Cold shock protein CspA OS=Staphylococcus aureus (strain NCTC 8325 / PS 47) OX=93061 GN=SAOUHSC_03045 PE=4 SV=1	Q2FUQ9		8.4	FALSE	0.44	6	5	1.076	0.228	0.127	1	0.334599	0.03107	5818	5405.5	1235.1	684	58.33	29.23	108.77	47.8	other biological processes	other cell component	nucleic acid binding activity	Q2FUQ9; sao:SAOUHSC_03045	Pf00313
252	High	Flavin reductase like domain-containing protein OS=Staphylococcus aureus (strain NCTC 8325 / PS 47) OX=93061 GN=SAOUHSC_02991 PE=4 SV=1	Q2FUW0		25.8	FALSE	0.15	3	3	1.544	1.415	1.568	0.233793	0.222433	0.0311054	32.1	20.8	29.4	32.6	19.62	16.47	9.22	17.96			other molecular function	Q2FUW0; sao:SAOUHSC_02991	Pf01613
1272	High	Isoprenylcysteine carboxyl methyltransferase family protein OS=Staphylococcus aureus (strain NCTC 8325 / PS 47) OX=93061 GN=SAOUHSC_00182 PE=4 SV=1	Q2G1E3		21.8	FALSE	0.16	3	3	0.63	0.223	0.153	1	0.191742	0.0312555	162.5	257.9	57.4	39.5	69.27	28.91	61.55	56.8	protein metabolism;other metabolic processes	other membranes	other molecular function	Q2G1E3; sao:SAOUHSC_00182	Pf04140
1417	High	Excinuclease ABC, B subunit OS=Staphylococcus aureus (strain NCTC 8325 / PS 47) OX=93061 GN=SAOUHSC_00776 PE=4 SV=1	Q2G050		39.8	FALSE	0.49	22	22	1.092	1.15	1.44	1	0.691564	0.0312918	838.5	768	883.6	1106	9.78	14.07	12.3	8.66	DNA metabolism;other metabolic processes;stress response	other cell component	nucleic acid binding activity;other molecular function	Q2G050; sao:SAOUHSC_00776	Pf04851, Pf17757
83	High	Cys-tRNA(Pro)/Cys-tRNA(Cys) deacylase OS=Staphylococcus aureus (strain NCTC 8325 / PS 47) OX=93061 GN=SAOUHSC_00705 PE=3 SV=1	Q2G0A0		17.7	FALSE	0.32	9	9	0.67	0.624	0.697	0.0379844	0.0165053	0.0313066	461.7	688.7	429.5	480.3	6.29	13.59	16.07	7.26	protein metabolism;RNA metabolism OR transcription;other metabolic processes		other molecular function	Q2G0A0; sao:SAOUHSC_00705	Pf04073
66	High	3-hydroxyacyl-[acyl-carrier-protein] dehydratase FabZ OS=Staphylococcus aureus (strain NCTC 8325 / PS 47) OX=93061 GN=fabZ PE=3 SV=1	Q2FWF5	fabZ	16.1	FALSE	0.34	6	6	0.565	0.788	0.656	0.0262485	0.386994	0.031699	2328	4121.5	3246.3	2702.4	19.42	16.83	6.68	9.25	other metabolic processes	other cell component	other molecular function	Q2FWF5; sao:SAOUHSC_02336	Pf07977
626	High	Ribosomal-protein-serine acetyltransferase, putative OS=Staphylococcus aureus (strain NCTC 8325 / PS 47) OX=93061 GN=SAOUHSC_00324 PE=4 SV=1	Q2G132		20.8	FALSE	0.28	4	4	1.095	1.489	1.419	0.856994	0.0613338	0.031699	80.4	73.4	109.3	104.1	4.27	21.27	8.82	14.94	protein metabolism;other metabolic processes	other cell component	other molecular function	Q2G132; sao:SAOUHSC_00324	Pf13302
1307	High	Ribitol-5-phosphate cytidylyltransferase 1 OS=Staphylococcus aureus (strain NCTC 8325 / PS 47) OX=93061 GN=tarI PE=1 SV=1	Q2G1C0	tarI	26.6	FALSE	0.79	20	16	1.062	1.37	1.452	1	0.232775	0.031699	5250.4	4945.5	6774.4	7180.3	15.43	8.72	18.68	2.13	cell organization and biogenesis;other metabolic processes		other molecular function	Q2G1C0; sao:SAOUHSC_00225	Pf01128
1658	High	nitrate reductase (quinone) OS=Staphylococcus aureus (strain NCTC 8325 / PS 47) OX=93061 GN=SAOUHSC_02681 PE=3 SV=1	Q2FVM1		139.7	FALSE	0.46	59	59	0.859	0.132	0.131	1	0.155082	0.0317168	7340.4	8542.2	1130.4	1122.7	60.07	24.6	109.57	19.56	other metabolic processes	plasma membrane;other membranes;other cell component	other molecular function	Q2FVM1; sao:SAOUHSC_02681	Pf00384, Pf01568, Pf14710
1455	High	Transcription factor FapR OS=Staphylococcus aureus (strain NCTC 8325 / PS 47) OX=93061 GN=fapR PE=1 SV=1	Q2FZ56	fapR	22	FALSE	0.36	7	7	0.955	1.26	1.448	1	0.255045	0.0318057	182.1	190.7	240.2	276	11.21	17.9	8.21	12.77	other metabolic processes;other biological processes		nucleic acid binding activity;other molecular function	Q2FZ56; sao:SAOUHSC_01196	Pf03061
385	High	6-carboxy-5,6,7,8-tetrahydropterin synthase OS=Staphylococcus aureus (strain NCTC 8325 / PS 47) OX=93061 GN=SAOUHSC_00720 PE=3 SV=1	Q2G1X5		16	FALSE	0.26	3	3	0.629	0.497	0.449	0.494787	0.222433	0.031989	541.5	860.5	427.6	386.2	25.26	24.22	37.87	37.57	other metabolic processes		other molecular function	Q2G1X5; sao:SAOUHSC_00720	Pf01242
462	High	DUF1806 family protein OS=Staphylococcus aureus (strain NCTC 8325 / PS 47) OX=93061 GN=SAOUHSC_00551 PE=4 SV=1	Q2G0K9		13.7	FALSE	0.24	3	3	0.798	0.805	0.695	0.621624	0.494936	0.0320749	960.3	1202.8	967.8	836.3	10.87	8.44	14.07	14.76				Q2G0K9; sao:SAOUHSC_00551	Pf08830
194	High	NDxxF motif lipoprotein OS=Staphylococcus aureus (strain NCTC 8325 / PS 47) OX=93061 GN=SAOUHSC_00362 PE=4 SV=1	Q2G0Z9		23.6	FALSE	0.68	20	20	1.504	1.347	1.786	0.161394	0.386994	0.0326531	3270.2	2174.5	2930	3884.2	16.04	14.29	18.68	16.88				Q2G0Z9; sao:SAOUHSC_00362
545	High	SUF system FeS cluster assembly SufBD N-terminal domain-containing protein OS=Staphylococcus aureus (strain NCTC 8325 / PS 47) OX=93061 GN=SAOUHSC_00848 PE=3 SV=1	Q2FZY6		48.5	FALSE	0.6	28	28	1.195	1.482	1.764	0.746182	0.324443	0.033547	7142.6	5975.5	8853.5	10542.5	20.44	21.18	25.58	5.12	cell organization and biogenesis;other metabolic processes			Q2FZY6; sao:SAOUHSC_00848	Pf01458, Pf19295
1459	High	Nitrate reductase, beta subunit OS=Staphylococcus aureus (strain NCTC 8325 / PS 47) OX=93061 GN=SAOUHSC_02680 PE=4 SV=1	Q2FVM2		55.2	FALSE	0.3	16	16	0.992	0.082	0.068	1	0.181248	0.033547	2234.1	2251.8	184.5	152.1	65.27	43.42	132.07	37.25	other metabolic processes	other membranes;other cell component	other molecular function	Q2FVM2; sao:SAOUHSC_02680	Pf13247, Pf14711
635	High	Cell division protein DivIB OS=Staphylococcus aureus (strain NCTC 8325 / PS 47) OX=93061 GN=divIB PE=3 SV=1	Q2FZ91	divIB	50.2	FALSE	0.47	22	22	1.452	2.035	2.825	0.861717	0.33646	0.0336584	661.7	455.8	927.6	1287.6	36.01	14.25	39.66	20.87	cell cycle OR cell proliferation	plasma membrane;other membranes;other cell component		Q2FZ91; sao:SAOUHSC_01148	Pf03799, Pf08478
1660	High	Nickel-binding protein NikA OS=Staphylococcus aureus (strain NCTC 8325 / PS 47) OX=93061 GN=nikA PE=1 SV=2	Q2G2P5	nikA	55.4	FALSE	0.17	8	8	1.155	1.326	1.649	1	0.393864	0.0336584	95.8	83	110	136.8	21.58	26.75	7.54	11.3	transport	plasma membrane;other membranes;other cell component	transporter activity	A0A0H2UKY7; A0A0J9X272; Q2G2P5; sao:SAOUHSC_00201	Pf00496
416	High	Peptide methionine sulfoxide reductase MsrA 1 OS=Staphylococcus aureus (strain NCTC 8325 / PS 47) OX=93061 GN=msrA1 PE=3 SV=1	P0A084	msrA1	19.6	FALSE	0.51	10	10	1.172	1.655	1.571	0.557674	0.0839786	0.0338346	743	634.1	1049.4	996.1	25.64	6.27	19.83	2.3	protein metabolism;other metabolic processes;stress response	other cell component	other molecular function	P0A084; Q2G2M1; Q99QD5; sao:SAOUHSC_01360	Pf01625
788	High	Penicillin-binding protein 3 OS=Staphylococcus aureus (strain NCTC 8325 / PS 47) OX=93061 GN=SAOUHSC_01652 PE=3 SV=1	Q2FY21		77.2	FALSE	0.5	34	34	1.123	1.278	1.965	1	1	0.0340196	801.6	713.5	911.5	1402.3	18.14	13.56	23.35	22.51	cell organization and biogenesis	other membranes	other molecular function	Q2FY21; sao:SAOUHSC_01652	Pf00905, Pf03717
1155	High	Putative hemin transport system permease protein HrtB OS=Staphylococcus aureus (strain NCTC 8325 / PS 47) OX=93061 GN=SAOUHSC_00285 PE=3 SV=1	Q2G168		38.4	FALSE	0.34	10	10	1.327	1.216	3.485	1	1	0.0340196	148.6	112	136.1	390.2	25.3	24.11	29.57	51.92		plasma membrane;other membranes		Q2G168; sao:SAOUHSC_00285	Pf02687
59	High	DUF4467 domain-containing protein OS=Staphylococcus aureus (strain NCTC 8325 / PS 47) OX=93061 GN=SAOUHSC_00279 PE=4 SV=1	Q2G174		14.6	FALSE	0.43	7	7	2.395	1.884	2.093	0.0188153	0.119512	0.0342526	423.7	176.9	333.3	370.1	34.04	20.35	12.61	25.61				Q2G174; sao:SAOUHSC_00279	Pf14729
1569	High	Molybdopterin molybdenumtransferase OS=Staphylococcus aureus (strain NCTC 8325 / PS 47) OX=93061 GN=SAOUHSC_02542 PE=3 SV=1	Q2FVY0		45	FALSE	0.48	24	24	0.99	1.53	2.017	1	0.682637	0.0342526	1159.4	1171.5	1792.5	2363.3	33.62	14.87	29.51	4.41	protein metabolism;other metabolic processes	cytosol;other cell component	other molecular function	Q2FVY0; sao:SAOUHSC_02542	Pf00994, Pf03453, Pf03454
332	High	Lipoprotein OS=Staphylococcus aureus (strain NCTC 8325 / PS 47) OX=93061 GN=SAOUHSC_01627 PE=4 SV=1	Q2FY39		21.5	FALSE	0.66	14	14	1.682	1.975	2.325	0.358002	0.157618	0.0347616	1311.8	779.9	1540.5	1813.3	27.23	18.3	30.98	18.59				Q2FY39; sao:SAOUHSC_01627
854	High	PTS system, glucose-specific IIBC component, putative OS=Staphylococcus aureus (strain NCTC 8325 / PS 47) OX=93061 GN=SAOUHSC_00209 PE=4 SV=1	Q2G219		54.9	FALSE	0.11	6	6	0.852	0.833	1.986	1	1	0.034818	126.5	148.4	123.6	294.7	23.78	23.08	7.88	38.66	other metabolic processes;transport	plasma membrane;other membranes	transporter activity;kinase activity;other molecular function	Q2G219; sao:SAOUHSC_00209	Pf00367, Pf02378
468	High	Carbamate kinase 2 OS=Staphylococcus aureus (strain NCTC 8325 / PS 47) OX=93061 GN=arcC2 PE=3 SV=1	Q7X2S2	arcC2	34.3	FALSE	0.21	5	5	1.308	1.938	1.848	0.642848	0.0930114	0.0350304	36	27.6	53.4	50.9	28.41	10.53	20.76	13.53	other metabolic processes	cytosol	kinase activity;other molecular function	Q2FUY0; Q7X2S2; sao:SAOUHSC_02965	Pf00696
598	High	Uncharacterized protein OS=Staphylococcus aureus (strain NCTC 8325 / PS 47) OX=93061 GN=SAOUHSC_01365 PE=3 SV=1	Q2FYS0		37.8	FALSE	0.43	15	15	1.287	1.55	1.84	0.827318	0.413034	0.035047	1061.4	824.7	1278.5	1517.3	22.07	16.75	28.13	10.83	protein metabolism		other molecular function	Q2FYS0; sao:SAOUHSC_01365	Pf05343
232	High	Aminopeptidase PepS, putative OS=Staphylococcus aureus (strain NCTC 8325 / PS 47) OX=93061 GN=SAOUHSC_02092 PE=3 SV=1	Q2FX14		47.1	FALSE	0.69	33	33	1.333	1.317	1.474	0.210001	0.216891	0.0352392	3154.6	2366.8	3117.6	3489.7	12.17	17.77	16.34	5.58	protein metabolism		other molecular function	Q2FX14; sao:SAOUHSC_02092	Pf02073
367	High	Uncharacterized protein OS=Staphylococcus aureus (strain NCTC 8325 / PS 47) OX=93061 GN=SAOUHSC_01324 PE=4 SV=1	Q2FYV0		12.3	FALSE	0.63	10	10	0.612	0.358	0.394	0.464974	0.0930114	0.03536	4168.8	6811.4	2441.8	2686	32.32	20.13	45.11	21.35				Q2FYV0; sao:SAOUHSC_01324
827	High	Hydroxyacid dehydrogenase OS=Staphylococcus aureus (strain NCTC 8325 / PS 47) OX=93061 GN=SAOUHSC_01998 PE=3 SV=1	Q2G281		35.9	FALSE	0.23	9	9	0.944	1.777	2.171	1	0.386994	0.0357045	225.7	239.2	425	519.4	33.58	16.15	27.63	13.39		cytosol	other molecular function	Q2G281; sao:SAOUHSC_01998	Pf00389, Pf02826
1101	High	Pyridoxal 5'-phosphate synthase subunit PdxS OS=Staphylococcus aureus (strain NCTC 8325 / PS 47) OX=93061 GN=pdxS PE=3 SV=1	Q2G0Q1	pdxS	32	FALSE	0.6	18	18	1.121	0.627	0.537	1	0.397545	0.0363215	3483.5	3108.7	1948.1	1670	24.32	20.12	20.34	4.8	other metabolic processes		other molecular function	Q2G0Q1; sao:SAOUHSC_00499	Pf01680
552	High	Large ribosomal subunit protein uL22 OS=Staphylococcus aureus (strain NCTC 8325 / PS 47) OX=93061 GN=rplV PE=1 SV=1	Q2FW11	rplV	12.8	FALSE	0.78	16	16	0.769	0.673	0.554	0.760952	0.201708	0.0364698	17901.5	23290.7	15663.7	12895.8	21.36	6.31	24.28	17.4	protein metabolism;other metabolic processes	cytosol;translational apparatus	nucleic acid binding activity;other molecular function	Q2FW11; sao:SAOUHSC_02507	Pf00237
1331	High	Response regulator protein GraR OS=Staphylococcus aureus (strain NCTC 8325 / PS 47) OX=93061 GN=graR PE=1 SV=1	Q2G0E0	graR	26.1	FALSE	0.22	6	6	0.968	1.798	2.231	1	0.356681	0.0365953	83.3	86.1	154.8	192	45.41	10.05	31.12	12.21	signal transduction;other biological processes	cytosol;other cell component	nucleic acid binding activity;other molecular function	Q2G0E0; sao:SAOUHSC_00665	Pf00072, Pf00486
166	High	tRNA-specific 2-thiouridylase MnmA OS=Staphylococcus aureus (strain NCTC 8325 / PS 47) OX=93061 GN=mnmA PE=3 SV=2	Q2FXV6	mnmA	42.1	FALSE	0.43	13	13	1.297	1.21	1.324	0.12342	0.178593	0.0376003	965.9	744.7	900.9	986.2	10.66	12.31	13.14	7.58	RNA metabolism OR transcription;other metabolic processes	other cell component	nucleic acid binding activity;other molecular function	Q2FXV5; Q2FXV6	Pf03054, Pf20258, Pf20259
1651	High	Riboflavin biosynthesis protein OS=Staphylococcus aureus (strain NCTC 8325 / PS 47) OX=93061 GN=SAOUHSC_01249 PE=3 SV=1	Q2G2Q2		36.7	FALSE	0.43	17	17	1.044	1.708	1.999	1	0.334231	0.0376292	1412.4	1353.4	2311.8	2705.1	30.82	14.61	27.79	7.69	other metabolic processes		kinase activity;other molecular function	Q2G2Q2; sao:SAOUHSC_01249	Pf01687, Pf06574
1389	High	Lipoteichoic acid synthase OS=Staphylococcus aureus (strain NCTC 8325 / PS 47) OX=93061 GN=ltaS PE=1 SV=1	Q2G093	ltaS	74.4	FALSE	0.42	29	29	0.96	1.651	2.128	1	0.539298	0.0376292	2040.8	2125.7	3510.3	4524.6	39.87	9.28	28.22	5.39	cell organization and biogenesis;other metabolic processes	non-structural extracellular;plasma membrane;other membranes	other molecular function	Q2G093; sao:SAOUHSC_00728	Pf00884
1319	High	Threonylcarbamoyl-AMP synthase OS=Staphylococcus aureus (strain NCTC 8325 / PS 47) OX=93061 GN=SAOUHSC_02357 PE=3 SV=1	Q2FWE2		40.4	FALSE	0.26	10	10	0.952	0.734	0.725	1	0.10068	0.0378376	459.4	482.6	354.3	349.6	12.3	13.06	4.01	7.43	RNA metabolism OR transcription;other metabolic processes;other biological processes	other cell component	nucleic acid binding activity;other molecular function	Q2FWE2; sao:SAOUHSC_02357	Pf01300, Pf03481
390	High	Uncharacterized protein OS=Staphylococcus aureus (strain NCTC 8325 / PS 47) OX=93061 GN=SAOUHSC_01073 PE=4 SV=1	Q2FZF7		15.2	FALSE	0.1	2	2	0.601	0.514	0.445	0.497912	0.212566	0.0381706	55.6	92.4	47.4	41.1	14.65	28.18	29.4	39.45				Q2FZF7; sao:SAOUHSC_01073
271	High	3-phosphoshikimate 1-carboxyvinyltransferase OS=Staphylococcus aureus (strain NCTC 8325 / PS 47) OX=93061 GN=aroA PE=3 SV=2	Q05615	aroA	47	FALSE	0.32	9	9	1.589	1.514	1.732	0.254424	0.220559	0.0382096	224.4	141.2	213.8	244.6	22.95	17.84	12.22	14.87	other metabolic processes	other cell component	other molecular function	Q05615; Q2FYH1; sao:SAOUHSC_01481	Pf00275
1644	High	Pyruvate formate-lyase-activating enzyme OS=Staphylococcus aureus (strain NCTC 8325 / PS 47) OX=93061 GN=pflA PE=3 SV=1	Q2G1D7	pflA	28.5	FALSE	0.47	10	10	1.052	0.157	0.148	1	0.194307	0.0382096	1891.5	1797.6	281.5	266.6	55.72	16.75	106.1	17.1	other metabolic processes	other cell component	other molecular function	Q2G1D7; sao:SAOUHSC_00188	Pf04055, Pf13353
378	High	NAD(P)-binding domain-containing protein OS=Staphylococcus aureus (strain NCTC 8325 / PS 47) OX=93061 GN=SAOUHSC_02387 PE=4 SV=1	Q2FWB1		24	FALSE	0.75	20	20	1.217	1.736	1.524	0.480085	0.0657241	0.0400295	3160.6	2597.8	4510.6	3960.4	19.65	7.81	19.82	9.17				Q2FWB1; sao:SAOUHSC_02387	Pf13460
781	High	uroporphyrinogen-III C-methyltransferase OS=Staphylococcus aureus (strain NCTC 8325 / PS 47) OX=93061 GN=SAOUHSC_02682 PE=3 SV=1	Q2FVM0		36.3	FALSE	0.2	6	6	0.857	0.142	0.148	1	0.200948	0.0403103	422.2	493	70.2	72.9	57.94	15.75	112.86	25.35	other metabolic processes		other molecular function	Q2FVM0; sao:SAOUHSC_02682	Pf00590
524	High	Single-stranded DNA-binding protein OS=Staphylococcus aureus (strain NCTC 8325 / PS 47) OX=93061 GN=SAOUHSC_00349 PE=3 SV=1	Q2G112		18.5	FALSE	0.72	13	13	0.859	0.813	0.679	0.719449	0.489209	0.041041	2939.6	3420.7	2779.4	2323.5	13.5	7.86	10.87	16.87	DNA metabolism;other metabolic processes;stress response;other biological processes	other cell component	nucleic acid binding activity	Q2G112; sao:SAOUHSC_00349	Pf00436
1481	High	Lactose phosphotransferase system repressor OS=Staphylococcus aureus (strain NCTC 8325 / PS 47) OX=93061 GN=lacR PE=4 SV=1	P0A0Q0	lacR	28.5	FALSE	0.24	7	7	1.116	1.329	1.509	1	0.371905	0.0411723	381.7	342	454.7	516.2	18.71	10.74	19.61	2.87	other metabolic processes;other biological processes		nucleic acid binding activity;other molecular function	P0A0Q0; P16644; Q2G2R1; sao:SAOUHSC_02456	Pf00455, Pf08220
1273	High	Beta-ketoacyl-[acyl-carrier-protein] synthase III OS=Staphylococcus aureus (strain NCTC 8325 / PS 47) OX=93061 GN=fabH PE=1 SV=1	Q2FZS0	fabH	33.9	FALSE	0.49	17	17	0.964	1.141	1.48	1	1	0.0411723	3194.8	3313.9	3781.5	4904.7	17.18	15.11	19.99	5.1	other metabolic processes	other cell component	other molecular function	Q2FZS0; sao:SAOUHSC_00920	Pf08541, Pf08545
565	High	Nitroreductase domain-containing protein OS=Staphylococcus aureus (strain NCTC 8325 / PS 47) OX=93061 GN=SAOUHSC_02258 PE=4 SV=1	Q2FWN0		24	FALSE	0.44	13	13	0.809	0.934	0.673	0.786478	1	0.0411899	417.9	516.8	482.5	347.8	9.13	18.44	5.55	6.76	stress response		other molecular function	Q2FWN0; sao:SAOUHSC_02258	Pf00881
1166	High	Probable cell wall amidase LytH OS=Staphylococcus aureus (strain NCTC 8325 / PS 47) OX=93061 GN=lytH PE=1 SV=1	Q2FXU3	lytH	32.7	FALSE	0.37	10	10	1.108	1.059	2.242	1	1	0.0412354	252.7	228	241.5	511.2	24.89	21.33	15.17	30.11	cell organization and biogenesis;other metabolic processes	non-structural extracellular;other cell component	other molecular function	Q2FXU3; sao:SAOUHSC_01739	Pf01520, Pf08239
433	High	Uncharacterized HTH-type transcriptional regulator SAOUHSC_02645 OS=Staphylococcus aureus (strain NCTC 8325 / PS 47) OX=93061 GN=SAOUHSC_02645 PE=4 SV=1	Q2FVQ7		17.3	FALSE	0.12	2	2	0.66	0.578	0.466	0.592849	0.221916	0.0414811	28.8	43.6	25.2	20.3	28.49	32.19	36.42	23.67	signal transduction	other cell component	nucleic acid binding activity;other molecular function	Q2FVQ7; sao:SAOUHSC_02645	Pf04397
402	High	Calcineurin-like phosphoesterase domain-containing protein OS=Staphylococcus aureus (strain NCTC 8325 / PS 47) OX=93061 GN=SAOUHSC_01975 PE=4 SV=1	Q2G2S7		46.2	FALSE	0.55	25	24	1.341	1.409	1.639	0.520868	0.347775	0.0421492	2912.7	2172.6	3061.6	3560.3	15.86	15.16	20.56	13.2	DNA metabolism;other metabolic processes;stress response		nucleic acid binding activity;other molecular function	Q2G2S7; sao:SAOUHSC_01975	Pf00149
587	High	FMN oxidoreductase, putative OS=Staphylococcus aureus (strain NCTC 8325 / PS 47) OX=93061 GN=SAOUHSC_00893 PE=4 SV=1	Q2FZU7		42.1	FALSE	0.34	18	18	1.39	3.53	3.034	0.804779	0.146523	0.0421492	549.9	395.8	1397.1	1200.6	56.65	14.4	43.53	5.81			other molecular function	Q2FZU7; sao:SAOUHSC_00893	Pf00724
1377	High	tRNA (guanine-N(1)-)-methyltransferase OS=Staphylococcus aureus (strain NCTC 8325 / PS 47) OX=93061 GN=trmD PE=3 SV=1	Q2FZ43	trmD	28	FALSE	0.24	8	8	0.824	0.693	0.63	1	0.125671	0.0421492	386.6	469.3	325.3	295.8	6.65	25.05	16.35	10.34	RNA metabolism OR transcription;other metabolic processes	cytosol	other molecular function	Q2FZ43; sao:SAOUHSC_01210	Pf01746
748	High	Truncated MHC class II analog protein OS=Staphylococcus aureus (strain NCTC 8325 / PS 47) OX=93061 GN=SAOUHSC_00918 PE=4 SV=1	Q2FZS2		15.8	FALSE	0.39	7	7	1.235	8.853	8.319	1	0.183664	0.0422326	133.2	107.8	954.5	896.9	125.16	10.75	59.69	22.99				Q2FZS2	Pf03642
370	High	Na(+)/H(+) antiporter subunit G1 OS=Staphylococcus aureus (strain NCTC 8325 / PS 47) OX=93061 GN=mnhG1 PE=3 SV=1	Q2G2H9	mnhG1	12.8	FALSE	0.24	5	5	0.66	0.291	0.377	0.466548	0.0581794	0.042889	567.3	860	249.9	324.1	36.38	15.41	52.37	23.51	transport	plasma membrane;other membranes	transporter activity	Q2G2H9; sao:SAOUHSC_00883	Pf03334
724	High	HTH-type transcriptional regulator MgrA OS=Staphylococcus aureus (strain NCTC 8325 / PS 47) OX=93061 GN=mgrA PE=1 SV=3	Q2G0B1	mgrA	17.1	FALSE	0.72	19	19	0.85	0.537	0.487	0.991929	0.299393	0.043775	9536.8	11221.7	6030.7	5461	27.05	11.13	45.48	4.16	other biological processes	other cell component	nucleic acid binding activity;other molecular function	Q2G0B1; Q7X448; Q83ZI4; sao:SAOUHSC_00694	Pf01047
813	High	Probable CtpA-like serine protease OS=Staphylococcus aureus (strain NCTC 8325 / PS 47) OX=93061 GN=SAOUHSC_01427 PE=3 SV=1	Q2FYL3		55.2	FALSE	0.6	33	33	1.294	1.397	2.077	1	0.670537	0.0441089	1885.2	1456.7	2034.3	3026.1	16.23	12.22	29.11	29.15	protein metabolism;signal transduction	plasma membrane;other membranes;other cell component	other molecular function	Q2FYL3; sao:SAOUHSC_01427	Pf01471, Pf03572, Pf13180
987	High	HD domain-containing protein OS=Staphylococcus aureus (strain NCTC 8325 / PS 47) OX=93061 GN=SAOUHSC_00774 PE=4 SV=1	Q2G277		25.7	FALSE	0.3	6	6	1.052	1.702	1.907	1	0.405711	0.0448448	309.1	293.7	500	560.1	28.69	12.98	29.99	7.92				Q2G277; sao:SAOUHSC_00774	Pf12917
321	High	Phosphonate ABC transporter, substrate-binding protein, putative OS=Staphylococcus aureus (strain NCTC 8325 / PS 47) OX=93061 GN=SAOUHSC_00105 PE=3 SV=1	Q2G1L7		35	FALSE	0.11	3	3	2.31	1.433	3.946	0.334053	0.831955	0.0451821	12.4	5.4	7.7	21.3	50.3	74.41	29.61	20.51	transport	plasma membrane;other membranes		Q2G1L7; sao:SAOUHSC_00105	Pf12974
256	High	Thioredoxin reductase OS=Staphylococcus aureus (strain NCTC 8325 / PS 47) OX=93061 GN=SAOUHSC_00785 PE=3 SV=1	Q2G041		33.6	FALSE	0.6	23	23	1.385	1.69	1.574	0.237157	0.100002	0.0452935	9923.6	7165	12108.4	11280.8	19.15	14.15	23.49	6.23	other metabolic processes;stress response;other biological processes	other cell component	other molecular function	Q2G041; sao:SAOUHSC_00785	Pf00070, Pf12831
484	High	YpdA family bacillithiol disulfide reductase OS=Staphylococcus aureus (strain NCTC 8325 / PS 47) OX=93061 GN=SAOUHSC_01499 PE=4 SV=1	Q2FYF3		36.7	FALSE	0.48	17	17	1.298	1.522	1.725	0.661826	0.317296	0.0453288	1746.6	1346	2049.1	2322.3	19.02	15.19	26.31	11.53			other molecular function	Q2FYF3; sao:SAOUHSC_01499	Pf13738
1369	High	Epoxyqueuosine reductase QueH OS=Staphylococcus aureus (strain NCTC 8325 / PS 47) OX=93061 GN=queH PE=3 SV=1	Q2FV28	queH	27.8	FALSE	0.48	14	14	0.99	0.605	0.53	1	0.2021	0.0454933	1331.9	1345.4	814.2	713.6	25.91	32.63	9.84	12.71	RNA metabolism OR transcription;other metabolic processes		other molecular function	Q2FV28; sao:SAOUHSC_02911	Pf02677
1615	High	ATP-dependent RecD-like DNA helicase OS=Staphylococcus aureus (strain NCTC 8325 / PS 47) OX=93061 GN=recD2 PE=3 SV=1	Q2FXV8	recD2	93	FALSE	0.2	17	17	1.074	1.011	1.575	1	1	0.0454933	297.4	277	279.9	436.4	8.54	22.14	12.25	21.19	cell organization and biogenesis;DNA metabolism;other metabolic processes	other cell component	nucleic acid binding activity;other molecular function	Q2FXV8; sao:SAOUHSC_01723	Pf13538, Pf13604, Pf14490, Pf18335
228	High	tRNA (guanine-N(7)-)-methyltransferase OS=Staphylococcus aureus (strain NCTC 8325 / PS 47) OX=93061 GN=trmB PE=3 SV=1	Q2FXI2	trmB	25.3	FALSE	0.31	8	8	0.704	0.649	0.663	0.20598	0.0613338	0.045958	561.5	797.6	517.5	528.7	7.21	16.6	6.3	17.2	RNA metabolism OR transcription;other metabolic processes	other cell component	other molecular function	Q2FXI2; sao:SAOUHSC_01865	Pf02390
1587	High	Large-conductance mechanosensitive channel OS=Staphylococcus aureus (strain NCTC 8325 / PS 47) OX=93061 GN=mscL PE=1 SV=1	P68805	mscL	13.6	FALSE	0.23	4	4	1.173	2.588	4.479	1	0.450716	0.046457	64.9	55.4	143.3	248	61.09	43.16	50.53	46.34	transport	plasma membrane;other membranes	transporter activity	O68285; P68805; sao:SAOUHSC_1342a	Pf01741
397	High	Large ribosomal subunit protein bL12 OS=Staphylococcus aureus (strain NCTC 8325 / PS 47) OX=93061 GN=rplL PE=3 SV=2	P48860	rplL	12.7	FALSE	1	23	23	0.693	0.648	0.559	0.519156	0.328461	0.0477906	39523.8	56992	36947.3	31857.3	20.09	16.22	29.65	19.04	protein metabolism;other metabolic processes	cytosol;translational apparatus	nucleic acid binding activity;other molecular function	P48860; Q2G0N8; sao:SAOUHSC_00521	Pf00542, Pf16320
457	High	Ornithine carbamoyltransferase OS=Staphylococcus aureus (strain NCTC 8325 / PS 47) OX=93061 GN=argF PE=3 SV=1	Q2FUX8	argF	37.7	FALSE	0.2	7	6	1.258	1.818	1.784	0.616467	0.188368	0.0484306	150.8	119.9	218	213.8	24.53	18.19	27.71	6.93	other metabolic processes	other cell component	other molecular function	Q2FUX8; sao:SAOUHSC_02968	Pf00185, Pf02729
580	High	Urease subunit beta OS=Staphylococcus aureus (strain NCTC 8325 / PS 47) OX=93061 GN=ureB PE=3 SV=1	Q2G2K6	ureB	15.2	FALSE	0.6	9	9	1.395	3.265	2.774	0.804302	0.112061	0.0484306	304	217.9	711.3	604.3	59.45	9.61	39.75	21.25	other metabolic processes	other cell component	other molecular function	Q2G2K6; sao:SAOUHSC_02559	Pf00699
616	High	Luciferase-like domain-containing protein OS=Staphylococcus aureus (strain NCTC 8325 / PS 47) OX=93061 GN=SAOUHSC_01728 PE=4 SV=1	Q2FXV3		38	FALSE	0.33	10	10	1.395	3.665	3.728	0.847752	0.209768	0.0488417	530.8	380.4	1394.1	1418.4	72.65	19.57	49.85	11.31		cytosol	other molecular function	Q2FXV3; sao:SAOUHSC_01728	Pf00296
1527	High	GMP reductase OS=Staphylococcus aureus (strain NCTC 8325 / PS 47) OX=93061 GN=guaC PE=3 SV=1	Q2FYU4	guaC	36.1	FALSE	0.38	15	15	0.94	0.539	0.425	1	0.306385	0.0492565	913.3	971.6	524.1	413.1	33.46	19.48	27.58	21.27	other metabolic processes	other cell component	other molecular function	Q2FYU4; sao:SAOUHSC_01330	Pf00478
1223	High	UDP-N-acetylmuramate--L-alanine ligase OS=Staphylococcus aureus (strain NCTC 8325 / PS 47) OX=93061 GN=murC PE=1 SV=1	Q2FXJ0	murC	49.2	FALSE	0.4	20	20	1.12	1.259	1.704	1	0.797872	0.0500568	2209.3	1973.4	2484.3	3362	13.39	24.3	21.52	12.29	cell cycle OR cell proliferation;cell organization and biogenesis;other metabolic processes;other biological processes	other cell component	other molecular function	Q2FXJ0; sao:SAOUHSC_01856	Pf01225, Pf02875, Pf08245
534	High	Iron-sulfur cluster repair protein ScdA OS=Staphylococcus aureus (strain NCTC 8325 / PS 47) OX=93061 GN=scdA PE=1 SV=2	P72360	scdA	25.5	FALSE	0.3	7	6	0.824	0.593	0.672	0.725804	0.0613338	0.0500694	365.5	443.6	263.2	297.9	16.33	11.32	15.9	5.34	protein metabolism;other metabolic processes;stress response	other cell component	other molecular function	P72360; Q2G1B6; sao:SAOUHSC_00229	Pf01814, Pf04405
1156	High	Glycerol-3-phosphate cytidylyltransferase OS=Staphylococcus aureus (strain NCTC 8325 / PS 47) OX=93061 GN=tarD PE=1 SV=1	Q2G2X2	tarD	15.8	FALSE	0.42	12	12	0.993	0.933	0.812	1	0.943041	0.0501213	929.8	936.5	873.6	760.2	11.46	7.4	7.29	11.3	cell organization and biogenesis;other metabolic processes	other cell component	other molecular function	Q2G2X2; sao:SAOUHSC_00645	Pf01467
298	High	DUF393 domain-containing protein OS=Staphylococcus aureus (strain NCTC 8325 / PS 47) OX=93061 GN=SAOUHSC_02382 PE=4 SV=1	Q2FWB6		16.2	FALSE	0.39	7	7	0.653	0.426	0.499	0.299772	0.087908	0.05069	345.8	529.4	225.5	264.4	29.04	9.53	41.31	12.85			other molecular function	Q2FWB6; sao:SAOUHSC_02382	Pf04134
664	High	Dynamin N-terminal domain-containing protein OS=Staphylococcus aureus (strain NCTC 8325 / PS 47) OX=93061 GN=SAOUHSC_01455 PE=4 SV=1	Q2FYJ0		133	FALSE	0.37	47	47	1.258	1.322	1.604	0.895202	0.577596	0.0512398	1799.2	1430.4	1891.4	2295	12.84	17.71	22.4	21.92		other membranes	other molecular function	Q2FYJ0; sao:SAOUHSC_01455	Pf00350
1016	High	CHY-type domain-containing protein OS=Staphylococcus aureus (strain NCTC 8325 / PS 47) OX=93061 GN=SAOUHSC_00751 PE=4 SV=1	Q2G070		12.7	FALSE	0.31	3	3	1.209	0.674	0.461	1	0.604357	0.0512398	321.1	265.5	178.9	122.5	30.98	18.32	22.47	24.4	cell organization and biogenesis;transport		other molecular function	Q2G070; sao:SAOUHSC_00751	Pf05495
95	High	Coenzyme A disulfide reductase OS=Staphylococcus aureus (strain NCTC 8325 / PS 47) OX=93061 GN=cdr PE=1 SV=3	O52582	cdr	49.2	FALSE	0.64	32	32	1.352	1.229	1.312	0.0477084	0.161922	0.0518539	5142	3803.3	4675	4988.2	12.09	15.14	11.81	4.6			other molecular function	O52582; Q2FZT2; sao:SAOUHSC_00908	Pf00070, Pf02852
241	High	VOC domain-containing protein OS=Staphylococcus aureus (strain NCTC 8325 / PS 47) OX=93061 GN=SAOUHSC_02894 PE=4 SV=1	Q2FV45		14.2	FALSE	0.13	2	2	0.678	0.714	0.634	0.213457	0.362631	0.0526721	132.2	194.8	139	123.4	18.5	4.06	17.45	23.37				Q2FV45; sao:SAOUHSC_02894	Pf00903
1244	High	FtsK domain-containing protein OS=Staphylococcus aureus (strain NCTC 8325 / PS 47) OX=93061 GN=SAOUHSC_01857 PE=3 SV=1	Q2FXI9		144.6	FALSE	0.48	61	61	0.934	0.842	1.521	1	1	0.0526721	3278.9	3511.9	2957.7	5342.8	14.59	16.66	17.87	12.76	cell cycle OR cell proliferation		nucleic acid binding activity;other molecular function	Q2FXI9; sao:SAOUHSC_01857	Pf01580, Pf09397, Pf17854
291	High	YqeG family HAD IIIA-type phosphatase OS=Staphylococcus aureus (strain NCTC 8325 / PS 47) OX=93061 GN=SAOUHSC_01701 PE=4 SV=1	Q2FXX9		20.2	FALSE	0.11	3	3	0.452	0.269	0.268	0.292129	0.123154	0.0527335	186.2	412.4	111.1	110.5	53.61	12.03	68.67	22.78			other molecular function	Q2FXX9; sao:SAOUHSC_01701	Pf00702
405	High	Glycerol kinase OS=Staphylococcus aureus (strain NCTC 8325 / PS 47) OX=93061 GN=glpK PE=3 SV=1	Q2FYZ5	glpK	55.6	FALSE	0.5	34	34	1.503	2.682	2.407	0.524246	0.136266	0.0527335	6737.7	4482.8	12024.7	10789.4	43.74	20.79	39.96	8.99	other metabolic processes	cytosol	kinase activity;other molecular function	Q2FYZ5; sao:SAOUHSC_01276	Pf00370, Pf02782
106	High	UDP-N-acetylglucosamine--N-acetylmuramyl-(pentapeptide) pyrophosphoryl-undecaprenol N-acetylglucosamine transferase OS=Staphylococcus aureus (strain NCTC 8325 / PS 47) OX=93061 GN=murG PE=3 SV=1	Q2FYL5	murG	39.7	FALSE	0.51	21	21	0.342	0.267	0.36	0.0546374	0.0285733	0.0535262	1031	3016.6	804.6	1086.2	37.19	18.74	34.11	35.84	cell cycle OR cell proliferation;cell organization and biogenesis;other metabolic processes;other biological processes	plasma membrane;other membranes	other molecular function	Q2FYL5; sao:SAOUHSC_01424	Pf03033, Pf04101
667	High	4,4'-diapophytoene synthase OS=Staphylococcus aureus (strain NCTC 8325 / PS 47) OX=93061 GN=crtM PE=1 SV=1	Q2FV59	crtM	34.2	FALSE	0.23	6	6	1.133	1.123	1.449	0.8981	0.973249	0.0535673	127.1	112.2	126	162.6	9.06	13.74	21	7.9	other metabolic processes		other molecular function	Q2FV59; sao:SAOUHSC_02879	Pf00494
684	High	YtxH domain-containing protein OS=Staphylococcus aureus (strain NCTC 8325 / PS 47) OX=93061 GN=SAOUHSC_01869 PE=4 SV=1	Q2FXH8		15.7	FALSE	0.76	25	25	1.276	1.464	1.549	0.937544	0.155082	0.0539055	13696.8	10734.2	15712.7	16631.3	14.97	16.5	11.63	16.76				Q2FXH8; sao:SAOUHSC_01869
225	High	Putative tRNA (cytidine(34)-2'-O)-methyltransferase OS=Staphylococcus aureus (strain NCTC 8325 / PS 47) OX=93061 GN=SAOUHSC_01988 PE=3 SV=1	Q2FX89		18.1	FALSE	0.36	6	6	0.729	0.894	0.741	0.199748	0.499772	0.0540636	394.1	540.4	483	400.5	8.14	12.54	14.08	8.89	RNA metabolism OR transcription;other metabolic processes	other cell component	nucleic acid binding activity;other molecular function	Q2FX89; sao:SAOUHSC_01988	Pf00588
858	High	Large ribosomal subunit protein bL31B OS=Staphylococcus aureus (strain NCTC 8325 / PS 47) OX=93061 GN=rpmE2 PE=1 SV=1	Q2FWD8	rpmE2	9.7	FALSE	0.95	12	12	0.86	0.445	0.393	1	0.222433	0.0541458	29686.5	34536.4	15351.9	13572.9	35.81	13.22	54.99	25.16	protein metabolism;other metabolic processes	translational apparatus;other cell component	other molecular function	Q2FWD8; sao:SAOUHSC_02361	Pf01197
1627	High	ABC transporter, ATP-binding protein, putative OS=Staphylococcus aureus (strain NCTC 8325 / PS 47) OX=93061 GN=SAOUHSC_01967 PE=4 SV=1	Q2G2F1		27.7	FALSE	0.28	8	8	1.172	1.649	1.703	1	0.244931	0.0543284	671.2	572.9	944.5	975.7	22.76	8.48	28.17	7.79			other molecular function	Q2G2F1; sao:SAOUHSC_01967	Pf00005
1421	High	Uncharacterized protein SAOUHSC_01193 OS=Staphylococcus aureus (strain NCTC 8325 / PS 47) OX=93061 GN=SAOUHSC_01193 PE=1 SV=1	Q2FZ58		60.5	FALSE	0.44	28	28	1.067	1.212	1.549	1	0.721676	0.0543284	6269.6	5877.8	7125.7	9103.5	17.06	18.06	23.64	7.34	other metabolic processes		kinase activity	Q2FZ58; sao:SAOUHSC_01193	Pf02734, Pf13684, Pf21645
1404	High	Bacterial non-heme ferritin OS=Staphylococcus aureus (strain NCTC 8325 / PS 47) OX=93061 GN=ftnA PE=1 SV=1	Q2FWZ8	ftnA	19.6	FALSE	0.41	9	9	0.949	0.843	0.739	1	0.603448	0.0543785	2275.2	2398.4	2020.7	1772.3	4.55	19.3	7.1	13.51	transport;other biological processes	cytosol;other cell component	other molecular function	Q2FWZ8; sao:SAOUHSC_02108	Pf00210
14	High	Cof-type HAD-IIB family hydrolase OS=Staphylococcus aureus (strain NCTC 8325 / PS 47) OX=93061 GN=SAOUHSC_01323 PE=4 SV=1	Q2FYV1		29.8	FALSE	0.34	8	8	1.694	1.476	1.234	0.000802136	0.00701964	0.0547242	1286.1	759.1	1120.9	937.1	11.28	6.36	9.54	3.29		cytosol	other molecular function	Q2FYV1; sao:SAOUHSC_01323	Pf08282
633	High	Uncharacterized protein OS=Staphylococcus aureus (strain NCTC 8325 / PS 47) OX=93061 GN=SAOUHSC_00618 PE=4 SV=1	Q2G0F1		27.9	FALSE	0.07	3	3	0.771	0.358	0.39	0.860723	0.155082	0.0548682	282.2	366	131.1	142.6	33.02	15.84	56.75	28.55		plasma membrane;other membranes		Q2G0F1; sao:SAOUHSC_00618
932	High	YbhB/YbcL family Raf kinase inhibitor-like protein OS=Staphylococcus aureus (strain NCTC 8325 / PS 47) OX=93061 GN=SAOUHSC_00917 PE=4 SV=1	Q2FZS3		19.1	FALSE	0.43	6	6	1.083	0.579	0.592	1	0.157618	0.0548682	853.8	788.3	456.7	467	27.76	27.12	17.14	16.89				Q2FZS3; sao:SAOUHSC_00917	Pf01161
1151	High	UPF0122 protein SAOUHSC_01206 OS=Staphylococcus aureus (strain NCTC 8325 / PS 47) OX=93061 GN=SAOUHSC_01206 PE=3 SV=1	Q2FZ47		13.6	FALSE	0.41	11	11	0.921	0.835	0.701	1	0.543107	0.0549477	1136.6	1234.3	1030.8	864.7	16.44	11.13	18.19	10.16				Q2FZ47; sao:SAOUHSC_01206	Pf04297
1298	High	TrkA family potassium uptake protein OS=Staphylococcus aureus (strain NCTC 8325 / PS 47) OX=93061 GN=SAOUHSC_01034 PE=4 SV=1	Q2FZH1		24.3	FALSE	0.34	7	7	0.939	0.642	0.631	1	0.186004	0.056077	750.7	799.4	513	504.4	20.73	22.4	9.46	11.98	transport		transporter activity	Q2FZH1; sao:SAOUHSC_01034	Pf02080, Pf02254
94	High	Cyclic pyranopterin monophosphate synthase OS=Staphylococcus aureus (strain NCTC 8325 / PS 47) OX=93061 GN=moaC PE=1 SV=1	Q2FVX9	moaC	17.7	FALSE	0.39	6	6	0.675	0.723	0.705	0.0460993	0.165566	0.056338	309.7	458.5	331.5	323.4	14.09	16.87	4.15	10.07	protein metabolism;other metabolic processes		other molecular function	Q2FVX9; sao:SAOUHSC_02543	Pf01967
531	High	NADPH-dependent oxidoreductase OS=Staphylococcus aureus (strain NCTC 8325 / PS 47) OX=93061 GN=nfrA PE=1 SV=1	Q2G0Z5	nfrA	28.6	FALSE	0.22	7	7	1.189	1.867	1.794	0.724571	0.157618	0.056338	890.1	748.6	1397.5	1343	32.31	8.91	29.34	4.77			other molecular function	Q2G0Z5; sao:SAOUHSC_00366	Pf00881
1187	High	Formate acetyltransferase OS=Staphylococcus aureus (strain NCTC 8325 / PS 47) OX=93061 GN=pflB PE=3 SV=1	Q2G1D8	pflB	84.8	FALSE	0.55	49	49	1.062	0.203	0.213	1	0.203097	0.056338	19318.2	18194.1	3684.8	3879.8	58.26	19	93.64	22.56	other metabolic processes	cytosol	other molecular function	Q2G1D8; sao:SAOUHSC_00187	Pf01228, Pf02901
1519	High	Proline dipeptidase, putative OS=Staphylococcus aureus (strain NCTC 8325 / PS 47) OX=93061 GN=SAOUHSC_01626 PE=3 SV=1	Q2FY40		39.3	FALSE	0.6	26	26	1.035	1.805	2.116	1	0.437384	0.056338	3621.4	3498.8	6315.2	7402.9	39.4	11.29	33.98	7.03			other molecular function	Q2FY40; sao:SAOUHSC_01626	Pf00557, Pf01321
1157	High	Bis(5'-nucleosyl)-tetraphosphatase, symmetrical OS=Staphylococcus aureus (strain NCTC 8325 / PS 47) OX=93061 GN=yqeK PE=1 SV=1	Q2G297	yqeK	22.4	FALSE	0.51	12	12	1.202	1.24	1.652	1	1	0.056338	1379.7	1147.4	1422.8	1895.4	10.63	20.19	18.45	12.77			other molecular function	Q2G297; sao:SAOUHSC_01696	Pf01966
179	High	Arginase OS=Staphylococcus aureus (strain NCTC 8325 / PS 47) OX=93061 GN=SAOUHSC_02409 PE=3 SV=1	Q2FW91		33.2	FALSE	0.4	14	14	1.803	2.77	1.958	0.144823	0.0613338	0.0567262	1341.3	743.9	2061	1457	28.83	10.86	33.31	10.86	other metabolic processes	other cell component	other molecular function	Q2FW91; sao:SAOUHSC_02409	Pf00491
259	High	Xylose isomerase-like TIM barrel domain-containing protein OS=Staphylococcus aureus (strain NCTC 8325 / PS 47) OX=93061 GN=SAOUHSC_00181 PE=4 SV=1	Q2G1E4		36.6	FALSE	0.15	5	5	1.755	1.445	1.891	0.243238	0.550175	0.0576376	519.2	295.9	427.4	559.5	17.28	23.3	20.41	24.38				Q2G1E4; sao:SAOUHSC_00181	Pf01261
482	High	tRNA-dihydrouridine synthase OS=Staphylococcus aureus (strain NCTC 8325 / PS 47) OX=93061 GN=SAOUHSC_00039 PE=3 SV=1	Q2G1R3		35.5	FALSE	0.37	10	10	0.741	0.542	0.564	0.655778	0.0839786	0.0581002	645.7	870.8	472.1	491.5	16.25	28.02	5.22	15.74	RNA metabolism OR transcription;other metabolic processes		nucleic acid binding activity;other molecular function	Q2G1R3; sao:SAOUHSC_00039	Pf01207
1410	High	YtxH domain-containing protein OS=Staphylococcus aureus (strain NCTC 8325 / PS 47) OX=93061 GN=SAOUHSC_02096 PE=4 SV=1	Q2FX11		10.3	FALSE	0.57	12	12	1.034	0.61	0.424	1	0.650138	0.0581002	11103.5	10736.6	6545.9	4550.3	30.25	15.27	51.68	17.42				Q2FX11; sao:SAOUHSC_02096
304	High	Probable malate:quinone oxidoreductase OS=Staphylococcus aureus (strain NCTC 8325 / PS 47) OX=93061 GN=mqo PE=3 SV=1	Q2FVQ5	mqo	54.8	FALSE	0.52	28	28	1.644	1.647	1.764	0.304322	0.384559	0.0584915	3083.1	1875.1	3089.2	3306.8	19.4	26.36	25.29	17.24	other metabolic processes	other cell component	other molecular function	Q2FVQ5; sao:SAOUHSC_02647	Pf06039
614	High	N-acetylglucosamine-6-phosphate deacetylase OS=Staphylococcus aureus (strain NCTC 8325 / PS 47) OX=93061 GN=SAOUHSC_00710 PE=3 SV=1	Q2G2U0		43.1	FALSE	0.45	21	21	1.212	2.131	1.987	0.838172	0.191742	0.0590675	1687	1391.4	2964.5	2764.6	38.98	15.84	34.15	4.42	other metabolic processes		other molecular function	Q2G2U0; sao:SAOUHSC_00710	Pf01979
100	High	Conserved hypothetical phage protein OS=Staphylococcus aureus (strain NCTC 8325 / PS 47) OX=93061 GN=SAOUHSC_02090 PE=4 SV=1	Q2FX16		44	FALSE	0.08	3	3	0.608	0.779	0.662	0.0495512	0.256452	0.0590992	100	164.6	128.2	108.9	14.74	29.11	10.83	16.77			other molecular function	Q2FX16; sao:SAOUHSC_02090	Pf04055, Pf08756
723	High	DUF4467 domain-containing protein OS=Staphylococcus aureus (strain NCTC 8325 / PS 47) OX=93061 GN=SAOUHSC_02695 PE=4 SV=1	Q2FVL6		13.8	FALSE	0.5	8	8	1.346	1.31	1.917	0.991929	0.780397	0.0598975	395.4	293.8	384.7	563.1	18.99	30.51	24.85	22.12				Q2FVL6; sao:SAOUHSC_02695	Pf14729
142	High	tRNA-binding domain-containing protein OS=Staphylococcus aureus (strain NCTC 8325 / PS 47) OX=93061 GN=SAOUHSC_01858 PE=4 SV=1	Q2FXI8		21.7	FALSE	0.43	12	12	0.736	0.916	0.778	0.109856	0.446228	0.060009	6205.6	8436.8	7725.3	6563.7	13.38	3.92	11.57	5.57			nucleic acid binding activity	Q2FXI8; sao:SAOUHSC_01858	Pf01588, Pf14794
140	High	5-formyltetrahydrofolate cyclo-ligase OS=Staphylococcus aureus (strain NCTC 8325 / PS 47) OX=93061 GN=SAOUHSC_01650 PE=3 SV=1	Q2FY23		21	FALSE	0.22	5	5	1.463	1.421	1.414	0.109072	0.105706	0.0604218	122.4	83.6	118.8	118.3	10.56	19.11	11.47	4.4	other metabolic processes		other molecular function	Q2FY23; sao:SAOUHSC_01650	Pf01812
519	High	Transcription termination/antitermination protein NusG OS=Staphylococcus aureus (strain NCTC 8325 / PS 47) OX=93061 GN=nusG PE=3 SV=1	Q2G0P2	nusG	20.7	FALSE	0.62	12	12	0.887	0.842	0.782	0.715565	0.287688	0.0605909	2621.1	2953.6	2487.8	2309.3	9.18	8.24	6.79	9.71	cell organization and biogenesis;RNA metabolism OR transcription;other metabolic processes;other biological processes	cytosol		O08386; P0A098; Q2G0P2; sao:SAOUHSC_00517	Pf00467, Pf02357
275	High	Metallo-beta-lactamase domain-containing protein OS=Staphylococcus aureus (strain NCTC 8325 / PS 47) OX=93061 GN=SAOUHSC_00024 PE=4 SV=1	Q2G2U5		30.3	FALSE	0.41	11	11	0.79	0.897	0.745	0.258793	0.764355	0.0615839	190.4	241	216.1	179.5	9.55	15.14	6.86	7.03			other molecular function	Q2G2U5; sao:SAOUHSC_00024	Pf12706
373	High	Transcription antitermination protein NusB OS=Staphylococcus aureus (strain NCTC 8325 / PS 47) OX=93061 GN=nusB PE=3 SV=1	Q2FY45	nusB	15.1	FALSE	0.5	8	8	0.734	0.826	0.675	0.466548	1	0.0615839	2711.3	3692.4	3050.5	2490.9	11.95	18.39	15.7	5.83	RNA metabolism OR transcription;other metabolic processes;other biological processes	cytosol	nucleic acid binding activity	Q2FY45; sao:SAOUHSC_01621	Pf01029
1254	High	Uncharacterized protein OS=Staphylococcus aureus (strain NCTC 8325 / PS 47) OX=93061 GN=SAOUHSC_01760 PE=4 SV=1	Q2FXS5		4.6	FALSE	0.79	4	4	1.301	13.153	10.143	1	0.178669	0.063478	63.6	48.9	643.1	495.9	147.99	16.35	61.69	31.42				Q2FXS5; sao:SAOUHSC_01760
1066	High	Putative competence-damage inducible protein OS=Staphylococcus aureus (strain NCTC 8325 / PS 47) OX=93061 GN=cinA PE=3 SV=1	Q2FZ10	cinA	43.2	FALSE	0.39	14	14	0.885	1.035	1.681	1	1	0.063607	184.2	208.2	215.4	349.8	12.77	26.6	25.83	17.32				Q2FZ10; sao:SAOUHSC_01261	Pf00994, Pf18146
377	High	YwdI family protein OS=Staphylococcus aureus (strain NCTC 8325 / PS 47) OX=93061 GN=SAOUHSC_00565 PE=4 SV=1	Q2G0J6		14.4	FALSE	0.48	3	3	0.609	0.77	0.507	0.476915	1	0.0639257	76.8	126.1	97	63.9	17.25	32.54	21.71	20.79				Q2G0J6; sao:SAOUHSC_00565	Pf17261
1484	High	Choline transporter, putative OS=Staphylococcus aureus (strain NCTC 8325 / PS 47) OX=93061 GN=SAOUHSC_02937 PE=4 SV=1	Q2FV06		59.5	FALSE	0.05	3	3	1.187	2.311	5.094	1	1	0.064164	8.1	6.8	15.8	34.8	80.4	40.55	51.45	100.65	transport	plasma membrane;other membranes	transporter activity	Q2FV06; sao:SAOUHSC_02937	Pf02028
1163	High	L-lactate permease OS=Staphylococcus aureus (strain NCTC 8325 / PS 47) OX=93061 GN=SAOUHSC_02648 PE=3 SV=1	Q2FVQ4		56.6	FALSE	0.1	6	5	0.701	0.155	0.162	1	0.162492	0.064252	798.3	1139.1	176.1	184.3	66.94	25.93	86.13	66.68	transport	plasma membrane;other membranes	transporter activity	Q2FVQ4; sao:SAOUHSC_02648	Pf02652
46	High	Oligopeptide ABC transporter, substrate-binding protein, putative OS=Staphylococcus aureus (strain NCTC 8325 / PS 47) OX=93061 GN=SAOUHSC_00927 PE=4 SV=1	Q2FZR3		61.5	FALSE	0.44	31	31	8.888	2.538	3.296	0.0099231	0.123154	0.0643632	3548.3	399.2	1013.2	1315.6	51.48	5.92	69.97	14.84	transport	plasma membrane;other membranes;other cell component	transporter activity	Q2FZR3; sao:SAOUHSC_00927	Pf00496
992	High	HTH cro/C1-type domain-containing protein OS=Staphylococcus aureus (strain NCTC 8325 / PS 47) OX=93061 GN=SAOUHSC_00357 PE=4 SV=1	Q2G104		10.8	FALSE	0.67	6	6	0.925	0.669	0.497	1	0.450716	0.0647279	2406.4	2600.6	1740	1291.9	22.85	17.79	42.34	21.34			nucleic acid binding activity	Q2G104; sao:SAOUHSC_00357
1123	High	UDP-N-acetylglucosamine 1-carboxyvinyltransferase OS=Staphylococcus aureus (strain NCTC 8325 / PS 47) OX=93061 GN=murA PE=3 SV=1	Q2FWD4	murA	45	FALSE	0.34	12	12	0.875	0.873	1.752	1	1	0.0651	1018.3	1163.5	1015.2	2038.1	11.88	26.78	6.72	24.22	cell cycle OR cell proliferation;cell organization and biogenesis;other metabolic processes;other biological processes	other cell component	other molecular function	Q2FWD4; sao:SAOUHSC_02365	Pf00275
494	High	Transaldolase OS=Staphylococcus aureus (strain NCTC 8325 / PS 47) OX=93061 GN=SAOUHSC_01901 PE=4 SV=1	Q2FXE8		25.7	FALSE	0.54	19	19	1.28	2.053	1.805	0.666512	0.136266	0.0654535	6327.1	4942.7	10147.3	8920.9	30.84	6.02	28.92	4.44	other metabolic processes	other cell component	other molecular function	Q2FXE8; sao:SAOUHSC_01901	Pf00923
694	High	UPF0374 protein SAOUHSC_02004 OS=Staphylococcus aureus (strain NCTC 8325 / PS 47) OX=93061 GN=SAOUHSC_02004 PE=1 SV=1	Q2G2M8		21.7	FALSE	0.43	8	8	1.103	1.351	1.464	0.947089	0.276773	0.0661105	450.3	408.2	551.3	597.6	19.92	12.69	21.29	6.91				Q2G2M8; sao:SAOUHSC_02004	Pf04167
543	High	Sucrose-6-phosphate hydrolase OS=Staphylococcus aureus (strain NCTC 8325 / PS 47) OX=93061 GN=SAOUHSC_02268 PE=3 SV=1	Q2FWM1		57.9	FALSE	0.41	21	21	1.187	1.246	1.4	0.738573	0.375179	0.0666732	2679.7	2257.1	2811.6	3158.9	14.52	11.17	19.63	3.66	other metabolic processes	other cell component	other molecular function	Q2FWM1; sao:SAOUHSC_02268	Pf00251, Pf08244
904	High	Epimerase/dehydratase, putative OS=Staphylococcus aureus (strain NCTC 8325 / PS 47) OX=93061 GN=SAOUHSC_02737 PE=4 SV=1	Q2FVH5		31.2	FALSE	0.57	16	16	1.171	3.956	3.568	1	0.222433	0.0671379	1106.4	944.9	3738.3	3371.5	76.67	13.18	48.26	7.36				Q2FVH5; sao:SAOUHSC_02737	Pf01370
1613	High	Peptidase M20 dimerisation domain-containing protein OS=Staphylococcus aureus (strain NCTC 8325 / PS 47) OX=93061 GN=SAOUHSC_00531 PE=4 SV=1	Q2G0M9		43.6	FALSE	0.27	9	9	0.966	0.938	0.73	1	1	0.0683407	424.4	439.5	412.2	320.8	6.44	12.41	12.74	10.52			other molecular function	Q2G0M9; sao:SAOUHSC_00531	Pf01546, Pf07687
1358	High	Low-complexity protein OS=Staphylococcus aureus (strain NCTC 8325 / PS 47) OX=93061 GN=SAOUHSC_02973 PE=4 SV=1	Q2FUX2		16.4	FALSE	0.12	2	2	1.338	1.042	2.237	1	1	0.0691952	63.9	47.7	49.7	106.8	38.85	8.34	25.96	52.4				Q2FUX2; sao:SAOUHSC_02973
1446	High	3-oxoacyl-[acyl-carrier-protein] synthase 2 OS=Staphylococcus aureus (strain NCTC 8325 / PS 47) OX=93061 GN=SAOUHSC_00921 PE=3 SV=1	Q2FZR9		43.7	FALSE	0.6	22	22	0.947	1.154	1.447	1	1	0.0699836	6697.4	7070.5	8158.4	10231.5	16.84	15.24	21.43	3.84	other metabolic processes	cytosol	other molecular function	Q2FZR9; sao:SAOUHSC_00921	Pf00109, Pf02801
1278	High	Alanine racemase 1 OS=Staphylococcus aureus (strain NCTC 8325 / PS 47) OX=93061 GN=alr1 PE=3 SV=1	Q9ZAH5	alr1	42.8	FALSE	0.24	12	12	0.736	0.745	1.706	1	1	0.0721055	698.1	948.7	706.3	1618.5	10.73	25.75	28.06	27.34	other metabolic processes	cytosol	other molecular function	Q2FWI6; Q9ZAH5; sao:SAOUHSC_02305	Pf00842, Pf01168
1609	High	Penicillin-binding protein 1 OS=Staphylococcus aureus (strain NCTC 8325 / PS 47) OX=93061 GN=SAOUHSC_01145 PE=1 SV=1	Q2FZ94		82.7	FALSE	0.47	36	36	1.123	1.435	2.196	1	0.835217	0.0725636	2030	1807.1	2592.9	3968.1	26.72	19.59	35.85	24.71	cell organization and biogenesis	other membranes	other molecular function	Q2FZ94; sao:SAOUHSC_01145	Pf00905, Pf03717, Pf03793
392	High	Putative 5'(3')-deoxyribonucleotidase OS=Staphylococcus aureus (strain NCTC 8325 / PS 47) OX=93061 GN=SAOUHSC_00734 PE=3 SV=1	Q2G086		21	FALSE	0.34	6	5	1.32	1.095	0.68	0.509767	1	0.0726803	161	122	133.6	82.9	18.02	18.5	10.8	19.5	other metabolic processes		other molecular function	Q2G086; sao:SAOUHSC_00734	Pf06941
606	High	2-oxoacid:acceptor oxidoreductase subunit alpha OS=Staphylococcus aureus (strain NCTC 8325 / PS 47) OX=93061 GN=SAOUHSC_01266 PE=4 SV=1	Q2FZ05		64.5	FALSE	0.41	24	24	1.2	1.787	1.769	0.827395	0.199706	0.0726803	1479	1232.2	2201.9	2179.2	30.25	23.53	27.94	4.26	stress response		other molecular function	Q2FZ05; sao:SAOUHSC_01266	Pf01558, Pf01855, Pf17147
1422	High	succinate dehydrogenase OS=Staphylococcus aureus (strain NCTC 8325 / PS 47) OX=93061 GN=SAOUHSC_01105 PE=3 SV=1	Q2FZC7		30.6	FALSE	0.56	17	17	1.081	1.407	1.496	1	0.386994	0.0726803	3127.4	2891.8	4068.3	4324.8	22.65	9.68	21.16	4.47	other metabolic processes		other molecular function	Q2FZC7; sao:SAOUHSC_01105	Pf13085, Pf13183
1085	High	Membrane protein, putative OS=Staphylococcus aureus (strain NCTC 8325 / PS 47) OX=93061 GN=SAOUHSC_00200 PE=4 SV=1	Q2G1C5		42.2	FALSE	0.17	7	7	0.892	0.223	0.284	1	0.139761	0.0737106	684	767.2	171.1	218.3	45.72	4.47	82.37	21.11		other membranes	other molecular function	Q2G1C5; sao:SAOUHSC_00200	Pf13367
293	High	Probable tRNA sulfurtransferase OS=Staphylococcus aureus (strain NCTC 8325 / PS 47) OX=93061 GN=thiI PE=3 SV=1	Q2FXL1	thiI	46.2	FALSE	0.42	17	17	0.424	0.173	0.312	0.293212	0.0558381	0.074326	770.3	1816.1	314.6	566.1	43.14	21.22	60.46	37.55	RNA metabolism OR transcription;other metabolic processes	cytosol	nucleic acid binding activity;other molecular function	Q2FXL1; sao:SAOUHSC_01824	Pf02568, Pf02926
603	High	Phospholipase/carboxylesterase/thioesterase domain-containing protein OS=Staphylococcus aureus (strain NCTC 8325 / PS 47) OX=93061 GN=SAOUHSC_02824 PE=4 SV=1	Q2FVA9		21.8	FALSE	0.21	4	4	0.751	0.82	0.622	0.827318	0.840527	0.0744168	39.3	52.3	42.9	32.5	10.45	28.65	15.59	18.09			other molecular function	Q2FVA9; sao:SAOUHSC_02824	Pf02230
679	High	Uncharacterized protein OS=Staphylococcus aureus (strain NCTC 8325 / PS 47) OX=93061 GN=SAOUHSC_02724 PE=4 SV=1	Q2FVI6		25.8	FALSE	0.63	22	22	1.349	2.784	2.746	0.930184	0.233964	0.0759222	1254.7	929.9	2588.5	2553.5	54.94	8.09	45.21	23.43		other membranes		Q2FVI6; sao:SAOUHSC_02724
1409	High	His repressor OS=Staphylococcus aureus (strain NCTC 8325 / PS 47) OX=93061 GN=SAOUHSC_02125 PE=4 SV=1	Q2G1Y1		11.5	FALSE	0.37	3	3	0.821	0.698	0.613	1	0.412819	0.0760192	52.2	63.6	44.4	39	30.1	10.4	14.71	24.15	other biological processes		nucleic acid binding activity;other molecular function	Q2G1Y1; sao:SAOUHSC_02125	Pf01371
1555	High	YtxH domain-containing protein OS=Staphylococcus aureus (strain NCTC 8325 / PS 47) OX=93061 GN=SAOUHSC_01969 PE=4 SV=1	Q2G2T0		13.2	FALSE	0.77	14	14	0.807	0.731	0.609	1	0.354899	0.0760884	3927.2	4864.3	3556.5	2960.5	11.4	15.74	23.62	22.8				Q2G2T0; sao:SAOUHSC_01969
1279	High	Chromosome partition protein Smc OS=Staphylococcus aureus (strain NCTC 8325 / PS 47) OX=93061 GN=smc PE=3 SV=1	Q2FZ49	smc	136.7	FALSE	0.5	67	67	1.08	0.952	1.237	1	1	0.0770637	2946.3	2727.8	2596.4	3374.7	9.17	12.41	12.03	7.59	cell cycle OR cell proliferation;cell organization and biogenesis;DNA metabolism;other metabolic processes	other cell component	nucleic acid binding activity;other molecular function	Q2FZ49; sao:SAOUHSC_01204	Pf02463, Pf06470
246	High	Methyltransferase small domain-containing protein OS=Staphylococcus aureus (strain NCTC 8325 / PS 47) OX=93061 GN=SAOUHSC_00523 PE=4 SV=1	Q2G0N7		22.7	FALSE	0.83	20	20	0.725	0.937	0.74	0.216608	0.757957	0.0775822	1777	2452.6	2298.4	1813.9	18.64	6.2	16.67	5.25			other molecular function	Q2G0N7; sao:SAOUHSC_00523	Pf05175
501	High	UPF0178 protein SAOUHSC_00689 OS=Staphylococcus aureus (strain NCTC 8325 / PS 47) OX=93061 GN=SAOUHSC_00689 PE=3 SV=1	Q2G0B6		17.2	FALSE	0.16	3	3	0.823	0.67	0.678	0.679069	0.100908	0.0775822	123.1	149.6	100.3	101.5	16.39	11.9	5.52	12.75				Q2G0B6; sao:SAOUHSC_00689	Pf02639
1316	High	Phosphoglucosamine mutase OS=Staphylococcus aureus (strain NCTC 8325 / PS 47) OX=93061 GN=glmM PE=1 SV=1	P0C0V7	glmM	49.2	FALSE	0.44	26	26	0.963	1.466	1.724	1	0.592814	0.0775885	4682.3	4861.5	7126.2	8381.2	30.35	15.92	28.68	3.2	other metabolic processes	cytosol	other molecular function	P0C0V7; P95685; P95710; Q2FW94; sao:SAOUHSC_02405	Pf00408, Pf02878, Pf02879, Pf02880
1074	High	Uncharacterized protein OS=Staphylococcus aureus (strain NCTC 8325 / PS 47) OX=93061 GN=SAOUHSC_02755 PE=3 SV=1	Q2FVF9		39.2	FALSE	0.24	8	8	1.127	1.3	1.486	1	0.567	0.0782545	1096.5	972.9	1264.5	1446.1	16.11	20.31	23.16	10.89	protein metabolism		other molecular function	Q2FVF9; sao:SAOUHSC_02755	Pf05343
396	High	Alkyl hydroperoxide reductase C OS=Staphylococcus aureus (strain NCTC 8325 / PS 47) OX=93061 GN=ahpC PE=1 SV=1	P0A0B7	ahpC	21	FALSE	0.74	18	18	0.856	0.973	0.852	0.519156	1	0.0785714	11154.9	13035.6	12682.3	11106.7	11.47	9.92	4.62	7.39	other metabolic processes;stress response;other biological processes	cytosol	other molecular function	P0A0B7; Q2G0Z6; Q53647; sao:SAOUHSC_00365	Pf00578, Pf10417
692	High	Maebl OS=Staphylococcus aureus (strain NCTC 8325 / PS 47) OX=93061 GN=SAOUHSC_01854 PE=4 SV=1	Q2G245		55.1	FALSE	0.72	67	67	1.215	1.776	1.788	0.947089	0.330206	0.079117	11493.2	9461.7	16807.8	16914.6	29.19	9.89	28.56	8.53		other membranes		Q2G245; sao:SAOUHSC_01854
1528	High	DNA-binding response regulator, putative OS=Staphylococcus aureus (strain NCTC 8325 / PS 47) OX=93061 GN=SAOUHSC_01980 PE=4 SV=1	Q2FX97		23.9	FALSE	0.42	10	10	0.887	1.119	1.302	1	0.936852	0.0798327	466.8	526	588.8	685.1	7.48	12.68	15.72	12.28	signal transduction;other biological processes		nucleic acid binding activity	Q2FX97; sao:SAOUHSC_01980	Pf00072, Pf00196
1424	High	Amidohydrolase-related domain-containing protein OS=Staphylococcus aureus (strain NCTC 8325 / PS 47) OX=93061 GN=SAOUHSC_02899 PE=4 SV=1	Q2FV40		38.2	FALSE	0.43	13	13	1.29	1.466	1.713	1	0.475138	0.0799236	441.5	342.3	501.9	586.3	24.84	23.98	24.57	11.6	other metabolic processes	cytosol;other cell component	other molecular function	Q2FV40; sao:SAOUHSC_02899	Pf04909
429	High	Small ribosomal subunit protein uS4 OS=Staphylococcus aureus (strain NCTC 8325 / PS 47) OX=93061 GN=rpsD PE=1 SV=1	Q2FXK6	rpsD	23	FALSE	0.57	19	19	0.646	0.271	0.45	0.586783	0.0473348	0.0808791	15162.3	23471.3	6371.7	10566.3	31.84	23.95	49.48	27.67	protein metabolism;other metabolic processes;other biological processes	translational apparatus	nucleic acid binding activity;other molecular function	Q2FXK6; sao:SAOUHSC_01829	Pf00163, Pf01479
134	High	Ribulokinase OS=Staphylococcus aureus (strain NCTC 8325 / PS 47) OX=93061 GN=araB PE=3 SV=1	Q2G0M6	araB	61	FALSE	0.26	14	14	1.758	1.694	1.576	0.10544	0.146784	0.0814488	671.1	381.7	646.7	601.5	17.47	23.71	20.99	10.13	other metabolic processes	other cell component	kinase activity;other molecular function	Q2G0M6; sao:SAOUHSC_00534	Pf00370, Pf02782
947	High	Superoxide dismutase [Mn] 1 OS=Staphylococcus aureus (strain NCTC 8325 / PS 47) OX=93061 GN=sodA PE=1 SV=1	P0A0J3	sodA	22.7	FALSE	0.52	14	13	1.054	2.059	1.797	1	0.136266	0.0814488	7009.2	6647.3	13688.7	11943.3	37.37	13.46	24.17	9.55	other metabolic processes;stress response		other molecular function	P0A0J3; Q2FY20; Q9Z5W5; sao:SAOUHSC_01653	Pf00081, Pf02777
1498	High	Large ribosomal subunit protein bL33B OS=Staphylococcus aureus (strain NCTC 8325 / PS 47) OX=93061 GN=rpmG2 PE=1 SV=1	Q2FY22	rpmG2	5.9	FALSE	0.51	5	4	0.808	0.434	0.387	1	0.222433	0.0815853	4003.8	4952.5	2150.8	1915.2	33.83	14.26	60.47	27.41	protein metabolism;other metabolic processes	translational apparatus;other cell component	other molecular function	Q2FY22; sao:SAOUHSC_01651	Pf00471
622	High	Cell division protein FtsL OS=Staphylococcus aureus (strain NCTC 8325 / PS 47) OX=93061 GN=ftsL PE=3 SV=1	Q2FZ95	ftsL	15.3	FALSE	0.62	13	13	0.692	0.382	0.384	0.850985	0.355789	0.0817763	1085.3	1567.7	599.6	602.7	33.33	27.63	72.4	16.68	cell cycle OR cell proliferation	plasma membrane;other membranes;other cell component		Q2FZ95; sao:SAOUHSC_01144	Pf04977
1088	High	UDP-N-acetylmuramoyl-L-alanyl-D-glutamate--L-lysine ligase OS=Staphylococcus aureus (strain NCTC 8325 / PS 47) OX=93061 GN=murE PE=1 SV=1	Q2FZP6	murE	54.1	FALSE	0.52	26	26	0.869	1.054	1.478	1	1	0.082146	1011	1162.9	1225.6	1718.9	11.08	19.22	19.49	15.55	cell cycle OR cell proliferation;cell organization and biogenesis;other metabolic processes;other biological processes	other cell component	other molecular function	Q2FZP6; sao:SAOUHSC_00954	Pf01225, Pf02875, Pf08245
911	High	NADP-dependent malic enzyme, putative OS=Staphylococcus aureus (strain NCTC 8325 / PS 47) OX=93061 GN=SAOUHSC_01810 PE=3 SV=1	Q2FXM5		44.2	FALSE	0.47	20	20	0.974	0.944	1.388	1	1	0.0829508	3002.7	3084.2	2911.3	4280.2	11.59	16.34	14.15	11.88			other molecular function	Q2FXM5; sao:SAOUHSC_01810	Pf00390, Pf03949
1077	High	Putative aldehyde dehydrogenase OS=Staphylococcus aureus (strain NCTC 8325 / PS 47) OX=93061 GN=SAOUHSC_02363 PE=3 SV=1	Q2FWD6		51.9	FALSE	0.51	33	33	1.156	2.726	2.421	1	0.205526	0.0842113	4868.7	4212.2	11484.2	10197.1	54.94	16.6	39.22	6.39	other metabolic processes		other molecular function	Q2FWD6; sao:SAOUHSC_02363	Pf00171
621	High	Alkaline shock response membrane anchor protein AmaP OS=Staphylococcus aureus (strain NCTC 8325 / PS 47) OX=93061 GN=SAOUHSC_02443 PE=4 SV=1	Q2FW64		20.8	FALSE	0.46	12	12	1.326	1.131	2.483	0.850985	1	0.0843206	898.2	677.6	766.6	1682.4	36.7	29.53	20.52	42.08		other membranes		Q2FW64; sao:SAOUHSC_02443
343	High	Rhodanese domain-containing protein OS=Staphylococcus aureus (strain NCTC 8325 / PS 47) OX=93061 GN=SAOUHSC_01630 PE=4 SV=1	Q2FY36		14.8	FALSE	0.54	9	9	1.575	1.272	2.083	0.397361	0.72522	0.0869115	1825.6	1158.8	1474.1	2414	30.49	18.48	27	34.45		other membranes		Q2FY36; sao:SAOUHSC_01630	Pf00581
688	High	Bifunctional protein FolD OS=Staphylococcus aureus (strain NCTC 8325 / PS 47) OX=93061 GN=folD PE=3 SV=1	Q2FZJ6	folD	30.8	FALSE	0.62	23	23	1.172	2.436	2.051	0.947089	0.157618	0.0869115	4719.8	4025.9	9808.2	8257.3	46.43	5.99	33.73	4.54	other metabolic processes	cytosol	other molecular function	Q2FZJ6; sao:SAOUHSC_01007	Pf00763, Pf02882
561	High	Nudix hydrolase domain-containing protein OS=Staphylococcus aureus (strain NCTC 8325 / PS 47) OX=93061 GN=SAOUHSC_01782 PE=4 SV=1	Q2FXQ3		22.9	FALSE	0.61	16	16	0.875	0.923	0.841	0.780646	0.701819	0.0877717	2788.7	3185.3	2940.8	2678.9	8.38	7.37	10.12	5.44				Q2FXQ3; sao:SAOUHSC_01782	Pf00293
435	High	MOSC domain-containing protein OS=Staphylococcus aureus (strain NCTC 8325 / PS 47) OX=93061 GN=SAOUHSC_02613 PE=4 SV=1	Q2FVS9		25.2	FALSE	0.52	10	10	1.225	1.859	1.586	0.592849	0.112873	0.0886091	100.2	81.8	152.1	129.7	27.03	9.45	26.73	9.8			other molecular function	Q2FVS9; sao:SAOUHSC_02613	Pf03473, Pf03475
122	High	Gluconate operon transcriptional repressor, putative OS=Staphylococcus aureus (strain NCTC 8325 / PS 47) OX=93061 GN=SAOUHSC_02809 PE=4 SV=1	Q2G208		26.6	FALSE	0.37	7	7	1.322	1.142	1.212	0.0798024	0.497531	0.0896413	386.8	292.6	334.1	354.7	5.37	13.88	4.14	4.61	other biological processes		nucleic acid binding activity;other molecular function	Q2G208; sao:SAOUHSC_02809	Pf00392, Pf07729
1231	High	Type II NADH:quinone oxidoreductase OS=Staphylococcus aureus (strain NCTC 8325 / PS 47) OX=93061 GN=SAOUHSC_00878 PE=1 SV=1	Q2FZV7		44.1	FALSE	0.38	21	21	1.143	1.57	1.641	1	0.256897	0.0896413	6607.1	5779.2	9071.5	9481.2	27.89	12.56	27.58	5.8	other metabolic processes	plasma membrane;other membranes	other molecular function	Q2FZV7; sao:SAOUHSC_00878	Pf07992
1596	High	Cyclic-di-AMP phosphodiesterase OS=Staphylococcus aureus (strain NCTC 8325 / PS 47) OX=93061 GN=SAOUHSC_00015 PE=3 SV=1	Q2G2T6		73.7	FALSE	0.24	13	13	1.325	1.377	2.508	1	1	0.0897029	444.3	335.3	461.8	841	27.99	24.99	43.26	37.87		plasma membrane;other membranes	nucleic acid binding activity;other molecular function	Q2G2T6; sao:SAOUHSC_00015	Pf01368, Pf02272, Pf21370
234	High	Dihydrolipoyllysine-residue succinyltransferase component of 2-oxoglutarate dehydrogenase complex OS=Staphylococcus aureus (strain NCTC 8325 / PS 47) OX=93061 GN=odhB PE=3 SV=1	Q2FYM2	odhB	46.6	FALSE	0.43	29	29	1.463	2.001	1.537	0.210687	0.0613338	0.089871	6155.1	4205.7	8414	6465.4	24.15	10.96	25.04	8.94	other metabolic processes	cytosol;other cell component	other molecular function	Q2FYM2; sao:SAOUHSC_01416	Pf00198, Pf00364, Pf02817
237	High	Clumping factor B OS=Staphylococcus aureus (strain NCTC 8325 / PS 47) OX=93061 GN=clfB PE=1 SV=1	Q2FUY2	clfB	93.5	FALSE	0.38	31	31	0.557	0.407	0.546	0.212533	0.0657241	0.089871	3780.4	6787.9	2760.6	3707.2	26.04	19.44	29.54	27.99	cell adhesion	non-structural extracellular		Q2FUY2; sao:SAOUHSC_02963	Pf00746, Pf04650, Pf10425, Pf17961
1128	High	Octanoyltransferase LipM OS=Staphylococcus aureus (strain NCTC 8325 / PS 47) OX=93061 GN=lipM PE=3 SV=1	Q2FY37	lipM	31.9	FALSE	0.25	12	12	0.972	1.517	1.623	1	0.410585	0.089871	978.8	1007	1527.2	1634.4	33.36	11.7	26.64	3.97	protein metabolism;other metabolic processes		other molecular function	Q2FY37; sao:SAOUHSC_01629	Pf03099
1556	High	Insulinase family protein OS=Staphylococcus aureus (strain NCTC 8325 / PS 47) OX=93061 GN=SAOUHSC_01256 PE=4 SV=1	Q2FZ15		49.9	FALSE	0.34	16	16	1.076	1	0.613	1	1	0.089871	1233.9	1146.4	1146.1	702.5	8.75	26.71	18.22	12.89			other molecular function	Q2FZ15; sao:SAOUHSC_01256	Pf00675, Pf05193
712	High	Phi PVL ORF 30-like protein OS=Staphylococcus aureus (strain NCTC 8325 / PS 47) OX=93061 GN=SAOUHSC_01580 PE=4 SV=1	Q2FY84		23.8	FALSE	0.22	4	4	1.487	1.315	2.187	0.964457	1	0.0902292	76.5	51.5	67.6	112.5	30.8	34.81	19.64	49.33		other membranes		Q2FY84; sao:SAOUHSC_01580; sao:SAOUHSC_02238
879	High	Anaerobic ribonucleoside-triphosphate reductase, putative OS=Staphylococcus aureus (strain NCTC 8325 / PS 47) OX=93061 GN=SAOUHSC_02942 PE=4 SV=1	Q2FV02		70.4	FALSE	0.1	7	7	1.638	0.197	0.184	1	0.31464	0.0902292	158.4	96.7	19.1	17.8	54.68	35.74	102.12	44.7	DNA metabolism;other metabolic processes	other cell component	other molecular function	Q2FV02; sao:SAOUHSC_02942	Pf13597
914	High	Uncharacterized leukocidin-like protein 1 OS=Staphylococcus aureus (strain NCTC 8325 / PS 47) OX=93061 GN=SAOUHSC_02241 PE=1 SV=1	Q2FWP0		38.7	FALSE	0.44	19	19	1.326	0.309	0.232	1	0.550175	0.0902292	2386.3	1800.1	556.1	417.6	50.15	23.53	89.47	17.21	other biological processes	non-structural extracellular		Q2FWP0; sao:SAOUHSC_02241	Pf07968
1079	High	Rhodanese domain-containing protein OS=Staphylococcus aureus (strain NCTC 8325 / PS 47) OX=93061 GN=SAOUHSC_00036 PE=4 SV=1	Q2G1R6		49.3	FALSE	0.43	17	17	0.994	3.39	3.203	1	0.270814	0.0904504	570.9	574.4	1947.5	1839.8	82	10.25	48.68	9.96	other metabolic processes		other molecular function	Q2G1R6; sao:SAOUHSC_00036	Pf00581, Pf00753
968	High	DUF304 domain-containing protein OS=Staphylococcus aureus (strain NCTC 8325 / PS 47) OX=93061 GN=SAOUHSC_02307 PE=4 SV=1	Q2FWI4		19.4	FALSE	0.24	5	5	1.564	1.539	3.251	1	0.87866	0.0920021	26.4	16.9	25.9	54.8	32.16	41.12	38.65	46.92		other membranes		Q2FWI4; sao:SAOUHSC_02307	Pf03703
214	High	Fe/B12 periplasmic-binding domain-containing protein OS=Staphylococcus aureus (strain NCTC 8325 / PS 47) OX=93061 GN=SAOUHSC_02246 PE=4 SV=1	Q2FWN6		34.8	FALSE	0.25	6	6	1.434	1.186	1.613	0.184927	0.877141	0.0924034	99.3	69.2	82.1	111.7	19.88	7.95	16.86	20.88		other cell component		Q2FWN6; sao:SAOUHSC_02246	Pf01497
1673	High	Globin OS=Staphylococcus aureus (strain NCTC 8325 / PS 47) OX=93061 GN=SAOUHSC_00939 PE=3 SV=1	Q2G202		12.5	FALSE	0.38	4	4	1.012	2.026	0.574	1	0.206121	0.0924041	59.2	58.5	118.6	33.6	39.97	29.52	19.16	23.6	transport		other molecular function	Q2G202; sao:SAOUHSC_00939	Pf01152
1351	High	Alanine dehydrogenase 2 OS=Staphylococcus aureus (strain NCTC 8325 / PS 47) OX=93061 GN=ald2 PE=3 SV=1	Q2FXL7	ald2	40.1	FALSE	0.7	26	26	0.905	2.017	2.399	1	0.547023	0.0924597	1658.5	1832.6	3696.8	4396.7	46.15	15.49	40.95	19.29	other metabolic processes		other molecular function	Q2FXL7; sao:SAOUHSC_01818	Pf01262, Pf05222
924	High	5-bromo-4-chloroindolyl phosphate hydrolase OS=Staphylococcus aureus (strain NCTC 8325 / PS 47) OX=93061 GN=SAOUHSC_01407 PE=4 SV=1	Q2FYM8		24.7	FALSE	0.34	10	10	1.428	2.252	4.357	1	0.557335	0.0924719	159.6	111.8	251.7	487.1	52.32	21.84	58.66	40.51		other membranes		Q2FYM8; sao:SAOUHSC_01407	Pf10112
1419	High	Large ribosomal subunit protein bL33A OS=Staphylococcus aureus (strain NCTC 8325 / PS 47) OX=93061 GN=rpmG1 PE=1 SV=1	Q2FYU6	rpmG1	5.9	FALSE	0.49	4	3	0.957	0.606	0.587	1	0.639768	0.0926971	1511.6	1580.3	958.2	928.1	22.39	17.02	43.25	26.15	protein metabolism;other metabolic processes	translational apparatus;other cell component	other molecular function	Q2FYU6; sao:SAOUHSC_01328	Pf00471
1482	High	Clumping factor A OS=Staphylococcus aureus (strain NCTC 8325 / PS 47) OX=93061 GN=clfA PE=1 SV=1	Q2G015	clfA	96.4	FALSE	0.2	19	19	0.849	0.909	1.868	1	0.966281	0.0926971	1982.7	2335.6	2122.1	4363.4	9.6	16.04	16.34	26.79	cell adhesion;other biological processes	non-structural extracellular	other molecular function	Q2G015; sao:SAOUHSC_00812	Pf00746, Pf04650, Pf10425, Pf17961
1572	High	Holliday junction resolvase RecU OS=Staphylococcus aureus (strain NCTC 8325 / PS 47) OX=93061 GN=recU PE=3 SV=1	Q2FYI1	recU	26.5	FALSE	0.34	10	10	0.973	2.095	2.202	1	0.412819	0.0936077	311.9	320.6	671.6	705.9	49.96	9.36	35.91	5.23	cell cycle OR cell proliferation;DNA metabolism;other metabolic processes;stress response	other cell component	nucleic acid binding activity;other molecular function	Q2FYI1; sao:SAOUHSC_01466	Pf03838
1209	High	Large ribosomal subunit protein uL3 OS=Staphylococcus aureus (strain NCTC 8325 / PS 47) OX=93061 GN=rplC PE=1 SV=1	Q2FW06	rplC	23.7	FALSE	0.69	24	24	0.928	0.869	0.725	1	0.682637	0.0936077	21869	23561.9	20474.5	17072.9	2.84	17.43	12.82	4.1	protein metabolism;other metabolic processes	cytosol;translational apparatus	nucleic acid binding activity;other molecular function	Q2FW06; sao:SAOUHSC_02512	Pf00297
1524	High	Glycosyltransferase family 2 protein OS=Staphylococcus aureus (strain NCTC 8325 / PS 47) OX=93061 GN=SAOUHSC_00228 PE=4 SV=1	Q2G1B7		66.3	FALSE	0.46	29	29	0.727	0.652	1.695	1	0.566916	0.0949637	1333.1	1833.4	1195.9	3107.5	17.54	22.39	3.53	34.59			other molecular function	Q2G1B7; sao:SAOUHSC_00228	Pf00535, Pf18674
349	High	Urease subunit gamma OS=Staphylococcus aureus (strain NCTC 8325 / PS 47) OX=93061 GN=ureA PE=3 SV=1	Q2FVW5	ureA	11.3	FALSE	0.38	3	3	1.862	4.659	3.111	0.41142	0.0679794	0.0953759	33.5	18	83.9	56	67.12	7.81	43.75	30.49	other metabolic processes	other cell component	other molecular function	Q2FVW5; sao:SAOUHSC_02558	Pf00547
1529	High	UPF0298 protein SAOUHSC_01072 OS=Staphylococcus aureus (strain NCTC 8325 / PS 47) OX=93061 GN=SAOUHSC_01072 PE=3 SV=1	Q2FZF8		10.4	FALSE	0.19	2	2	0.943	0.461	0.41	1	0.443083	0.0967543	310.1	328.9	151.8	134.9	40.96	14.88	66.69	14.3		other cell component		Q2FZF8; sao:SAOUHSC_01072	Pf09902
280	High	Probable succinyl-diaminopimelate desuccinylase OS=Staphylococcus aureus (strain NCTC 8325 / PS 47) OX=93061 GN=SAOUHSC_02244 PE=3 SV=1	Q2FWN8		45.1	FALSE	0.11	5	4	1.957	3.573	2.366	0.264647	0.0646298	0.0967856	119.3	61	217.8	144.2	49.93	5.28	41.78	12.32	protein metabolism;other metabolic processes		other molecular function	Q2FWN8; sao:SAOUHSC_02244	Pf01546, Pf07687
1021	High	Iron compound ABC transporter, ATP-binding protein OS=Staphylococcus aureus (strain NCTC 8325 / PS 47) OX=93061 GN=SAOUHSC_00652 PE=4 SV=1	Q2G1Z3		29.5	FALSE	0.34	8	8	0.874	0.788	0.653	1	0.386994	0.0967856	868.4	993.5	782.9	648.3	10.86	23.64	23.86	15.41			other molecular function	Q2G1Z3; sao:SAOUHSC_00652	Pf00005
1462	High	NETI motif-containing protein OS=Staphylococcus aureus (strain NCTC 8325 / PS 47) OX=93061 GN=SAOUHSC_02130 PE=4 SV=1	Q2G2R6		6.7	FALSE	0.63	6	6	0.823	0.513	0.46	1	0.373341	0.0968293	939.7	1142.5	586.5	525.3	29.06	19.53	54.96	20.92				Q2G2R6; sao:SAOUHSC_02130	Pf14044
1633	High	DNA ligase OS=Staphylococcus aureus (strain NCTC 8325 / PS 47) OX=93061 GN=ligA PE=3 SV=1	Q2G1Y0	ligA	75	FALSE	0.59	47	47	1.095	1.158	1.308	1	0.788458	0.0968293	3453.4	3153.2	3652.1	4125.4	9.03	14.49	15.48	10.56	DNA metabolism;other metabolic processes;stress response	cytosol	nucleic acid binding activity;other molecular function	Q2G1Y0; sao:SAOUHSC_02122	Pf00533, Pf01653, Pf03119, Pf03120, Pf12826, Pf14520
831	High	N5-carboxyaminoimidazole ribonucleotide mutase OS=Staphylococcus aureus (strain NCTC 8325 / PS 47) OX=93061 GN=purE PE=3 SV=1	Q2FZJ5	purE	14.7	FALSE	0.3	4	4	0.897	0.711	0.518	1	0.765247	0.0991299	233.7	260.4	185.2	134.9	25.9	12.87	34.92	15.82	other metabolic processes		other molecular function	Q2FZJ5; sao:SAOUHSC_01008	Pf00731
233	High	Excalibur calcium-binding domain-containing protein OS=Staphylococcus aureus (strain NCTC 8325 / PS 47) OX=93061 GN=SAOUHSC_01918 PE=4 SV=1	Q2G2Y4		24.5	FALSE	0.38	5	5	0.482	0.432	0.431	0.210001	0.192097	0.0994527	173.4	360	155.5	155	26.49	35.81	41.86	32.83		other membranes		Q2G2Y4; sao:SAOUHSC_01918	Pf05901
894	High	Two-component response regulator, putative OS=Staphylococcus aureus (strain NCTC 8325 / PS 47) OX=93061 GN=SAOUHSC_01800 PE=4 SV=1	Q2FXN6		27.1	FALSE	0.41	9	9	1.052	1.383	1.439	1	0.136266	0.100304	471.4	447.9	619.6	644.8	17.43	14.68	15.86	9.42	signal transduction;other biological processes	cytosol;other cell component	nucleic acid binding activity;other molecular function	Q2FXN6; sao:SAOUHSC_01800	Pf00072, Pf00486
675	High	Large ribosomal subunit protein uL30 OS=Staphylococcus aureus (strain NCTC 8325 / PS 47) OX=93061 GN=rpmD PE=1 SV=1	P0A0G2	rpmD	6.6	FALSE	1	16	16	0.747	0.431	0.403	0.914542	0.27546	0.100713	24303.8	32543.6	14029.6	13100.9	33.61	20.7	64.05	18.22	protein metabolism;other metabolic processes	cytosol;translational apparatus	other molecular function	O06444; P0A0G2; Q2FW24; sao:SAOUHSC_02493	Pf00327
807	High	Probable transglycosylase SceD OS=Staphylococcus aureus (strain NCTC 8325 / PS 47) OX=93061 GN=sceD PE=1 SV=1	Q2FWF8	sceD	24.1	FALSE	0.35	6	6	0.944	13.237	9.088	1	0.242217	0.100713	288.6	305.8	4048.2	2779.3	149.47	7.36	61.7	24.35	other metabolic processes	non-structural extracellular	other molecular function	Q2FWF8; sao:SAOUHSC_02333	Pf06737
355	High	Foldase protein PrsA OS=Staphylococcus aureus (strain NCTC 8325 / PS 47) OX=93061 GN=prsA PE=3 SV=1	Q2G2S6	prsA	35.6	FALSE	0.83	61	61	1.946	4.616	2.938	0.426485	0.099987	0.101049	19756.3	10150.5	46857.4	29825.9	61.24	13.65	45.63	16.27	protein metabolism;other metabolic processes	plasma membrane;other membranes	other molecular function	Q2G2S6; sao:SAOUHSC_01972	Pf00639
1623	High	Transthyretin OS=Bos taurus OX=9913 GN=TTR PE=1 SV=1	O46375	TTR	15.7	TRUE	0.35	4	4	1.066	1.221	4.718	1	1	0.101345	42.3	39.7	48.4	187.1	66.15	57.04	19.61	148.97	other metabolic processes;signal transduction	non-structural extracellular	signal transduction activity or receptor binding;other molecular function	bta:280948; O46375; Q3SZ91	Pf00576	R-BTA-6798695; R-BTA-975634; R-BTA-2453902	Neutrophil degranulation; Retinoid metabolism and transport; The canonical retinoid cycle in rods (twilight vision)
493	High	2-dehydropantoate 2-reductase OS=Staphylococcus aureus (strain NCTC 8325 / PS 47) OX=93061 GN=SAOUHSC_02739 PE=3 SV=1	Q2FVH3		34.4	FALSE	0.29	9	9	1.265	1.381	1.478	0.665593	0.3292	0.101531	596.1	471.4	650.8	696.5	9.8	18.56	10.83	11.07	other metabolic processes	other cell component	other molecular function	Q2FVH3; sao:SAOUHSC_02739	Pf02558, Pf08546
771	High	DoxX family protein OS=Staphylococcus aureus (strain NCTC 8325 / PS 47) OX=93061 GN=SAOUHSC_00716 PE=4 SV=1	Q2G2G1		17.7	FALSE	0.15	3	3	1.293	0.348	0.307	1	0.222996	0.101637	36.4	28.1	9.8	8.6	53.84	25.11	57.71	11.58		other membranes		Q2G2G1; sao:SAOUHSC_00716	Pf07681
791	High	ATP-dependent DNA helicase RecG OS=Staphylococcus aureus (strain NCTC 8325 / PS 47) OX=93061 GN=recG PE=3 SV=1	O50581	recG	78.3	FALSE	0.11	8	8	1	1.223	1.766	1	1	0.102067	52.1	52.1	63.7	92	21.53	26.88	6.56	23.64	cell organization and biogenesis;DNA metabolism;other metabolic processes;stress response		nucleic acid binding activity;other molecular function	O50581; Q2FZ57; sao:SAOUHSC_01194	Pf00270, Pf00271, Pf17191, Pf19833
107	High	phosphoglycerate mutase (2,3-diphosphoglycerate-dependent) OS=Staphylococcus aureus (strain NCTC 8325 / PS 47) OX=93061 GN=SAOUHSC_00359 PE=3 SV=1	Q2G101		22.7	FALSE	0.43	7	7	1.497	1.4	1.396	0.0589093	0.152168	0.10324	490.3	327.5	458.3	457.2	6.47	15.06	18.7	10.9	other metabolic processes		other molecular function	Q2G101; sao:SAOUHSC_00359	Pf00300
1486	High	Putative aldehyde dehydrogenase AldA OS=Staphylococcus aureus (strain NCTC 8325 / PS 47) OX=93061 GN=aldA PE=3 SV=1	Q2G1J0	aldA	53.6	FALSE	0.63	32	32	1.247	3.961	3.753	1	0.296597	0.103562	3021.2	2423.3	9598.1	9095.2	82.98	6	50.4	12.82			other molecular function	Q2G1J0; sao:SAOUHSC_00132	Pf00171
699	High	Small ribosomal subunit protein bS6 OS=Staphylococcus aureus (strain NCTC 8325 / PS 47) OX=93061 GN=rpsF PE=1 SV=1	Q2G113	rpsF	11.6	FALSE	0.94	17	17	0.788	0.591	0.514	0.948373	0.365557	0.10359	38864.1	49308.2	29123.8	25367.3	27.14	17	42.63	20.2	protein metabolism;other metabolic processes	translational apparatus;other cell component	nucleic acid binding activity;other molecular function	Q2G113; sao:SAOUHSC_00348	Pf01250
711	High	DUF4889 domain-containing protein OS=Staphylococcus aureus (strain NCTC 8325 / PS 47) OX=93061 GN=SAOUHSC_02666 PE=4 SV=1	Q2FVN6		13.3	FALSE	0.64	12	12	1.314	1.039	2.003	0.963524	1	0.10359	3104.9	2362.8	2454.1	4732.8	25.78	24.31	28.57	37.27		other membranes		Q2FVN6; sao:SAOUHSC_02666	Pf16230
910	High	Staphopain A OS=Staphylococcus aureus (strain NCTC 8325 / PS 47) OX=93061 GN=sspP PE=1 SV=1	Q2G2R8	sspP	44.2	FALSE	0.28	10	10	0.728	0.309	0.352	1	0.339211	0.10359	314	431.4	133.2	151.7	48.22	10.86	81.7	23.36	protein metabolism	non-structural extracellular	other molecular function	Q2G2R8; sao:SAOUHSC_02127	Pf05543, Pf14731
1193	High	Phage protein OS=Staphylococcus aureus (strain NCTC 8325 / PS 47) OX=93061 GN=SAOUHSC_00376 PE=4 SV=1	Q2G0Y5		20.9	FALSE	0.26	5	5	1.3	0.899	0.683	1	0.996288	0.103612	99.2	76.3	68.6	52.1	18.2	17.48	13.56	17.8				Q2G0Y5; sao:SAOUHSC_00376
608	High	Low molecular weight protein-tyrosine-phosphatase PtpA OS=Staphylococcus aureus (strain NCTC 8325 / PS 47) OX=93061 GN=ptpA PE=3 SV=1	Q2FX12	ptpA	17.5	FALSE	0.31	6	6	0.792	0.777	0.706	0.828186	0.356681	0.103873	1057.3	1335.1	1037.2	943.2	11.82	17.92	25.25	18.75	protein metabolism;other metabolic processes	non-structural extracellular	other molecular function	Q2FX12; sao:SAOUHSC_02095	Pf01451
907	High	Protein-arginine kinase OS=Staphylococcus aureus (strain NCTC 8325 / PS 47) OX=93061 GN=mcsB PE=1 SV=1	Q2G0P6	mcsB	38.6	FALSE	0.42	12	12	1.046	5.076	4.11	1	0.256452	0.103873	252.7	241.6	1226.2	992.9	101.32	2.17	54.24	6.77	other metabolic processes;stress response		kinase activity;other molecular function	Q2G0P6; sao:SAOUHSC_00504	Pf00217
1558	High	Thioredoxin domain-containing protein OS=Staphylococcus aureus (strain NCTC 8325 / PS 47) OX=93061 GN=SAOUHSC_01999 PE=3 SV=1	Q2G280		17.2	FALSE	0.64	18	18	1.099	1.602	1.56	1	0.264071	0.105535	3727.2	3390	5431.3	5288.1	25.23	9.87	18.74	9.04	stress response;other biological processes	other cell component	other molecular function	Q2G280; sao:SAOUHSC_01999	Pf00578
446	High	Biotin carboxyl carrier protein of acetyl-CoA carboxylase OS=Staphylococcus aureus (strain NCTC 8325 / PS 47) OX=93061 GN=SAOUHSC_01624 PE=4 SV=1	Q2FY42		17.1	FALSE	0.34	7	7	0.791	0.968	0.708	0.610596	1	0.105738	2378.5	3005.6	2910.9	2126.6	17.29	17.67	4.46	12.18	other metabolic processes	other cell component	other molecular function	Q2FY42; sao:SAOUHSC_01624	Pf00364
733	High	Carbamoyl-phosphate synthase large chain OS=Staphylococcus aureus (strain NCTC 8325 / PS 47) OX=93061 GN=carB PE=3 SV=1	Q2FZ72	carB	117.1	FALSE	0.26	31	31	1.02	0.838	0.633	1	0.860554	0.105797	1949.2	1910.1	1600.7	1208.5	25.14	21.2	9.77	11.55	other metabolic processes	other cell component	other molecular function	Q2FZ72; sao:SAOUHSC_01170	Pf02142, Pf02786, Pf02787
751	High	Transcriptional regulatory protein WalR OS=Staphylococcus aureus (strain NCTC 8325 / PS 47) OX=93061 GN=walR PE=1 SV=1	Q2G2U6	walR	27.2	FALSE	0.49	20	20	1.043	1.813	1.984	1	0.538335	0.106251	1123.1	1077	1952.9	2136.5	40.76	12.3	35.56	6.46	signal transduction;other biological processes	cytosol;other cell component	nucleic acid binding activity;other molecular function	Q2G2U6; Q9XCM7; sao:SAOUHSC_00020	Pf00072, Pf00486
844	High	PhoH-like protein domain-containing protein OS=Staphylococcus aureus (strain NCTC 8325 / PS 47) OX=93061 GN=SAOUHSC_01673 PE=4 SV=1	Q2FY01		34.9	FALSE	0.52	18	18	1.074	0.984	1.348	1	1	0.108488	1310.1	1219.9	1200.8	1644.7	7.87	19.06	13.02	13.16		cytosol	nucleic acid binding activity;other molecular function	Q2FY01; sao:SAOUHSC_01673	Pf02562
383	High	Adenylosuccinate synthetase OS=Staphylococcus aureus (strain NCTC 8325 / PS 47) OX=93061 GN=purA PE=3 SV=1	Q2G1S3	purA	47.5	FALSE	0.52	25	25	1.243	1.408	1.382	0.489246	0.230973	0.111037	2423.1	1950	2745.6	2695	16.98	14.97	21.29	9.53	other metabolic processes	other cell component	other molecular function	Q2G1S3; sao:SAOUHSC_00019	Pf00709
981	High	CN hydrolase domain-containing protein OS=Staphylococcus aureus (strain NCTC 8325 / PS 47) OX=93061 GN=SAOUHSC_02259 PE=3 SV=1	Q2FWM9		29.8	FALSE	0.46	11	11	1.187	2.187	2.289	1	0.543107	0.111037	214.5	180.6	395	413.4	46.73	14.46	40.26	7.07	other metabolic processes			Q2FWM9; sao:SAOUHSC_02259	Pf00795
726	High	4,4'-diaponeurosporene oxygenase OS=Staphylococcus aureus (strain NCTC 8325 / PS 47) OX=93061 GN=crtP PE=1 SV=1	Q2FV57	crtP	57.2	FALSE	0.16	7	7	1.232	1.069	1.545	0.991929	1	0.111264	114.7	93.1	99.5	143.8	28.17	11.15	14.97	24.51	other metabolic processes		other molecular function	Q2FV57; sao:SAOUHSC_02881	Pf01593
1122	High	Respiratory nitrate reductase, gamma subunit OS=Staphylococcus aureus (strain NCTC 8325 / PS 47) OX=93061 GN=SAOUHSC_02678 PE=4 SV=1	Q2FVM4		26.1	FALSE	0.09	2	2	0.598	0.198	0.22	1	0.272808	0.111264	23.7	39.6	7.9	8.7	91.52	69.35	28.23	56.78	other metabolic processes	plasma membrane;other membranes;other cell component	other molecular function	Q2FVM4; sao:SAOUHSC_02678	Pf02665
812	High	Tryptophan synthase beta chain OS=Staphylococcus aureus (strain NCTC 8325 / PS 47) OX=93061 GN=trpB PE=3 SV=1	Q2FYR4	trpB	43.9	FALSE	0.22	8	8	1.278	0.577	0.368	1	0.713475	0.111645	913.7	715.1	412.7	263.4	40.01	13.23	52.6	26.88	other metabolic processes	other cell component	other molecular function	Q2FYR4; sao:SAOUHSC_01371	Pf00291
1064	High	NH(3)-dependent NAD(+) synthetase OS=Staphylococcus aureus (strain NCTC 8325 / PS 47) OX=93061 GN=nadE PE=1 SV=1	Q2G236	nadE	30.7	FALSE	0.54	16	16	0.995	1.33	1.377	1	0.395664	0.113918	2466.5	2480	3299.4	3414.2	20.38	6.45	20.85	5.93	other metabolic processes	other cell component	other molecular function	Q2G236; sao:SAOUHSC_02132	Pf02540
1282	High	ABC transporter ATP-binding protein OS=Staphylococcus aureus (strain NCTC 8325 / PS 47) OX=93061 GN=SAOUHSC_00647 PE=4 SV=1	Q2G2E5		64	FALSE	0.2	14	14	1.131	1.116	1.635	1	1	0.113918	635.5	561.8	627	918.5	17.26	14.04	20.67	34.43	transport	other membranes	transporter activity;other molecular function	Q2G2E5; sao:SAOUHSC_00647	Pf00005, Pf00664
1439	High	Large ribosomal subunit protein uL29 OS=Staphylococcus aureus (strain NCTC 8325 / PS 47) OX=93061 GN=rpmC PE=1 SV=1	Q2FW14	rpmC	8.1	FALSE	0.71	11	11	0.802	0.446	0.42	1	0.333647	0.114753	19388	24188.8	10781.8	10153.4	33.83	21.3	64.5	21.41	protein metabolism;other metabolic processes	cytosol;translational apparatus	other molecular function	Q2FW14; sao:SAOUHSC_02504	Pf00831
1350	High	YlbF family regulator OS=Staphylococcus aureus (strain NCTC 8325 / PS 47) OX=93061 GN=SAOUHSC_01270 PE=4 SV=1	Q2FZ01		14.1	FALSE	0.53	6	6	0.914	0.685	0.568	1	0.456891	0.114753	680.2	744	509.7	422.7	22.61	10.18	29.6	24.59				Q2FZ01; sao:SAOUHSC_01270	Pf06133
1306	High	Aminopyrimidine aminohydrolase OS=Staphylococcus aureus (strain NCTC 8325 / PS 47) OX=93061 GN=tenA PE=3 SV=1	Q2FWG0	tenA	26.7	FALSE	0.25	6	6	0.801	1.288	1.95	1	1	0.115024	112.1	140.1	180.4	273.2	25.65	18.37	36.02	19.61	other metabolic processes	cytosol	other molecular function	Q2FWG0; sao:SAOUHSC_02331	Pf03070
631	High	Enoyl reductase (ER) domain-containing protein OS=Staphylococcus aureus (strain NCTC 8325 / PS 47) OX=93061 GN=SAOUHSC_02652 PE=4 SV=1	Q2FVQ0		32.8	FALSE	0.39	15	15	1.311	1.592	1.73	0.860723	0.538335	0.116376	2647.1	2019.1	3213.5	3493.4	23.59	22.58	27.71	12.11			other molecular function	Q2FVQ0; sao:SAOUHSC_02652	Pf00107, Pf08240
666	High	VOC domain-containing protein OS=Staphylococcus aureus (strain NCTC 8325 / PS 47) OX=93061 GN=SAOUHSC_01415 PE=4 SV=1	Q2FYM3		30.1	FALSE	0.32	8	8	1.203	1.395	1.514	0.897003	0.645863	0.120816	1023.2	850.3	1186.3	1287.4	17.5	23.6	23.97	2.93				Q2FYM3; sao:SAOUHSC_01415
871	High	DUF2273 domain-containing protein OS=Staphylococcus aureus (strain NCTC 8325 / PS 47) OX=93061 GN=SAOUHSC_02442 PE=4 SV=1	Q2FW65		9.2	FALSE	0.13	2	2	1.733	2.26	3.152	1	0.509184	0.120835	87.1	50.2	113.6	158.3	47.78	38.24	53.59	55.97		other membranes		Q2FW65; sao:SAOUHSC_02442	Pf10031
1582	High	ATP-dependent zinc metalloprotease FtsH OS=Staphylococcus aureus (strain NCTC 8325 / PS 47) OX=93061 GN=ftsH PE=3 SV=1	Q2G0R0	ftsH	77.8	FALSE	0.48	45	45	1.19	1.232	2.004	1	1	0.120946	8551.8	7183.9	8850	14396.6	26.26	21.57	34.51	32.74	protein metabolism;other metabolic processes	plasma membrane;other membranes	other molecular function	Q2G0R0; sao:SAOUHSC_00486	Pf00004, Pf01434, Pf06480, Pf17862
249	High	Membrane-associated protein TcaA OS=Staphylococcus aureus (strain NCTC 8325 / PS 47) OX=93061 GN=tcaA PE=2 SV=1	Q2G2I1	tcaA	52.1	FALSE	0.42	22	22	1.254	1.166	1.354	0.224631	0.538048	0.121275	669.6	534.1	623	723.3	19.9	13.44	13.62	11.35	other biological processes	plasma membrane;other membranes	other molecular function	Q2G2I1; sao:SAOUHSC_02635
400	High	Elongation factor Ts OS=Staphylococcus aureus (strain NCTC 8325 / PS 47) OX=93061 GN=tsf PE=3 SV=1	Q2FZ23	tsf	32.5	FALSE	0.75	33	33	0.72	1.001	0.728	0.520868	1	0.121275	31499.4	43778.8	43820.2	31856.6	19.18	5.44	17.29	4.32	protein metabolism;other metabolic processes	other cell component	nucleic acid binding activity	Q2FZ23; sao:SAOUHSC_01234	Pf00889
1640	High	Metal-staphylopine-binding protein CntA OS=Staphylococcus aureus (strain NCTC 8325 / PS 47) OX=93061 GN=cntA PE=1 SV=1	Q2FVE7	cntA	60	FALSE	0.61	42	42	0.991	0.69	0.708	1	0.293881	0.121576	3911.7	3947.6	2725.1	2796.8	31.37	10.35	13.89	14.21	transport	plasma membrane;other membranes;other cell component	transporter activity;other molecular function	Q2FVE7; Q9ZGP2; sao:SAOUHSC_02767	Pf00496
782	High	L-asparaginase, putative OS=Staphylococcus aureus (strain NCTC 8325 / PS 47) OX=93061 GN=SAOUHSC_01497 PE=3 SV=1	Q2FYF4		35.6	FALSE	0.36	9	9	0.834	0.959	1.46	1	1	0.122269	47.2	56.6	54.3	82.6	9.58	16.8	13.28	22.42	other metabolic processes	other cell component	other molecular function	Q2FYF4; sao:SAOUHSC_01497	Pf00710, Pf17763
102	High	Pyrophosphohydrolase, putative OS=Staphylococcus aureus (strain NCTC 8325 / PS 47) OX=93061 GN=SAOUHSC_02791 PE=3 SV=1	Q2FVC2		14.9	FALSE	0.62	10	10	0.752	0.78	0.79	0.0499726	0.120953	0.122662	1912.1	2542.4	1983.6	2009.2	12.27	13.74	9.74	8.06	DNA metabolism;other metabolic processes;stress response		other molecular function	Q2FVC2; sao:SAOUHSC_02791	Pf14815
164	High	Phage protein OS=Staphylococcus aureus (strain NCTC 8325 / PS 47) OX=93061 GN=SAOUHSC_01922 PE=4 SV=1	Q2FXE1		21.2	FALSE	0.12	2	2	0.485	0.5	0.645	0.12342	0.186004	0.122662	18.2	37.5	18.8	24.2	12.11	14.94	31.86	35.15				Q2FXE1; sao:SAOUHSC_01922
1087	High	N-acetyltransferase domain-containing protein OS=Staphylococcus aureus (strain NCTC 8325 / PS 47) OX=93061 GN=SAOUHSC_02886 PE=4 SV=1	Q2FV53		19.1	FALSE	0.39	8	8	1.096	0.909	1.289	1	0.83099	0.1227	851.8	777.1	706.7	1001.4	9.73	18.31	2.69	13.04			other molecular function	Q2FV53; sao:SAOUHSC_02886	Pf13508
173	High	Hydrolase, haloacid dehalogenase-like OS=Staphylococcus aureus (strain NCTC 8325 / PS 47) OX=93061 GN=SAOUHSC_00555 PE=4 SV=1	Q2G0K5		23.9	FALSE	0.28	6	6	1.601	1.076	1.369	0.130904	0.796961	0.12271	580.7	362.7	390.2	496.5	19.5	5.62	21.29	3.57	DNA metabolism;other metabolic processes;stress response	cytosol	other molecular function	Q2G0K5; sao:SAOUHSC_00555	Pf13419
386	High	Bacillithiol system redox-active protein YtxJ OS=Staphylococcus aureus (strain NCTC 8325 / PS 47) OX=93061 GN=SAOUHSC_00755 PE=4 SV=1	Q2G066		12.4	FALSE	0.75	8	8	0.808	0.802	0.709	0.494787	0.439945	0.123922	2607.3	3227.3	2588.5	2289.6	12.68	11.6	15.44	18.11				Q2G066; sao:SAOUHSC_00755	Pf11009
428	High	Thioesterase domain-containing protein OS=Staphylococcus aureus (strain NCTC 8325 / PS 47) OX=93061 GN=SAOUHSC_00881 PE=4 SV=1	Q2FZV4		13.5	FALSE	0.46	6	6	0.821	0.862	0.754	0.584043	0.650138	0.123922	1048.3	1276.9	1100.8	963.3	13.43	17.42	13.57	16.93		cytosol	other molecular function	Q2FZV4; sao:SAOUHSC_00881	Pf03061
612	High	Iron-sulfur cluster carrier protein OS=Staphylococcus aureus (strain NCTC 8325 / PS 47) OX=93061 GN=SAOUHSC_02417 PE=3 SV=1	Q2FW86		31.8	FALSE	0.35	12	12	1.183	1.569	1.553	0.834272	0.412819	0.125923	3353.5	2835.8	4448	4403.9	21.21	20.76	27.09	4.55	cell organization and biogenesis;other metabolic processes		other molecular function	Q2FW86	Pf10609
1115	High	Cold shock protein CspA OS=Staphylococcus aureus (strain NCTC 8325 / PS 47) OX=93061 GN=SAOUHSC_00819 PE=4 SV=1	Q2G009		7.4	FALSE	1	14	13	1.15	0.362	0.303	1	0.434571	0.125923	26249.4	22816.3	8258.3	6905.1	48.51	12.96	88.74	28.2	other biological processes	other cell component	nucleic acid binding activity	Q2G009; sao:SAOUHSC_00819	Pf00313
903	High	Signal peptidase I OS=Staphylococcus aureus (strain NCTC 8325 / PS 47) OX=93061 GN=SAOUHSC_00903 PE=3 SV=1	Q2FZT7		17.6	FALSE	0.83	20	20	1.248	1.155	2.46	1	1	0.125923	1315.7	1054.6	1217.9	2593.7	24.49	28.35	20.8	43.11	protein metabolism;other metabolic processes	plasma membrane;other membranes	other molecular function	Q2FZT7; sao:SAOUHSC_00903	Pf10502
755	High	Putative NAD(P)H nitroreductase SAOUHSC_02829 OS=Staphylococcus aureus (strain NCTC 8325 / PS 47) OX=93061 GN=SAOUHSC_02829 PE=1 SV=1	Q2FVA4		25.4	FALSE	0.51	16	16	0.944	2.054	1.892	1	0.281795	0.126163	754.2	798.6	1640.3	1511.2	45.98	4.83	30.48	8.01	other metabolic processes	cytosol	other molecular function	Q2FVA4; sao:SAOUHSC_02829	Pf00881
1192	High	Ornithine carbamoyltransferase OS=Staphylococcus aureus (strain NCTC 8325 / PS 47) OX=93061 GN=argF PE=3 SV=1	Q2FZB0	argF	37.5	FALSE	0.44	12	11	0.812	2.508	2.481	1	0.372968	0.126265	285.7	351.8	882.4	872.8	73.45	10.34	40.82	6.82	other metabolic processes	other cell component	other molecular function	Q2FZB0; sao:SAOUHSC_01128	Pf00185, Pf02729
1266	High	Probable inorganic carbon transporter subunit DabA OS=Staphylococcus aureus (strain NCTC 8325 / PS 47) OX=93061 GN=dabA PE=3 SV=1	Q2G0W1	dabA	102.6	FALSE	0.18	16	16	1.217	1.248	2.019	1	1	0.1274	291.3	239.4	298.7	483.3	14.08	27.7	33.02	40.3		plasma membrane;other membranes	other molecular function	Q2G0W1; sao:SAOUHSC_00413	Pf10070
477	High	Septation ring formation regulator EzrA OS=Staphylococcus aureus (strain NCTC 8325 / PS 47) OX=93061 GN=ezrA PE=3 SV=1	Q2FXK8	ezrA	66.2	FALSE	0.57	37	37	1.282	1.048	1.64	0.645375	1	0.127678	3576.2	2790.2	2923.9	4575.8	24.92	22.4	18.53	23.54	cell cycle OR cell proliferation;cell organization and biogenesis	plasma membrane;other membranes;cytoskeleton		Q2FXK8; sao:SAOUHSC_01827	Pf06160
756	High	CBS domain protein OS=Staphylococcus aureus (strain NCTC 8325 / PS 47) OX=93061 GN=SAOUHSC_01665 PE=4 SV=1	Q2FY09		20.5	FALSE	0.42	9	9	0.996	1.497	1.759	1	0.80413	0.127678	303.6	304.8	456.4	536	36.21	6.17	28.4	8.11				Q2FY09; sao:SAOUHSC_01665	Pf00571
775	High	tRNA dimethylallyltransferase OS=Staphylococcus aureus (strain NCTC 8325 / PS 47) OX=93061 GN=miaA PE=3 SV=1	Q2FYZ2	miaA	35.8	FALSE	0.13	5	5	0.883	0.779	0.641	1	1	0.127678	79.9	90.5	70.5	58	11.81	21.57	8.4	14.16	RNA metabolism OR transcription;other metabolic processes		other molecular function	Q2FYZ2; sao:SAOUHSC_01280	Pf01715
1204	High	Sensor protein kinase WalK OS=Staphylococcus aureus (strain NCTC 8325 / PS 47) OX=93061 GN=walK PE=1 SV=1	Q2G2U4	walK	69.9	FALSE	0.32	22	22	1.099	1.239	1.728	1	1	0.129177	225.9	205.5	254.5	355.2	21.24	12.87	28.29	27.53	protein metabolism;other metabolic processes;stress response;signal transduction	plasma membrane;other membranes	enzyme regulator activity;kinase activity;other molecular function	Q2G2U4; Q9XCM6; sao:SAOUHSC_00021	Pf00512, Pf00672, Pf02518, Pf13426
563	High	7,8-dihydroneopterin aldolase OS=Staphylococcus aureus (strain NCTC 8325 / PS 47) OX=93061 GN=SAOUHSC_00490 PE=3 SV=1	Q2G0Q6		13.7	FALSE	0.81	9	9	0.75	0.714	0.69	0.781154	0.326575	0.129283	987.3	1316.1	940	908.7	22.61	7.69	17.39	16.88	other metabolic processes	other cell component	other molecular function	Q2G0Q6; sao:SAOUHSC_00490	Pf02152
721	High	Cytosolic protein OS=Staphylococcus aureus (strain NCTC 8325 / PS 47) OX=93061 GN=SAOUHSC_00863 PE=4 SV=1	Q2FZX2		10.2	FALSE	0.34	3	3	0.863	0.797	0.731	0.988123	0.392747	0.129283	1108.3	1284.3	1023.1	939	14.15	4.75	19.29	18.06				Q2FZX2; sao:SAOUHSC_00863	Pf11256
1219	High	Phosphoenolpyruvate-protein phosphotransferase OS=Staphylococcus aureus (strain NCTC 8325 / PS 47) OX=93061 GN=SAOUHSC_01029 PE=3 SV=1	Q2FZH5		63.2	FALSE	0.41	34	34	1.067	1.104	1.382	1	1	0.129283	10762.6	10084.6	11129.8	13936.9	9.81	24.14	18.36	6.62	other metabolic processes;transport	other cell component	kinase activity;other molecular function	Q2FZH5; sao:SAOUHSC_01029	Pf00391, Pf02896, Pf05524
1277	High	Uncharacterized protein OS=Staphylococcus aureus (strain NCTC 8325 / PS 47) OX=93061 GN=SAOUHSC_02781 PE=4 SV=1	Q2FVD2		7.2	FALSE	0.38	2	2	1.554	0.057	0.04	1	0.440854	0.129288	535.3	344.4	19.8	13.9	73.83	24.14	179.66	100.46				Q2FVD2; sao:SAOUHSC_02781
887	High	Beta-lactoglobulin OS=Bos taurus OX=9913 GN=LGB PE=1 SV=3	P02754	LGB	19.9	TRUE	0.17	5	5	0.987	0.878	2.474	1	1	0.129288	225.4	228.3	200.5	564.9	42.92	42.78	12.73	47.13		non-structural extracellular	other molecular function	bta:280838; P02754; Q32P89	Pf00061
840	High	Phage protein OS=Staphylococcus aureus (strain NCTC 8325 / PS 47) OX=93061 GN=SAOUHSC_00821 PE=4 SV=1	Q2G007		11.2	FALSE	0.32	4	4	0.855	0.672	0.457	1	1	0.130083	292.1	341.7	229.5	156.3	27.68	31.02	56.3	15.72				Q2G007; sao:SAOUHSC_00821
1221	High	Galactose-6-phosphate isomerase subunit LacB OS=Staphylococcus aureus (strain NCTC 8325 / PS 47) OX=93061 GN=lacB PE=3 SV=1	Q2G2R0	lacB	18.9	FALSE	0.44	9	9	1.179	0.352	0.367	1	0.35836	0.130992	3364.2	2853	1004.8	1048.5	41.36	9.96	75.93	11.93	other metabolic processes		other molecular function	P26592; P68796; Q2G2R0; sao:SAOUHSC_02454	Pf02502
656	High	Glyoxalase-like domain-containing protein OS=Staphylococcus aureus (strain NCTC 8325 / PS 47) OX=93061 GN=SAOUHSC_02529 PE=4 SV=1	Q2FVZ2		30	FALSE	0.45	12	12	1.321	1.696	1.841	0.889735	0.542739	0.131066	440.1	333.2	564.9	613.5	23.51	25.54	31.51	13.78				Q2FVZ2; sao:SAOUHSC_02529	Pf13468
323	High	Lipoprotein OS=Staphylococcus aureus (strain NCTC 8325 / PS 47) OX=93061 GN=SAOUHSC_01180 PE=4 SV=1	Q2G264		35.9	FALSE	0.42	12	12	1.901	1.33	1.951	0.34143	0.580222	0.131176	455.2	239.5	318.5	467.2	30.96	24.32	38.65	19.72				Q2G264; sao:SAOUHSC_01180
1678	High	Large ribosomal subunit protein bL27 OS=Staphylococcus aureus (strain NCTC 8325 / PS 47) OX=93061 GN=rpmA PE=1 SV=1	Q2FXT0	rpmA	10.3	FALSE	0.79	19	19	0.901	0.511	0.445	1	0.444584	0.131355	24356.9	27018.7	13816.4	12032.5	34.79	12.82	58.39	22.2	protein metabolism;other metabolic processes	cytosol;translational apparatus	other molecular function	Q2FXT0; sao:SAOUHSC_01755	Pf01016
71	High	Alpha-enolase OS=Bos taurus OX=9913 GN=ENO1 PE=1 SV=4	Q9XSJ4	ENO1	47.3	TRUE	0.17	8	6	0.289	0.278	0.54	0.0290096	0.0386168	0.131581	65.7	227.4	63.2	122.7	15.05	40.33	35.97	29.59	other metabolic processes	plasma membrane;other membranes;cytosol;other cell component	other molecular function	bta:281141; Q3SYW4; Q9XSJ4	Pf00113, Pf03952
183	High	Pyrrolidone-carboxylate peptidase OS=Staphylococcus aureus (strain NCTC 8325 / PS 47) OX=93061 GN=pcp PE=3 SV=1	Q2FUS6	pcp	23.2	FALSE	0.17	3	3	0.723	0.99	0.74	0.152311	1	0.131581	27.2	37.6	37.2	27.8	21.87	10.91	4.57	11.79	protein metabolism	cytosol	other molecular function	Q2FUS6; sao:SAOUHSC_03025	Pf01470
308	High	Enolase OS=Staphylococcus aureus (strain NCTC 8325 / PS 47) OX=93061 GN=eno PE=1 SV=1	Q2G028	eno	47.1	FALSE	0.6	28	26	1.171	1.102	1.242	0.313914	0.407188	0.134287	22207.3	18968.5	20895.5	23563.3	12.81	12.28	13.8	6.25	other metabolic processes	non-structural extracellular;cytosol;other cell component	other molecular function	Q2G028; sao:SAOUHSC_00799	Pf00113, Pf03952
641	High	RNA-binding protein SAOUHSC_00526 OS=Staphylococcus aureus (strain NCTC 8325 / PS 47) OX=93061 GN=SAOUHSC_00526 PE=3 SV=1	P0A0G6		9.4	FALSE	0.32	4	4	0.647	0.194	0.279	0.864245	0.188368	0.134731	489.3	755.6	146.5	210.7	58.02	6.41	101.75	5.65			nucleic acid binding activity	P0A0G6; Q2G0N4; Q53602; Q99W63; sao:SAOUHSC_00526	Pf01248
238	High	Ribosomal RNA small subunit methyltransferase A OS=Staphylococcus aureus (strain NCTC 8325 / PS 47) OX=93061 GN=rsmA PE=3 SV=1	Q2G0T0	rsmA	33.7	FALSE	0.31	13	13	0.722	0.644	0.732	0.212533	0.0561946	0.135801	756.3	1047.8	674.4	766.9	13.49	15.91	3.9	8.29	RNA metabolism OR transcription;other metabolic processes	cytosol	nucleic acid binding activity;other molecular function	Q2G0T0; sao:SAOUHSC_00464	Pf00398
103	High	Ribosomal RNA small subunit methyltransferase G OS=Staphylococcus aureus (strain NCTC 8325 / PS 47) OX=93061 GN=rsmG PE=3 SV=1	Q2FUQ4	rsmG	27.3	FALSE	0.45	14	14	0.698	0.701	0.8	0.0499726	0.0613338	0.136194	850.5	1217.8	854.3	974.7	9.06	14.83	9.98	13.17	RNA metabolism OR transcription;other metabolic processes	cytosol	other molecular function	Q2FUQ4; sao:SAOUHSC_03051	Pf02527
1566	High	PTS system lactose-specific EIIA component OS=Staphylococcus aureus (strain NCTC 8325 / PS 47) OX=93061 GN=SAOUHSC_02451 PE=4 SV=1	Q2G2R5		11.4	FALSE	0.49	6	6	1.234	0.235	0.247	1	0.45724	0.13657	3606.6	2923	687.3	721.1	52.28	12.28	119.39	22.17	transport		other molecular function	Q2G2R5; sao:SAOUHSC_02451	Pf02255
1664	High	Heme chaperone HemW OS=Staphylococcus aureus (strain NCTC 8325 / PS 47) OX=93061 GN=SAOUHSC_01686 PE=3 SV=1	Q2FXY9		42.8	FALSE	0.12	4	4	1.01	0.897	0.68	1	0.991448	0.136991	164.8	163.2	146.4	111	6.66	18.59	19.17	15.2	other metabolic processes	other cell component	other molecular function	Q2FXY9; sao:SAOUHSC_01686	Pf04055, Pf06969
500	High	Alpha/beta hydrolase OS=Staphylococcus aureus (strain NCTC 8325 / PS 47) OX=93061 GN=SAOUHSC_02448 PE=4 SV=1	Q2G2D6		33.2	FALSE	0.44	16	16	1.634	1.89	2.003	0.679069	0.529417	0.139073	641.3	392.4	741.5	785.9	31.06	16.27	41.09	19.39		other membranes		Q2G2D6; sao:SAOUHSC_02448	Pf06028
815	High	Transcriptional regulator, GntR family, putative OS=Staphylococcus aureus (strain NCTC 8325 / PS 47) OX=93061 GN=SAOUHSC_00096 PE=4 SV=1	Q2G263		29.2	FALSE	0.31	7	7	1.049	1.147	1.215	1	0.443083	0.139073	113.3	108	123.9	131.3	10.3	9.43	6.65	6.48	other biological processes		nucleic acid binding activity;other molecular function	Q2G263; sao:SAOUHSC_00096	Pf00392
843	High	Shikimate dehydrogenase (NADP(+)) OS=Staphylococcus aureus (strain NCTC 8325 / PS 47) OX=93061 GN=aroE PE=3 SV=1	Q2FXY1	aroE	29.9	FALSE	0.41	13	13	0.933	1.455	1.59	1	0.566916	0.139073	464.7	498.2	724.8	792.3	29.32	19.34	21.41	3.53	other metabolic processes	cytosol	other molecular function	Q2FXY1; sao:SAOUHSC_01699	Pf01488, Pf08501, Pf18317
1378	High	Glycine betaine transporter, putative OS=Staphylococcus aureus (strain NCTC 8325 / PS 47) OX=93061 GN=SAOUHSC_01346 PE=4 SV=1	Q2FYT0		60.4	FALSE	0.11	9	9	0.966	0.873	2.444	1	1	0.139073	462.4	478.7	417.8	1169.8	30.33	27.06	25.99	55.48	transport	plasma membrane;other membranes	transporter activity	Q2FYT0; sao:SAOUHSC_01346	Pf02028
1208	High	Porphobilinogen deaminase OS=Staphylococcus aureus (strain NCTC 8325 / PS 47) OX=93061 GN=hemC PE=3 SV=1	O34090	hemC	34.3	FALSE	0.56	24	24	1.022	1.28	1.411	1	0.683624	0.139303	2577.1	2521.7	3227.5	3559.4	20.91	12.03	18.98	5.72	protein metabolism;other metabolic processes	other cell component	other molecular function	O34090; Q2FXR1; sao:SAOUHSC_01774	Pf01379, Pf03900
330	High	Glycerol-3-phosphate transporter OS=Staphylococcus aureus (strain NCTC 8325 / PS 47) OX=93061 GN=SAOUHSC_00317 PE=3 SV=1	Q2G138		50.1	FALSE	0.06	3	3	0.518	0.387	0.504	0.344614	0.0613338	0.140294	129.8	250.4	96.9	126.2	28.26	24.81	12.3	39.8	transport	plasma membrane;other membranes	transporter activity	Q2G138; sao:SAOUHSC_00317
1230	High	DoxX family protein OS=Staphylococcus aureus (strain NCTC 8325 / PS 47) OX=93061 GN=SAOUHSC_02994 PE=4 SV=1	Q2FUV7		13	FALSE	0.2	3	3	0.732	0.297	0.368	1	0.223806	0.140899	575.9	786.2	233.5	289	53.1	9.93	75.42	21.68				Q2FUV7; sao:SAOUHSC_02994
1384	High	Small ribosomal subunit protein uS15 OS=Staphylococcus aureus (strain NCTC 8325 / PS 47) OX=93061 GN=rpsO PE=1 SV=1	Q2G2Q1	rpsO	10.6	FALSE	0.71	8	8	1	0.467	0.481	1	0.405096	0.140899	7727.8	7724.2	3604.3	3716.7	36.13	12.69	64.92	10.3	protein metabolism;other metabolic processes	cytosol;translational apparatus	nucleic acid binding activity;other molecular function	Q2G2Q1; sao:SAOUHSC_01250	Pf00312
547	High	SDR family NAD(P)-dependent oxidoreductase OS=Staphylococcus aureus (strain NCTC 8325 / PS 47) OX=93061 GN=SAOUHSC_02898 PE=3 SV=1	Q2FV41		24.9	FALSE	0.3	7	7	0.753	1.063	0.729	0.74976	1	0.140967	221.1	293.6	312.1	214.2	18.74	7.81	19.17	4.85			other molecular function	Q2FV41; sao:SAOUHSC_02898	Pf00106
1618	High	Serine aminopeptidase S33 domain-containing protein OS=Staphylococcus aureus (strain NCTC 8325 / PS 47) OX=93061 GN=SAOUHSC_01882 PE=3 SV=1	Q2FXG5		31.8	FALSE	0.4	11	11	0.893	1.168	1.481	1	1	0.142578	842.1	942.5	1101.1	1395.6	12.06	21.32	22.68	18.68		other membranes	other molecular function	Q2FXG5; sao:SAOUHSC_01882	Pf12146
973	High	Cell division protein SepF OS=Staphylococcus aureus (strain NCTC 8325 / PS 47) OX=93061 GN=sepF PE=3 SV=1	Q2FZ86	sepF	21	FALSE	0.4	11	11	0.913	0.891	0.769	1	0.867484	0.143248	2706.2	2962.8	2638.6	2279.4	8.64	9.27	11.17	17.42	cell cycle OR cell proliferation;cell organization and biogenesis	other cell component		Q2FZ86; sao:SAOUHSC_01154	Pf04472
605	High	Na+-translocating membrane potential-generating system MpsC domain-containing protein OS=Staphylococcus aureus (strain NCTC 8325 / PS 47) OX=93061 GN=SAOUHSC_00414 PE=4 SV=1	Q2G0W0		13.6	FALSE	0.43	7	7	0.731	0.915	0.669	0.827395	1	0.143335	913.8	1250.4	1143.8	836.1	14.76	8.9	29.54	18.12				Q2G0W0; sao:SAOUHSC_00414	Pf10057
853	High	AAA+ ATPase domain-containing protein OS=Staphylococcus aureus (strain NCTC 8325 / PS 47) OX=93061 GN=SAOUHSC_01734 PE=3 SV=1	Q2FXU8		46.2	FALSE	0.54	21	21	0.921	1.37	1.558	1	0.746628	0.143335	417.4	453.3	621.1	706.4	28.81	14.84	26.83	6.57	cell organization and biogenesis;DNA metabolism;other metabolic processes;stress response		enzyme regulator activity;nucleic acid binding activity;other molecular function	Q2FXU8; sao:SAOUHSC_01734	Pf00004, Pf12002, Pf16193
718	High	Uncharacterized protein OS=Staphylococcus aureus (strain NCTC 8325 / PS 47) OX=93061 GN=SAOUHSC_01173 PE=4 SV=1	Q2FZ69		8.1	FALSE	0.36	4	4	0.649	0.234	0.285	0.981179	0.243337	0.143658	857.4	1320.3	309.3	376.3	45.53	29.43	102.45	17.28				Q2FZ69; sao:SAOUHSC_01173
408	High	DUF3139 domain-containing protein OS=Staphylococcus aureus (strain NCTC 8325 / PS 47) OX=93061 GN=SAOUHSC_02668 PE=4 SV=1	Q2FVN4		14	FALSE	0.51	8	8	1.362	1.227	1.781	0.535322	0.835217	0.143947	1058.2	777	953.2	1383.5	25.69	23.09	22.16	21.25		other membranes		Q2FVN4; sao:SAOUHSC_02668	Pf11337
1195	High	DhaK domain-containing protein OS=Staphylococcus aureus (strain NCTC 8325 / PS 47) OX=93061 GN=SAOUHSC_00655 PE=4 SV=1	Q2G1Z0		35	FALSE	0.3	11	11	1.109	1.687	1.759	1	0.688244	0.143947	1242.3	1119.7	1889.2	1969.7	26.22	15.64	33.83	11.43	other metabolic processes	cytosol	kinase activity	Q2G1Z0; sao:SAOUHSC_00655	Pf02733
1126	High	Coproheme decarboxylase OS=Staphylococcus aureus (strain NCTC 8325 / PS 47) OX=93061 GN=chdC PE=1 SV=1	Q2G0J1	chdC	29.4	FALSE	0.34	11	11	1.191	2.028	2.035	1	0.542739	0.14397	1105.5	928.2	1882.2	1888.7	34.59	21.73	37.68	18.22	other metabolic processes;other biological processes		other molecular function	Q2G0J1; sao:SAOUHSC_00573	Pf06778
767	High	Rqc2 homolog RqcH OS=Staphylococcus aureus (strain NCTC 8325 / PS 47) OX=93061 GN=rqcH PE=3 SV=1	Q2G1U1	rqcH	65.7	FALSE	0.62	32	32	1.033	1.133	1.309	1	0.966994	0.144179	1949.8	1887.5	2139.4	2470.8	13.64	10.48	15.51	10.74	protein metabolism;other metabolic processes	other cell component	translation activity;nucleic acid binding activity	Q2G1U1; sao:SAOUHSC_01175	Pf05670, Pf05833
1042	High	TM2 domain-containing protein OS=Staphylococcus aureus (strain NCTC 8325 / PS 47) OX=93061 GN=SAOUHSC_00978 PE=4 SV=1	Q2FZM2		11	FALSE	0.13	2	2	1.226	0.786	1.583	1	0.72522	0.14465	26.1	21.3	16.7	33.7	17.06	24.38	21.88	26.43		other membranes		Q2FZM2; sao:SAOUHSC_00978	Pf05154
912	High	DNA repair protein RecN OS=Staphylococcus aureus (strain NCTC 8325 / PS 47) OX=93061 GN=SAOUHSC_01615 PE=3 SV=1	Q2FY50		64.3	FALSE	0.42	26	26	1.135	1.177	1.394	1	1	0.14465	1209.7	1065.7	1254.2	1485.1	12.6	16.33	22.56	13.03	DNA metabolism;other metabolic processes;stress response;other biological processes		other molecular function	Q2FY50; sao:SAOUHSC_01615	Pf02463
1194	High	Small ribosomal subunit protein uS17 OS=Staphylococcus aureus (strain NCTC 8325 / PS 47) OX=93061 GN=rpsQ PE=1 SV=1	Q2FW15	rpsQ	10.2	FALSE	0.77	19	19	1.129	0.441	0.436	1	0.543107	0.146272	37659.4	33349.1	14693.2	14555.6	40.51	18.78	61.94	15.33	protein metabolism;other metabolic processes	cytosol;translational apparatus	nucleic acid binding activity;other molecular function	Q2FW15; sao:SAOUHSC_02503	Pf00366
713	High	Alkaline shock protein 23 OS=Staphylococcus aureus (strain NCTC 8325 / PS 47) OX=93061 GN=asp23 PE=3 SV=1	Q2FW66	asp23	19.2	FALSE	0.79	27	27	1.227	1.367	1.344	0.966407	0.203097	0.146499	37161.1	30276.6	41380.6	40688.5	11.55	16.18	6.96	15.2				Q2FW66; sao:SAOUHSC_02441	Pf03780
779	High	Histidine--tRNA ligase OS=Staphylococcus aureus (strain NCTC 8325 / PS 47) OX=93061 GN=hisS PE=3 SV=1	Q2FXU4	hisS	48.3	FALSE	0.32	18	18	0.94	1.02	1.289	1	1	0.146756	2219	2361.7	2408.3	3043.4	8.56	14.79	10.95	9.69	protein metabolism;RNA metabolism OR transcription;other metabolic processes	other cell component	other molecular function	Q2FXU4; sao:SAOUHSC_01738	Pf03129, Pf13393
1206	High	NAD-dependent protein deacetylase OS=Staphylococcus aureus (strain NCTC 8325 / PS 47) OX=93061 GN=cobB PE=3 SV=1	Q53700	cobB	27	FALSE	0.3	6	6	0.908	1.376	1.906	1	1	0.146756	194.8	214.5	295.2	408.8	30.95	17.71	29.37	9.82	cell organization and biogenesis;protein metabolism;other metabolic processes	other cell component	other molecular function	Q2FW61; Q53700; sao:SAOUHSC_02457	Pf02146
1200	High	HTH lysR-type domain-containing protein OS=Staphylococcus aureus (strain NCTC 8325 / PS 47) OX=93061 GN=SAOUHSC_02852 PE=3 SV=1	Q2FV83		31.4	FALSE	0.07	2	2	1.139	1.488	1.522	1	0.550175	0.14736	105.8	92.8	138.1	141.3	21.1	22.94	25.66	12.47	other biological processes	cytosol	nucleic acid binding activity;other molecular function	Q2FV83; sao:SAOUHSC_02852	Pf00126, Pf03466
197	High	ABC transporter, putative OS=Staphylococcus aureus (strain NCTC 8325 / PS 47) OX=93061 GN=SAOUHSC_01657 PE=4 SV=1	Q2FY17		29.2	FALSE	0.36	9	9	0.506	0.327	0.496	0.16292	0.0456755	0.148548	323.4	639.2	209.1	317.3	34.98	12.91	36.64	24.35	transport	plasma membrane;other membranes	transporter activity;other molecular function	Q2FY17; sao:SAOUHSC_01657	Pf00005
1249	High	PTS system mannitol-specific EIICB component OS=Staphylococcus aureus (strain NCTC 8325 / PS 47) OX=93061 GN=SAOUHSC_02400 PE=4 SV=1	Q2FW99		55	FALSE	0.23	13	13	0.886	1.449	2.128	1	1	0.148873	431.2	486.8	705.6	1035.7	43.37	22.42	35.85	33.65	transport	plasma membrane;other membranes	transporter activity	Q2FW99; sao:SAOUHSC_02400	Pf02302, Pf02378
290	High	Aminoacyltransferase FemB OS=Staphylococcus aureus (strain NCTC 8325 / PS 47) OX=93061 GN=femB PE=1 SV=1	Q2FYR1	femB	49.6	FALSE	0.39	19	19	0.606	0.616	1.456	0.290121	0.317296	0.149221	1805.2	2978.4	1833.6	4337.9	9.34	24.02	11.55	27.71	cell organization and biogenesis;other metabolic processes;other biological processes	other cell component	other molecular function	Q2FYR1; sao:SAOUHSC_01374	Pf02388
466	High	Ribosomal RNA large subunit methyltransferase H OS=Staphylococcus aureus (strain NCTC 8325 / PS 47) OX=93061 GN=rlmH PE=3 SV=1	Q2G252	rlmH	18.3	FALSE	0.54	10	10	0.812	0.725	0.76	0.623852	0.0895125	0.149382	618.7	762.1	552.6	579.4	13.5	18.13	11.75	11.19	RNA metabolism OR transcription;other metabolic processes	other cell component	other molecular function	P0A0N8; Q2G252; Q9WVW7; sao:SAOUHSC_00027	Pf02590
704	High	Cytosolic protein OS=Staphylococcus aureus (strain NCTC 8325 / PS 47) OX=93061 GN=SAOUHSC_02014 PE=4 SV=1	Q2G2H1		6.3	FALSE	0.62	4	4	0.715	0.423	0.433	0.960653	0.345912	0.149919	3338.9	4666.7	1974.8	2022.5	32.1	25.14	68.36	15.06				Q2G2H1; sao:SAOUHSC_02014
1248	High	Type II pantothenate kinase OS=Staphylococcus aureus (strain NCTC 8325 / PS 47) OX=93061 GN=coaW PE=1 SV=1	Q2FWC7	coaW	29.1	FALSE	0.24	8	8	1.044	0.635	0.613	1	0.342148	0.150872	872.6	835.8	530.9	512	29.72	19.28	17.4	6.18	other metabolic processes	cytosol	kinase activity;other molecular function	Q2FWC7; sao:SAOUHSC_02371	Pf03630
1270	High	Chaperone protein ClpB OS=Staphylococcus aureus (strain NCTC 8325 / PS 47) OX=93061 GN=clpB PE=3 SV=1	Q2FZS8	clpB	98.3	FALSE	0.72	87	83	1.057	12.326	7.639	1	0.284929	0.150999	4473.1	4232.1	52164.4	32330.7	150.36	4.93	64.56	11.59	protein metabolism;other metabolic processes;stress response	other cell component	other molecular function	Q2FZS8; sao:SAOUHSC_00912	Pf00004, Pf02861, Pf07724, Pf10431, Pf17871
1073	High	Large ribosomal subunit protein bL21 OS=Staphylococcus aureus (strain NCTC 8325 / PS 47) OX=93061 GN=rplU PE=1 SV=1	Q2FXS8	rplU	11.3	FALSE	0.9	15	15	0.814	0.762	0.717	1	0.915307	0.151032	12104.8	14873.3	11331.1	10665	17.29	13.87	24.93	11.06	protein metabolism;other metabolic processes	translational apparatus;other cell component	nucleic acid binding activity;other molecular function	Q2FXS8; sao:SAOUHSC_01757	Pf00829
130	High	Tyrosine recombinase XerC OS=Staphylococcus aureus (strain NCTC 8325 / PS 47) OX=93061 GN=xerC PE=3 SV=1	Q2FZ30	xerC	35.1	FALSE	0.23	8	8	1.56	1.263	1.378	0.0970157	0.434185	0.151756	232.9	149.3	188.6	205.7	14.22	19.94	11.17	15.33	cell cycle OR cell proliferation;DNA metabolism;other metabolic processes;other biological processes	other cell component	nucleic acid binding activity;other molecular function	Q2FZ30; sao:SAOUHSC_01224	Pf00589, Pf02899
1616	High	Staphylococcal complement inhibitor OS=Staphylococcus aureus (strain NCTC 8325 / PS 47) OX=93061 GN=scn PE=1 SV=1	Q2FWV6	scn	13	FALSE	0.14	2	2	0.678	1.296	0.521	1	1	0.151756	74	109.1	141.3	56.8	50.94	5.43	31.36	29.43		non-structural extracellular		Q2FWV6; sao:SAOUHSC_02167	Pf11546
1296	High	Malonyl CoA-acyl carrier protein transacylase OS=Staphylococcus aureus (strain NCTC 8325 / PS 47) OX=93061 GN=SAOUHSC_01198 PE=3 SV=1	Q2FZ54		33.6	FALSE	0.38	13	13	0.94	1.489	1.59	1	0.547023	0.151848	1745.6	1856	2763.6	2950.9	30.2	18.63	25.22	10.08	other metabolic processes	cytosol	other molecular function	Q2FZ54; sao:SAOUHSC_01198	Pf00698
301	High	Cytosolic protein OS=Staphylococcus aureus (strain NCTC 8325 / PS 47) OX=93061 GN=SAOUHSC_00407 PE=4 SV=1	Q2G0W7		13.5	FALSE	0.75	13	13	1.817	1.348	1.711	0.304027	0.475138	0.154092	983.8	541.4	730.1	926.5	28.77	25.07	43.08	20.28				Q2G0W7; sao:SAOUHSC_00407
1142	High	ATP-dependent Clp protease ATP-binding subunit ClpC OS=Staphylococcus aureus (strain NCTC 8325 / PS 47) OX=93061 GN=clpC PE=1 SV=1	Q2G0P5	clpC	91	FALSE	0.78	89	85	0.913	5.547	4.331	1	0.357716	0.15457	7749.8	8483.8	47060.6	36741.6	115.18	8.6	56.45	4.96	stress response		other molecular function	Q2G0P5; sao:SAOUHSC_00505	Pf00004, Pf02861, Pf07724, Pf10431, Pf17871
857	High	Bifunctional protein GlmU OS=Staphylococcus aureus (strain NCTC 8325 / PS 47) OX=93061 GN=glmU PE=3 SV=1	Q2G0S3	glmU	48.5	FALSE	0.37	13	13	1.1	1.247	1.326	1	0.528013	0.15457	2534.3	2303.1	2871.2	3055	17.91	12.75	20.96	4.92	cell organization and biogenesis;other metabolic processes;other biological processes	other cell component	other molecular function	Q2G0S3; sao:SAOUHSC_00471	Pf00132, Pf00483
1201	High	non-specific serine/threonine protein kinase OS=Staphylococcus aureus (strain NCTC 8325 / PS 47) OX=93061 GN=SAOUHSC_01187 PE=4 SV=1	Q2FZ64		74.3	FALSE	0.31	25	25	0.936	0.845	2.035	1	1	0.155551	1254.4	1339.8	1131.7	2727	21.18	25.44	27.52	35.22	protein metabolism;other metabolic processes	other membranes	kinase activity;other molecular function	Q2FZ64; sao:SAOUHSC_01187	Pf00069, Pf03793, Pf21160
870	High	NERD domain-containing protein OS=Staphylococcus aureus (strain NCTC 8325 / PS 47) OX=93061 GN=SAOUHSC_01317 PE=4 SV=1	Q2FYV7		32.8	FALSE	0.52	14	14	0.979	1.018	1.823	1	1	0.155652	465.1	475.2	483.6	866.3	22.09	16.14	18.89	33.8				Q2FYV7; sao:SAOUHSC_01317
126	High	DNA mismatch repair protein MutS OS=Staphylococcus aureus (strain NCTC 8325 / PS 47) OX=93061 GN=mutS PE=3 SV=2	Q2FYZ9	mutS	99.8	FALSE	0.32	30	30	1.667	1.317	1.446	0.0946568	0.483324	0.157451	1569.6	941.8	1240.7	1361.6	17.44	23.84	14.23	17.94	DNA metabolism;other metabolic processes;stress response	cytosol	nucleic acid binding activity;other molecular function	Q2FYZ9; Q7WRG7; Q7WYI7; Q932P9; sao:SAOUHSC_01272	Pf00488, Pf01624, Pf05188, Pf05190, Pf05192
1165	High	ADP-dependent (S)-NAD(P)H-hydrate dehydratase OS=Staphylococcus aureus (strain NCTC 8325 / PS 47) OX=93061 GN=nnrD PE=3 SV=2	Q2G2P8	nnrD	30.2	FALSE	0.16	5	5	0.898	0.766	0.774	1	0.157618	0.15794	53.9	60	45.9	46.5	8.53	12.28	17.03	9.71	other metabolic processes		other molecular function	Q2G2P8; sao:SAOUHSC_00007	Pf01256
1196	High	DNA helicase OS=Staphylococcus aureus (strain NCTC 8325 / PS 47) OX=93061 GN=SAOUHSC_00730 PE=3 SV=1	Q2G090		68.1	FALSE	0.22	11	11	1.466	2.102	2.295	1	0.737688	0.158942	45.3	30.9	65	71	30.43	29.62	40.05	14.77	cell organization and biogenesis;DNA metabolism;other metabolic processes;stress response	other cell component	nucleic acid binding activity;other molecular function	Q2G090; sao:SAOUHSC_00730	Pf00270, Pf00271, Pf00570, Pf09382, Pf16124
1387	High	MFS transporter OS=Staphylococcus aureus (strain NCTC 8325 / PS 47) OX=93061 GN=SAOUHSC_00085 PE=4 SV=1	Q2G1M2		23	FALSE	0.19	4	4	1.223	0.901	1.619	1	1	0.158942	88.1	72	64.9	116.6	20.23	5.9	30.3	22.82		other membranes		Q2G1M2; sao:SAOUHSC_00085
542	High	Fructose-bisphosphate aldolase A OS=Oryctolagus cuniculus OX=9986 GN=ALDOA PE=1 SV=2	P00883	ALDOA	39.3	TRUE	0.36	12	12	0.816	0.849	0.707	0.737603	0.84648	0.162091	492	603.1	511.8	426.4	2	10.56	7.61	29.56	cell organization and biogenesis;other metabolic processes;other biological processes	cytoskeleton	other molecular function	ocu:100009055; P00883; Q28671	Pf00274
1112	High	Regulatory protein YycH-like domain-containing protein OS=Staphylococcus aureus (strain NCTC 8325 / PS 47) OX=93061 GN=SAOUHSC_00023 PE=4 SV=1	Q2G2U2		29.9	FALSE	0.35	9	9	1.065	1.134	2.287	1	1	0.163307	81.6	76.6	86.9	175.1	31.79	14.01	25.28	52.65	other biological processes	other membranes		Q2G2U2; sao:SAOUHSC_00023	Pf09648
680	High	Pantothenate synthetase OS=Staphylococcus aureus (strain NCTC 8325 / PS 47) OX=93061 GN=panC PE=1 SV=1	Q2FV22	panC	31.5	FALSE	0.54	12	11	0.756	0.469	0.495	0.930184	0.169517	0.164313	644	852.3	399.5	422	31.5	27.53	22.26	22.34	other metabolic processes	cytosol	other molecular function	Q2FV22; sao:SAOUHSC_02918	Pf02569
1111	High	Noncanonical pyrimidine nucleotidase, YjjG family OS=Staphylococcus aureus (strain NCTC 8325 / PS 47) OX=93061 GN=SAOUHSC_01137 PE=4 SV=1	Q2FZA2		27.2	FALSE	0.39	10	10	1.14	1.753	1.748	1	0.47325	0.167068	493.5	433	759.1	756.8	34.4	13.77	31.96	12.04			other molecular function	Q2FZA2; sao:SAOUHSC_01137	Pf13419
1003	High	Uncharacterized protein OS=Staphylococcus aureus (strain NCTC 8325 / PS 47) OX=93061 GN=SAOUHSC_02149 PE=4 SV=1	Q2FWX2		20.6	FALSE	0.45	11	11	1.171	0.914	1.898	1	1	0.167068	555	474	433.1	899.7	27.8	20.58	15.23	39.72		other membranes		Q2FWX2; sao:SAOUHSC_02149
1001	High	Transcriptional regulator, MarR family OS=Staphylococcus aureus (strain NCTC 8325 / PS 47) OX=93061 GN=SAOUHSC_02636 PE=4 SV=1	Q2FVR6		6.8	FALSE	0.45	4	4	0.878	0.551	0.601	1	0.178669	0.167561	704.7	802.7	442	482.7	32.33	23.42	22.5	12.51				Q2FVR6
1053	High	Coproporphyrin III ferrochelatase OS=Staphylococcus aureus (strain NCTC 8325 / PS 47) OX=93061 GN=cpfC PE=1 SV=1	Q2FXA4	cpfC	35	FALSE	0.42	14	14	1.079	1.528	1.702	1	0.637283	0.167561	1435.3	1330.6	2033.1	2264.1	30.61	21.75	30.15	10.31	other metabolic processes	other cell component	other molecular function	Q2FXA4; sao:SAOUHSC_01961	Pf00762
689	High	EVE domain-containing protein OS=Staphylococcus aureus (strain NCTC 8325 / PS 47) OX=93061 GN=SAOUHSC_02383 PE=4 SV=1	Q2FWB5		52.9	FALSE	0.42	21	21	1.14	1.274	1.327	0.947089	0.384559	0.167648	2814.8	2469.7	3145.8	3276.6	17.62	16.29	22.19	3.94				Q2FWB5; sao:SAOUHSC_02383	Pf01878
391	High	Membrane protein, putative OS=Staphylococcus aureus (strain NCTC 8325 / PS 47) OX=93061 GN=SAOUHSC_02733 PE=4 SV=1	Q2FVH8		67.5	FALSE	0.06	3	3	0.763	0.399	0.633	0.50529	0.0373599	0.16829	112.9	147.9	59.1	93.6	24.07	11.15	34.94	20.61	transport	other membranes	transporter activity	Q2FVH8; sao:SAOUHSC_02733	Pf13520
1334	High	Dihydrolipoyl dehydrogenase OS=Staphylococcus aureus (strain NCTC 8325 / PS 47) OX=93061 GN=SAOUHSC_01043 PE=3 SV=1	Q2G2A3		49.5	FALSE	0.5	35	35	0.977	1.261	1.492	1	1	0.16829	22829	23370.3	29467.1	34878.6	22.99	19.25	27.32	6.64		other membranes	other molecular function	Q2G2A3; sao:SAOUHSC_01043	Pf02852, Pf07992
611	High	Dihydroorotate dehydrogenase (quinone) OS=Staphylococcus aureus (strain NCTC 8325 / PS 47) OX=93061 GN=SAOUHSC_02909 PE=3 SV=1	Q2FV30		39.5	FALSE	0.39	18	18	0.803	0.543	0.586	0.834272	0.155082	0.171353	413.2	514.4	279.4	301.6	31.67	20.96	20.73	20.11	other metabolic processes	plasma membrane;other membranes;other cell component	other molecular function	Q2FV30; sao:SAOUHSC_02909	Pf01180
1448	High	Aquaporin family protein OS=Staphylococcus aureus (strain NCTC 8325 / PS 47) OX=93061 GN=SAOUHSC_01275 PE=3 SV=1	Q2FYZ6		28.1	FALSE	0.11	3	3	1.27	2.791	3.471	1	0.565058	0.17356	290.8	229	639.2	795	78.88	34.11	51.09	60.49	transport	plasma membrane;other membranes	transporter activity	Q2FYZ6; sao:SAOUHSC_01275	Pf00230
778	High	Lipid II:glycine glycyltransferase OS=Staphylococcus aureus (strain NCTC 8325 / PS 47) OX=93061 GN=femX PE=1 SV=1	Q2FVZ4	femX	48.5	FALSE	0.54	27	27	1.129	1.255	1.443	1	0.82371	0.174148	3388.5	3001.3	3765.4	4330.4	18.85	19.03	20.06	13.27	cell organization and biogenesis;other metabolic processes;other biological processes	other cell component	other molecular function	Q2FVZ4; Q9RQG7; Q9X4D7; sao:SAOUHSC_02527	Pf02388
1340	High	Energy-coupling factor transporter ATP-binding protein EcfA2 OS=Staphylococcus aureus (strain NCTC 8325 / PS 47) OX=93061 GN=ecfA2 PE=3 SV=1	Q2FW35	ecfA2	32.9	FALSE	0.35	9	9	0.896	1.018	0.778	1	1	0.174696	292.5	326.3	332.1	253.8	9.06	11.58	14.76	4	transport	plasma membrane;other membranes	transporter activity;other molecular function	Q2FW35; sao:SAOUHSC_02482	Pf00005
710	High	PPM-type phosphatase domain-containing protein OS=Staphylococcus aureus (strain NCTC 8325 / PS 47) OX=93061 GN=SAOUHSC_01186 PE=4 SV=1	Q2FZ65		28	FALSE	0.48	12	12	1.216	1.247	1.522	0.963354	0.952566	0.175891	1319.6	1085.2	1353.2	1651.2	16.29	20.74	27.55	6.87	protein metabolism;other metabolic processes		other molecular function	Q2FZ65; sao:SAOUHSC_01186	Pf13672
746	High	Large ribosomal subunit protein uL4 OS=Staphylococcus aureus (strain NCTC 8325 / PS 47) OX=93061 GN=rplD PE=1 SV=1	Q2FW07	rplD	22.5	FALSE	0.4	11	11	0.99	0.988	0.727	1	1	0.175891	6989.6	7057.6	6976.1	5128.9	7.48	23.57	18.96	4.16	protein metabolism;other metabolic processes	translational apparatus;other cell component	nucleic acid binding activity;other molecular function	Q2FW07; sao:SAOUHSC_02511	Pf00573
324	High	Cytidine deaminase OS=Staphylococcus aureus (strain NCTC 8325 / PS 47) OX=93061 GN=SAOUHSC_01670 PE=3 SV=1	Q2FY04		15	FALSE	0.24	4	4	0.69	0.816	0.68	0.34143	1	0.177583	227.8	330	269.2	224.3	13.03	25.08	15.62	13.19	other metabolic processes	cytosol	other molecular function	Q2FY04; sao:SAOUHSC_01670	Pf00383
455	High	YwpF protein OS=Staphylococcus aureus (strain NCTC 8325 / PS 47) OX=93061 GN=SAOUHSC_02335 PE=4 SV=1	Q2FWF6		19.4	FALSE	0.23	3	3	1.434	1.494	1.525	0.614012	0.356681	0.177583	241.1	168.2	251.3	256.5	11.74	9.97	29.74	13.23				Q2FWF6; sao:SAOUHSC_02335	Pf14183
848	High	Small ribosomal subunit protein bS20 OS=Staphylococcus aureus (strain NCTC 8325 / PS 47) OX=93061 GN=rpsT PE=1 SV=1	Q2FXY6	rpsT	9	FALSE	0.88	16	16	1.01	0.478	0.448	1	0.534501	0.177583	70961.4	70250.3	33611.9	31476.6	38.06	16.43	70.53	18.27	protein metabolism;other metabolic processes	cytosol;translational apparatus	nucleic acid binding activity;other molecular function	Q2FXY6; sao:SAOUHSC_01689	Pf01649
1212	High	Large ribosomal subunit protein uL24 OS=Staphylococcus aureus (strain NCTC 8325 / PS 47) OX=93061 GN=rplX PE=1 SV=1	Q2FW17	rplX	11.5	FALSE	0.56	20	20	1.042	0.715	0.622	1	0.757957	0.177886	25438.9	24410.2	17444.4	15174.5	28.19	8.75	34.91	16.65	protein metabolism;other metabolic processes	cytosol;translational apparatus	nucleic acid binding activity;other molecular function	Q2FW17; sao:SAOUHSC_02501	Pf00467, Pf17136
491	High	Uncharacterized protein SAOUHSC_00906 OS=Staphylococcus aureus (strain NCTC 8325 / PS 47) OX=93061 GN=SAOUHSC_00906 PE=3 SV=1	Q2FZT4		33.1	FALSE	0.67	25	25	1.173	1.566	1.328	0.664579	0.100002	0.178709	7673.4	6544.4	10247.2	8689.1	18.02	10.4	16.65	4.16			other molecular function	Q2FZT4; sao:SAOUHSC_00906	Pf01557
1062	High	Uncharacterized lipoprotein SAOUHSC_02788 OS=Staphylococcus aureus (strain NCTC 8325 / PS 47) OX=93061 GN=SAOUHSC_02788 PE=3 SV=1	Q2FVC5		30.3	FALSE	0.11	3	2	1.382	1.677	1.588	1	0.317296	0.178709	45.6	33	55.3	52.4	12.73	36.24	18.12	10.59		plasma membrane;other membranes		Q2FVC5; sao:SAOUHSC_02788	Pf04507
943	High	HTH-type transcriptional regulator SarZ OS=Staphylococcus aureus (strain NCTC 8325 / PS 47) OX=93061 GN=sarZ PE=1 SV=1	Q2FVN3	sarZ	17.4	FALSE	0.41	6	6	1.282	0.378	0.318	1	0.697182	0.178709	990.7	772.6	291.7	245.5	53.25	13.65	85.38	21.83	other biological processes	other cell component	nucleic acid binding activity;other molecular function	A0JBY0; Q2FVN3; sao:SAOUHSC_02669	Pf01047
944	High	HlyC/CorC family transporter OS=Staphylococcus aureus (strain NCTC 8325 / PS 47) OX=93061 GN=SAOUHSC_00711 PE=3 SV=1	Q2G2T9		51.1	FALSE	0.2	9	9	1.049	1.749	2.135	1	0.868884	0.181615	260	248	433.7	529.4	46.49	20.63	37.86	36.67		other membranes	other molecular function	Q2G2T9; sao:SAOUHSC_00711	Pf00571, Pf01595, Pf03471
1009	High	UPF0223 protein SAOUHSC_01044 OS=Staphylococcus aureus (strain NCTC 8325 / PS 47) OX=93061 GN=SAOUHSC_01044 PE=3 SV=1	Q2G2A2		10.7	FALSE	0.64	10	10	0.781	0.401	0.421	1	0.336611	0.181822	4969.7	6365	2550.2	2678.2	38.52	21.16	72.09	21.14				Q2G2A2; sao:SAOUHSC_01044	Pf05256
701	High	CRM domain-containing protein OS=Staphylococcus aureus (strain NCTC 8325 / PS 47) OX=93061 GN=SAOUHSC_01698 PE=4 SV=1	Q2FXY2		11	FALSE	0.61	9	9	0.819	0.705	0.667	0.959341	0.328948	0.186428	6169.3	7531.4	5311.8	5022.5	23.38	12.34	24.55	18.68			nucleic acid binding activity	Q2FXY2; sao:SAOUHSC_01698	Pf01985
1094	High	Uncharacterized protein OS=Staphylococcus aureus (strain NCTC 8325 / PS 47) OX=93061 GN=SAOUHSC_00347 PE=4 SV=1	Q2G114		7.3	FALSE	0.43	2	2	0.527	1.669	2.151	1	0.434185	0.186428	13.4	25.4	42.4	54.6	59.94	57.1	12.96	22.28				Q2G114; sao:SAOUHSC_00347
1262	High	Uncharacterized hydrolase SAOUHSC_02465 OS=Staphylococcus aureus (strain NCTC 8325 / PS 47) OX=93061 GN=SAOUHSC_02465 PE=3 SV=1	Q2FW52		31.8	FALSE	0.54	13	13	0.887	1.794	1.807	1	0.682637	0.186428	294.4	331.9	595.4	599.7	45.35	12.55	36.76	6.59		cytosol	other molecular function	Q2FW52; sao:SAOUHSC_02465	Pf05116
990	High	Serpin A3-6 OS=Bos taurus OX=9913 GN=SERPINA3-6 PE=3 SV=1	A2I7N2	SERPINA3-6	46.4	TRUE	0.09	4	4	1.221	0.897	1.793	1	1	0.186428	39.8	32.6	29.2	58.4	13.46	25.89	13.79	120.67	other biological processes	non-structural extracellular;other cell component	enzyme regulator activity	A2I7N2	Pf00079
897	High	Uncharacterized protein OS=Staphylococcus aureus (strain NCTC 8325 / PS 47) OX=93061 GN=SAOUHSC_02628 PE=4 SV=1	Q2G2W2		24.3	FALSE	0.15	3	3	1.211	1.327	2.014	1	1	0.187549	66.9	55.3	73.4	111.3	36.85	26.8	22.32	48.42		other membranes		Q2G2W2; sao:SAOUHSC_02628
730	High	Orotidine 5'-phosphate decarboxylase OS=Staphylococcus aureus (strain NCTC 8325 / PS 47) OX=93061 GN=pyrF PE=3 SV=1	Q2FZ71	pyrF	25.6	FALSE	0.47	9	9	0.803	0.9	0.665	1	0.836604	0.187764	561.4	698.9	629.1	465.1	13.83	12.26	25.78	13.93	other metabolic processes	cytosol	other molecular function	Q2FZ71; sao:SAOUHSC_01171	Pf00215
1476	High	TelA-like protein SAOUHSC_01408 OS=Staphylococcus aureus (strain NCTC 8325 / PS 47) OX=93061 GN=SAOUHSC_01408 PE=3 SV=1	Q2FYM7		43.4	FALSE	0.78	31	31	1.113	2.021	1.712	1	0.237681	0.188271	1551.1	1393.6	2816.2	2385.8	35.1	8.06	31.89	12.26				Q2FYM7; sao:SAOUHSC_01408	Pf05816
1199	High	Aldose 1-epimerase OS=Staphylococcus aureus (strain NCTC 8325 / PS 47) OX=93061 GN=SAOUHSC_02614 PE=4 SV=1	Q2FVS7		39.3	FALSE	0.36	17	17	1.083	1.132	1.406	1	1	0.188271	1264.7	1168.2	1321.9	1642.9	13.8	17.34	24.53	4.64	other metabolic processes	other cell component	other molecular function	Q2FVS7; sao:SAOUHSC_02614	Pf01263
372	High	Exonuclease family OS=Staphylococcus aureus (strain NCTC 8325 / PS 47) OX=93061 GN=SAOUHSC_01576 PE=4 SV=1	Q2FY88		35.9	FALSE	0.3	12	12	0.514	0.267	0.439	0.466548	0.087908	0.188568	436.5	849.6	227.1	372.9	34.75	33.94	33.74	35.55	DNA metabolism;other metabolic processes;stress response	cytosol	nucleic acid binding activity;other molecular function	Q2FY88; sao:SAOUHSC_01576	Pf00929
1304	High	N-acetyltransferase domain-containing protein OS=Staphylococcus aureus (strain NCTC 8325 / PS 47) OX=93061 GN=SAOUHSC_02651 PE=4 SV=1	Q2FVQ1		20.1	FALSE	0.61	8	8	1.345	2.789	2.303	1	0.370831	0.188568	538.2	400.2	1116.1	921.7	52	17.6	43.54	15.76			other molecular function	Q2FVQ1; sao:SAOUHSC_02651	Pf00583
1052	High	PTS system component, putative OS=Staphylococcus aureus (strain NCTC 8325 / PS 47) OX=93061 GN=SAOUHSC_02597 PE=4 SV=1	Q2FVU4		59.3	FALSE	0.23	18	18	0.914	0.752	1.699	1	0.902176	0.188754	1927.5	2108.7	1586	3583.5	18.54	8.71	15.72	39.47	other metabolic processes;transport	plasma membrane;other membranes	transporter activity;kinase activity	Q2FVU4; sao:SAOUHSC_02597	Pf00367, Pf02378
1007	High	Trypsin OS=Sus scrofa OX=9823 PE=1 SV=1	P00761		24.4	TRUE	0.29	5	5	0.934	0.816	0.718	1	0.957276	0.188754	2677.2	2865.9	2337.9	2059.1	3.94	21.56	10.22	25.34	protein metabolism;other biological processes	non-structural extracellular	other molecular function		Pf00089
919	High	Uncharacterized leukocidin-like protein 2 OS=Staphylococcus aureus (strain NCTC 8325 / PS 47) OX=93061 GN=SAOUHSC_02243 PE=1 SV=1	Q2FWN9		40.4	FALSE	0.45	17	17	1.286	0.319	0.33	1	0.607738	0.189144	1646.6	1280.2	408.3	421.9	51.92	25.55	100.33	11.35	other biological processes	non-structural extracellular		Q2FWN9; sao:SAOUHSC_02243	Pf07968
650	High	D-alanyl carrier protein OS=Staphylococcus aureus (strain NCTC 8325 / PS 47) OX=93061 GN=dltC PE=3 SV=1	Q2FZW4	dltC	9.1	FALSE	0.22	2	2	0.769	0.605	0.555	0.875697	0.222433	0.189755	1187.1	1543.6	934.6	857.2	21.86	5.2	33	32.59	cell organization and biogenesis;other metabolic processes	other cell component	other molecular function	P0A021; Q2FZW4; Q53663; sao:SAOUHSC_00871	Pf00550
1614	High	Phage protein OS=Staphylococcus aureus (strain NCTC 8325 / PS 47) OX=93061 GN=SAOUHSC_01414 PE=4 SV=1	Q2G2J7		13.4	FALSE	0.32	9	9	0.728	0.387	0.402	1	0.497531	0.191764	4171.1	5730	2217.7	2301.2	36.91	33.58	84.93	17.44				Q2G2J7; sao:SAOUHSC_01414	Pf20111
399	High	Argininosuccinate synthase OS=Staphylococcus aureus (strain NCTC 8325 / PS 47) OX=93061 GN=argG PE=3 SV=1	Q2FZU1	argG	44.4	FALSE	0.38	19	19	2.31	0.818	0.458	0.520415	1	0.19365	2199	952	778.7	435.9	46.53	22.14	28.21	2.73	other metabolic processes	other cell component	other molecular function	Q2FZU1; sao:SAOUHSC_00899	Pf00764, Pf20979
1169	High	Geranyltranstransferase, putative OS=Staphylococcus aureus (strain NCTC 8325 / PS 47) OX=93061 GN=SAOUHSC_01618 PE=3 SV=1	Q2FY48		32.8	FALSE	0.25	7	7	1.065	1.315	1.41	1	0.896547	0.195397	376.6	353.7	465	498.5	13.84	21.55	26.25	6.76	other metabolic processes		other molecular function	Q2FY48; sao:SAOUHSC_01618	Pf00348
695	High	Ribulose-5-phosphate reductase 2 OS=Staphylococcus aureus (strain NCTC 8325 / PS 47) OX=93061 GN=tarJ' PE=1 SV=1	Q2G1C4	tarJ'	38.5	FALSE	0.2	7	5	1.372	1.564	1.746	0.947089	0.350148	0.195683	34.6	25.2	39.4	44	21.11	37.64	31.43	22.98	cell organization and biogenesis;other metabolic processes		other molecular function	Q2G1C4; sao:SAOUHSC_00221	Pf00107, Pf08240
1407	High	Replicative DNA helicase OS=Staphylococcus aureus (strain NCTC 8325 / PS 47) OX=93061 GN=SAOUHSC_00018 PE=3 SV=1	Q2G1S4		52.5	FALSE	0.28	15	15	1.155	1.54	1.52	1	0.624325	0.195691	868.8	752.4	1159	1143.4	24.87	24.03	29.04	13.35	cell organization and biogenesis;DNA metabolism;RNA metabolism OR transcription;other metabolic processes	cytosol;other cell component	nucleic acid binding activity;other molecular function	Q2G1S4; sao:SAOUHSC_00018	Pf00772, Pf03796
970	High	CMP/dCMP-type deaminase domain-containing protein OS=Staphylococcus aureus (strain NCTC 8325 / PS 47) OX=93061 GN=SAOUHSC_01692 PE=3 SV=1	Q2G2A1		15.8	FALSE	0.4	9	9	1.033	1.209	1.138	1	0.161922	0.196217	862.6	834.7	1009	949.6	11.43	3.67	5.98	9.29	other metabolic processes		other molecular function	Q2G2A1; sao:SAOUHSC_01692	Pf00383
925	High	Na(+)/H(+) antiporter subunit E1 OS=Staphylococcus aureus (strain NCTC 8325 / PS 47) OX=93061 GN=mnhE1 PE=3 SV=1	Q2G2H8	mnhE1	18.3	FALSE	0.2	4	4	0.74	0.278	0.354	1	0.338891	0.196217	622	840.8	233.5	297.9	45.13	24.62	94.42	13.74	transport	plasma membrane;other membranes	transporter activity	Q2G2H8; sao:SAOUHSC_00885	Pf01899
1013	High	Formamidopyrimidine-DNA glycosylase OS=Staphylococcus aureus (strain NCTC 8325 / PS 47) OX=93061 GN=SAOUHSC_01796 PE=3 SV=1	Q2FXP0		33.4	FALSE	0.42	13	13	1.192	1.825	1.759	1	0.501457	0.196217	532.7	446.8	815.6	786	33.57	12.31	36.62	11.01	DNA metabolism;other metabolic processes;stress response		nucleic acid binding activity;other molecular function	Q2FXP0; sao:SAOUHSC_01796	Pf01149, Pf06827, Pf06831
419	High	Translation initiation factor IF-1 OS=Staphylococcus aureus (strain NCTC 8325 / PS 47) OX=93061 GN=infA PE=1 SV=1	Q2FW28	infA	8.3	FALSE	0.47	4	4	0.699	0.595	0.566	0.574444	0.243337	0.19756	8485.9	12135.7	7223	6867.7	19.88	19.41	36.64	24.87	protein metabolism;other metabolic processes	cytosol	translation activity;nucleic acid binding activity	Q2FW28; sao:SAOUHSC_02489	Pf01176
345	High	Uncharacterized protein OS=Staphylococcus aureus (strain NCTC 8325 / PS 47) OX=93061 GN=SAOUHSC_00244 PE=4 SV=1	Q2G1A1		15.8	FALSE	0.52	9	9	1.363	1.041	1.387	0.399087	1	0.198796	1056.2	775.1	807.1	1074.8	11.06	21	3.47	16.37				Q2G1A1; sao:SAOUHSC_00244
245	High	Actin, cytoplasmic 1 OS=Bos taurus OX=9913 GN=ACTB PE=1 SV=1	P60712	ACTB	41.7	TRUE	0.46	18	5	0.398	0.553	0.474	0.216608	0.50401	0.199157	35.9	90.2	49.9	42.7	29.56	32.68	33.93	42.18	cell cycle OR cell proliferation;cell organization and biogenesis;protein metabolism;other metabolic processes;developmental processes;other biological processes	plasma membrane;other membranes;cytosol;cytoskeleton;nucleus;other cell component	cytoskeletal activity;other molecular function	A5D961; A5PKA1; bta:280979; P02570; P60712; P70514; P99021; Q11211; Q3SZD2; Q64316; Q8MIJ0	Pf00022	R-BTA-5674135; R-BTA-5663220; R-BTA-2029482; R-BTA-5663213; R-BTA-4420097; R-BTA-8856828; R-BTA-3928662; R-BTA-9013418; R-BTA-446353; R-BTA-418990; R-BTA-5626467; R-BTA-190873; R-BTA-196025	MAP2K and MAPK activation; RHO GTPases Activate Formins; Regulation of actin dynamics for phagocytic cup formation; RHO GTPases Activate WASPs and WAVEs; VEGFA-VEGFR2 Pathway; Clathrin-mediated endocytosis; EPHB-mediated forward signaling; RHOBTB2 GTPase cycle; Cell-extracellular matrix interactions; Adherens junctions interactions; RHO GTPases activate IQGAPs; Gap junction degradation; Formation…	WP1019; WP1062; WP3157; WP3195; WP3197; WP3276	FAS pathway and stress induction of HSP regulation; Actin cytoskeleton regulation; Pathogenic Escherichia coli infection; Arrhythmogenic right ventricular cardiomyopathy; Focal adhesion; Myometrial relaxation and contraction pathways
800	High	Uncharacterized protein SAOUHSC_02013 OS=Staphylococcus aureus (strain NCTC 8325 / PS 47) OX=93061 GN=SAOUHSC_02013 PE=3 SV=1	P0A0K3		18.6	FALSE	0.74	11	11	1.052	2.423	2.1	1	0.330206	0.199647	2014.9	1915.9	4642.3	4023.2	55.76	6.07	38.95	18.91				P0A0K3; Q2G2H2; Q53719; sao:SAOUHSC_02013	Pf01965
975	High	Lipid II isoglutaminyl synthase (glutamine-hydrolyzing) subunit MurT OS=Staphylococcus aureus (strain NCTC 8325 / PS 47) OX=93061 GN=murT PE=3 SV=1	Q2FWZ9	murT	49.2	FALSE	0.53	21	21	0.841	1.214	1.295	1	1	0.199664	1117.5	1328.8	1613.3	1721.1	20.07	11.18	20.94	7.55	cell organization and biogenesis;other metabolic processes;other biological processes		other molecular function	Q2FWZ9; sao:SAOUHSC_02107	Pf08245, Pf08353
1057	High	Beta sliding clamp OS=Staphylococcus aureus (strain NCTC 8325 / PS 47) OX=93061 GN=SAOUHSC_00002 PE=3 SV=1	Q2G2H4		41.9	FALSE	0.51	26	26	1.001	1.119	1.297	1	1	0.203442	5802.8	5799.5	6489.5	7523.2	12.5	19.69	20.04	3.47	DNA metabolism;other metabolic processes	other cell component	nucleic acid binding activity;other molecular function	Q2G2H4; sao:SAOUHSC_00002	Pf00712, Pf02767, Pf02768
1020	High	Tautomerase OS=Staphylococcus aureus (strain NCTC 8325 / PS 47) OX=93061 GN=SAOUHSC_01362 PE=3 SV=1	Q2G2M0		6.7	FALSE	0.93	7	7	0.946	0.585	0.536	1	0.426658	0.206005	6116.8	6467.5	3780.4	3466.8	29.26	18.8	49.93	22.05	other metabolic processes		other molecular function	Q2G2M0; sao:SAOUHSC_01362	Pf01361
263	High	Transcriptional regulator SarA OS=Staphylococcus aureus (strain NCTC 8325 / PS 47) OX=93061 GN=sarA PE=1 SV=3	Q2G2U9	sarA	14.7	FALSE	0.57	16	16	0.744	0.934	0.811	0.246129	1	0.206107	7467.6	10037.6	9370.8	8144.2	18.97	1.39	13.4	7.35	other biological processes	other cell component	nucleic acid binding activity;other molecular function	Q2G2U9; Q53600; Q53777; sao:SAOUHSC_00620	Pf13463
1542	High	Hydroxyethylthiazole kinase OS=Staphylococcus aureus (strain NCTC 8325 / PS 47) OX=93061 GN=thiM PE=3 SV=1	Q2FWG2	thiM	28.1	FALSE	0.11	2	2	0.758	1.246	1.685	1	1	0.206396	35.1	46.3	57.6	77.9	40.8	34.68	37.17	9.12	other metabolic processes		kinase activity;other molecular function	Q2FWG2; sao:SAOUHSC_02329	Pf02110
1037	High	Uncharacterized protein OS=Staphylococcus aureus (strain NCTC 8325 / PS 47) OX=93061 GN=SAOUHSC_00690 PE=4 SV=1	Q2G0B5		26.7	FALSE	0.51	21	21	1.228	1.128	2.313	1	1	0.206917	1886.2	1536.1	1732.1	3552.8	24.08	27.31	37.94	57.38				Q2G0B5; sao:SAOUHSC_00690
382	High	DUF1027 domain-containing protein OS=Staphylococcus aureus (strain NCTC 8325 / PS 47) OX=93061 GN=SAOUHSC_00862 PE=4 SV=1	Q2FZX3		15.4	FALSE	0.48	8	8	0.815	0.949	0.822	0.489246	1	0.211833	622.8	764.1	724.9	628.2	11.98	12.99	1.65	11.63				Q2FZX3; sao:SAOUHSC_00862	Pf06265
1103	High	Urease accessory protein UreG OS=Staphylococcus aureus (strain NCTC 8325 / PS 47) OX=93061 GN=ureG PE=3 SV=1	Q2G273	ureG	22.3	FALSE	0.32	7	7	1.113	2.731	2.471	1	0.548224	0.211833	261.8	235.3	642.7	581.5	61.29	20.04	46.61	5.21	other metabolic processes	other cell component	other molecular function	Q2G273; sao:SAOUHSC_02564	Pf02492
288	High	5-oxoprolinase subunit A OS=Staphylococcus aureus (strain NCTC 8325 / PS 47) OX=93061 GN=pxpA PE=3 SV=1	Q2FXX2	pxpA	27.4	FALSE	0.32	8	8	1.327	0.958	1.2	0.284704	1	0.211856	91.4	68.9	66	82.7	13.51	9.2	15.28	10.07	other metabolic processes		other molecular function	Q2FXX2; sao:SAOUHSC_01708	Pf03746
499	High	tRNA pseudouridine synthase B OS=Staphylococcus aureus (strain NCTC 8325 / PS 47) OX=93061 GN=truB PE=3 SV=1	Q2G2Q3	truB	34.6	FALSE	0.71	24	24	0.77	0.731	0.771	0.677022	0.185294	0.213451	1801.4	2339.1	1710.6	1803.5	9.35	16.46	4.02	10.12	RNA metabolism OR transcription;other metabolic processes		nucleic acid binding activity;other molecular function	Q2G2Q3; sao:SAOUHSC_01248	Pf01509, Pf16198
1499	High	DNA polymerase beta OS=Staphylococcus aureus (strain NCTC 8325 / PS 47) OX=93061 GN=SAOUHSC_01098 PE=4 SV=1	Q2FZD4		64.8	FALSE	0.35	24	24	1.044	1.408	1.494	1	0.786124	0.213451	1612.1	1544.1	2174.7	2307.1	25.54	17.65	29.6	6.72	DNA metabolism;other metabolic processes;stress response	other cell component	nucleic acid binding activity;other molecular function	Q2FZD4; sao:SAOUHSC_01098	Pf02811, Pf14716, Pf14791
823	High	Bifunctional protein PyrR OS=Staphylococcus aureus (strain NCTC 8325 / PS 47) OX=93061 GN=pyrR PE=3 SV=1	Q2FZ77	pyrR	19.8	FALSE	0.63	13	13	0.873	0.888	0.756	1	0.908776	0.213451	1062.1	1216.2	1079.6	919.1	13.66	15.51	19.79	10.95	RNA metabolism OR transcription;other metabolic processes		nucleic acid binding activity;other molecular function	Q2FZ77; sao:SAOUHSC_01164	Pf00156
837	High	ABC transporter domain-containing protein OS=Staphylococcus aureus (strain NCTC 8325 / PS 47) OX=93061 GN=SAOUHSC_02820 PE=4 SV=1	Q2FVB4		25.8	FALSE	0.37	12	12	0.815	0.18	0.284	1	0.222433	0.216586	3731.3	4577.1	823.5	1299.3	60.32	26.71	98.69	25.42			other molecular function	Q2FVB4; sao:SAOUHSC_02820	Pf00005
1575	High	Activator of Hsp90 ATPase homologue 1-like C-terminal domain-containing protein OS=Staphylococcus aureus (strain NCTC 8325 / PS 47) OX=93061 GN=SAOUHSC_02600 PE=3 SV=1	Q2FVU2		20.1	FALSE	0.57	12	12	1.024	0.997	0.883	1	1	0.21672	1483	1448.7	1443.7	1279.9	5.84	2.95	10.33	9.47				Q2FVU2; sao:SAOUHSC_02600	Pf08327
557	High	Polyribonucleotide nucleotidyltransferase OS=Staphylococcus aureus (strain NCTC 8325 / PS 47) OX=93061 GN=pnp PE=1 SV=1	Q2FZ20	pnp	77.3	FALSE	0.62	60	60	1.14	1.102	1.218	0.77197	0.629361	0.217479	11579.8	10158.4	11199.6	12377.1	10.96	17.53	16.67	4.31	RNA metabolism OR transcription;other metabolic processes	cytosol	nucleic acid binding activity;other molecular function	Q2FZ20; sao:SAOUHSC_01251	Pf00013, Pf00575, Pf01138, Pf03725, Pf03726
787	High	TIGR04197 family type VII secretion effector OS=Staphylococcus aureus (strain NCTC 8325 / PS 47) OX=93061 GN=SAOUHSC_02907 PE=4 SV=1	Q2FV32		9.8	FALSE	0.49	4	4	1.619	0.179	0.17	1	0.612756	0.219743	294.2	181.8	32.5	30.8	60.38	22.36	161.51	10.67				Q2FV32; sao:SAOUHSC_02907
1164	High	3-beta hydroxysteroid dehydrogenase/isomerase domain-containing protein OS=Staphylococcus aureus (strain NCTC 8325 / PS 47) OX=93061 GN=SAOUHSC_00309 PE=4 SV=1	Q2G146		37.8	FALSE	0.43	15	15	1.044	1.106	1.193	1	0.980056	0.224693	654	626.7	693	747.7	10.79	15.54	10.64	7.51	other metabolic processes		other molecular function	Q2G146; sao:SAOUHSC_00309	Pf01073
1227	High	Membrane protein, putative OS=Staphylococcus aureus (strain NCTC 8325 / PS 47) OX=93061 GN=SAOUHSC_02426 PE=4 SV=1	Q2FW78		43.6	FALSE	0.05	2	2	0.504	0.281	0.312	1	0.149301	0.228808	20.9	41.4	11.7	12.9	48.17	15.49	56.17	71.77		other membranes		Q2FW78; sao:SAOUHSC_02426	Pf07670
426	High	Glutamyl-tRNA reductase OS=Staphylococcus aureus (strain NCTC 8325 / PS 47) OX=93061 GN=hemA PE=3 SV=1	Q2FXQ9	hemA	50.1	FALSE	0.09	4	4	0.425	0.267	0.347	0.579129	0.323676	0.230489	104.6	246.2	65.8	85.5	40.14	30.4	87.66	50.12	other metabolic processes		other molecular function	Q2FXQ9; sao:SAOUHSC_01776	Pf00745, Pf01488, Pf05201
760	High	Phage protein OS=Staphylococcus aureus (strain NCTC 8325 / PS 47) OX=93061 GN=SAOUHSC_01301 PE=4 SV=1	Q2FYX2		5.1	FALSE	0.4	2	2	0.957	0.139	0.23	1	0.299393	0.230489	751.5	785.2	109.1	180.8	58.92	15.37	135.75	27.97				Q2FYX2; sao:SAOUHSC_01301
68	High	Chorismate synthase OS=Staphylococcus aureus (strain NCTC 8325 / PS 47) OX=93061 GN=aroC PE=3 SV=1	Q2FYG9	aroC	43	FALSE	0.4	14	14	1.522	1.302	1.219	0.0270103	0.163384	0.230968	1822.5	1197.4	1559.3	1459.5	14.41	17.14	9.44	2.41	other metabolic processes	cytosol	other molecular function	Q2FYG9; sao:SAOUHSC_01483	Pf01264
921	High	NAD(P)/FAD-dependent oxidoreductase OS=Staphylococcus aureus (strain NCTC 8325 / PS 47) OX=93061 GN=SAOUHSC_01872 PE=4 SV=1	Q2FXH5		46.4	FALSE	0.24	10	10	1.022	1.107	1.319	1	1	0.231517	707.5	692.6	766.9	913.2	15.29	18.31	18.21	10.57				Q2FXH5; sao:SAOUHSC_01872	Pf03486
1617	High	Large ribosomal subunit protein uL23 OS=Staphylococcus aureus (strain NCTC 8325 / PS 47) OX=93061 GN=rplW PE=1 SV=1	Q2FW08	rplW	10.6	FALSE	0.89	15	15	1.068	0.664	0.617	1	0.795391	0.231561	51796.5	48494.3	32194.5	29897.9	30.58	13.33	43.87	15.66	cell organization and biogenesis;protein metabolism;other metabolic processes	cytosol;translational apparatus	nucleic acid binding activity;other molecular function	Q2FW08; sao:SAOUHSC_02510	Pf00276
623	High	DUF1963 domain-containing protein OS=Staphylococcus aureus (strain NCTC 8325 / PS 47) OX=93061 GN=SAOUHSC_00838 PE=4 SV=1	Q2FZZ6		33.5	FALSE	0.3	8	8	1.316	0.832	0.675	0.850985	0.958376	0.231947	319.6	242.9	202	163.9	22.96	32.23	7.74	14.24				Q2FZZ6; sao:SAOUHSC_00838	Pf09234
993	High	Phenylalanine--tRNA ligase beta subunit OS=Staphylococcus aureus (strain NCTC 8325 / PS 47) OX=93061 GN=pheT PE=3 SV=1	Q2FZD8	pheT	88.9	FALSE	0.4	27	27	1.079	1.125	1.343	1	1	0.232293	1881.1	1743.6	1960.8	2341	11.18	20.68	20.17	5.8	protein metabolism;RNA metabolism OR transcription;other metabolic processes	other cell component	nucleic acid binding activity;other molecular function	Q2FZD8; sao:SAOUHSC_01093	Pf01588, Pf03147, Pf03483, Pf03484, Pf17759
36	High	Aminotransferase OS=Staphylococcus aureus (strain NCTC 8325 / PS 47) OX=93061 GN=SAOUHSC_02876 PE=1 SV=1	Q2FV61		42.7	FALSE	0.33	12	12	5.127	2.334	1.767	0.00317853	0.0381782	0.233363	1181.9	230.5	538	407.4	37.36	8.04	44.08	6.95	other metabolic processes		other molecular function	Q2FV61; sao:SAOUHSC_02876	Pf00155
1084	High	Keratin, type II cuticular Hb1 OS=Homo sapiens OX=9606 GN=KRT81 PE=1 SV=3	Q14533	KRT81	54.9	TRUE	0.18	9	3	1.36	2.125	1.502	1	0.2021	0.233363	97.9	72	152.9	108.1	17.66	30.01	12.22	67.15	cell organization and biogenesis;other biological processes	cytosol;cytoskeleton	bone, tooth or skin structural activity	hsa:3887; Q14533; Q14846; Q16274; Q17R48; Q8WU52; Q9BR74	Pf00038, Pf16208	R-HSA-6809371	Formation of the cornified envelope
956	High	Galactose-6-phosphate isomerase subunit LacA OS=Staphylococcus aureus (strain NCTC 8325 / PS 47) OX=93061 GN=lacA PE=3 SV=1	Q2G2R4	lacA	15.4	FALSE	0.42	8	8	1.313	0.357	0.371	1	0.607738	0.233843	4563.9	3474.9	1241.1	1289.6	47.38	17.07	93.68	11.66	other metabolic processes		other molecular function	P26594; Q2G2R4; sao:SAOUHSC_02455	Pf02502
1332	High	D-isomer specific 2-hydroxyacid dehydrogenase, NAD binding domain protein OS=Staphylococcus aureus (strain NCTC 8325 / PS 47) OX=93061 GN=SAOUHSC_00866 PE=3 SV=1	Q2FZW9		32.5	FALSE	0.19	5	5	1.039	1.483	1.924	1	1	0.234989	195.5	188.2	279.1	362.1	36.93	32.81	40.9	18.35		cytosol	other molecular function	Q2FZW9; sao:SAOUHSC_00866	Pf00389, Pf02826
302	High	Sec-independent protein translocase protein TatA OS=Staphylococcus aureus (strain NCTC 8325 / PS 47) OX=93061 GN=tatA PE=3 SV=1	Q2G127	tatA	8.2	FALSE	0.39	4	4	0.568	0.342	0.535	0.304027	0.0613338	0.235165	276.5	487	166.4	260.4	28.35	12.8	57.67	18.73	transport	plasma membrane;other membranes	transporter activity	Q2G127; sao:SAOUHSC_00329	Pf02416
698	High	Putative cysteine ligase BshC OS=Staphylococcus aureus (strain NCTC 8325 / PS 47) OX=93061 GN=bshC PE=3 SV=2	Q2FZ98	bshC	63.1	FALSE	0.45	23	23	1.234	1.281	1.377	0.947089	0.670537	0.235165	1075.8	872	1116.8	1200.4	15.83	19.1	20.59	14.7			other molecular function	Q2FZ98; Q2FZ99; Q2FZA0; sao:SAOUHSC_01139; sao:SAOUHSC_01141	Pf10079
1274	High	DUF488 domain-containing protein OS=Staphylococcus aureus (strain NCTC 8325 / PS 47) OX=93061 GN=SAOUHSC_00202 PE=4 SV=1	Q2G2P4		13.9	FALSE	0.73	8	8	1.385	0.484	0.439	1	0.875545	0.235165	505.1	364.6	176.6	159.9	41.65	15.27	82.92	17.43				Q2G2P4; sao:SAOUHSC_00202	Pf04343
1360	High	ATP-dependent helicase/nuclease subunit A OS=Staphylococcus aureus (strain NCTC 8325 / PS 47) OX=93061 GN=addA PE=3 SV=1	Q2FZT5	addA	141.2	FALSE	0.15	18	18	0.9	0.739	1.395	1	0.543004	0.235969	166.7	185.1	136.9	258.2	17.77	17.25	6.6	31.23	cell organization and biogenesis;DNA metabolism;stress response	cytosol;other cell component	nucleic acid binding activity;other molecular function	Q2FZT5; sao:SAOUHSC_00905	Pf00580, Pf12705, Pf13361
774	High	Response regulator SaeR OS=Staphylococcus aureus (strain NCTC 8325 / PS 47) OX=93061 GN=saeR PE=1 SV=1	Q2G2G2	saeR	26.8	FALSE	0.36	7	6	1.044	0.888	0.727	1	1	0.236044	509.9	488.3	433.4	355	14.28	22.36	4.98	11.42	signal transduction;other biological processes	cytosol;other cell component	nucleic acid binding activity;other molecular function	Q2G2G2; Q840P6; sao:SAOUHSC_00715	Pf00072, Pf00486
806	High	Glutamyl-tRNA(Gln) amidotransferase subunit A OS=Staphylococcus aureus (strain NCTC 8325 / PS 47) OX=93061 GN=gatA PE=3 SV=1	Q2FWY9	gatA	52.8	FALSE	0.53	30	30	0.982	0.998	1.233	1	1	0.236773	8417.6	8571.6	8552.5	10572.8	11.8	16.84	16.77	3.79	protein metabolism;other metabolic processes	other cell component	other molecular function	Q2FWY9; sao:SAOUHSC_02117	Pf01425
1061	High	Thioredoxin-like fold domain-containing protein OS=Staphylococcus aureus (strain NCTC 8325 / PS 47) OX=93061 GN=SAOUHSC_02694 PE=4 SV=1	Q2FVL7		23	FALSE	0.48	9	9	1.191	1.074	1.597	1	1	0.237548	526.3	442	474.9	705.8	20.58	26.05	21.19	27.49				Q2FVL7; sao:SAOUHSC_02694	Pf13462
799	High	Uncharacterized protein OS=Staphylococcus aureus (strain NCTC 8325 / PS 47) OX=93061 GN=SAOUHSC_02626 PE=4 SV=1	Q2G2W6		16.3	FALSE	0.41	8	8	0.955	1.004	0.816	1	1	0.240608	1198.9	1255.5	1261	1023.9	8.36	10.99	9.46	17.06				Q2G2W6; sao:SAOUHSC_02626
1397	High	Urease accessory protein UreE OS=Staphylococcus aureus (strain NCTC 8325 / PS 47) OX=93061 GN=ureE PE=3 SV=1	Q2G2K8	ureE	17.3	FALSE	0.45	7	7	1.181	3.018	2.153	1	0.2021	0.244371	191.9	162.5	490.4	349.8	63.45	10.96	42.64	10.74	cell organization and biogenesis;protein metabolism;other metabolic processes	other cell component	other molecular function	Q2G2K8; sao:SAOUHSC_02562	Pf02814, Pf05194
1222	High	HTH cro/C1-type domain-containing protein OS=Staphylococcus aureus (strain NCTC 8325 / PS 47) OX=93061 GN=SAOUHSC_01259 PE=4 SV=1	Q2FZ12		15.1	FALSE	0.22	4	4	1.061	0.832	1.591	1	0.721877	0.244529	177	166.8	138.8	265.4	14.15	18.8	9.18	30.74		other membranes	nucleic acid binding activity	Q2FZ12; sao:SAOUHSC_01259	Pf13413
1356	High	Carbamate kinase 1 OS=Staphylococcus aureus (strain NCTC 8325 / PS 47) OX=93061 GN=arcC1 PE=3 SV=1	Q2FZA9	arcC1	33.6	FALSE	0.23	7	7	0.596	2.239	2.623	1	0.955015	0.244556	27.8	46.7	104.5	122.4	78.17	4.77	53.49	8.1	other metabolic processes	cytosol	kinase activity;other molecular function	Q2FZA9; sao:SAOUHSC_01129	Pf00696
1068	High	DUF2750 domain-containing protein OS=Staphylococcus aureus (strain NCTC 8325 / PS 47) OX=93061 GN=SAOUHSC_02372 PE=4 SV=1	Q2FWC6		25.8	FALSE	0.3	10	10	1.046	1.262	1.464	1	1	0.245363	2088.4	1997.5	2521.4	2925.3	20.69	21.23	26.32	8.39				Q2FWC6; sao:SAOUHSC_02372	Pf11042
1241	High	Probable malate:quinone oxidoreductase OS=Staphylococcus aureus (strain NCTC 8325 / PS 47) OX=93061 GN=mqo PE=3 SV=1	Q2FV16	mqo	56	FALSE	0.57	44	44	0.895	0.832	0.743	1	0.887792	0.245422	25471.8	28462.4	23694.1	21159.3	11.17	18.45	11.3	7.73	other metabolic processes	other cell component	other molecular function	Q2FV16; sao:SAOUHSC_02927	Pf06039
750	High	NERD domain-containing protein OS=Staphylococcus aureus (strain NCTC 8325 / PS 47) OX=93061 GN=SAOUHSC_01908 PE=4 SV=1	Q2G1W5		35	FALSE	0.57	22	22	1.249	1.197	1.756	1	0.969957	0.251194	2241.8	1794.3	2146.9	3151.3	22.13	25.68	18.76	31.81		other membranes		Q2G1W5; sao:SAOUHSC_01908	Pf08378
1403	High	ClpXP adapter protein SpxH OS=Staphylococcus aureus (strain NCTC 8325 / PS 47) OX=93061 GN=spxH PE=1 SV=1	Q2G203	spxH	31.3	FALSE	0.22	8	8	1.1	1.471	1.635	1	0.791033	0.251626	86.7	78.8	115.9	128.8	23.48	19.28	30.53	11.53		other cell component		Q2G203; sao:SAOUHSC_00938	Pf13743
421	High	Zinc metalloprotease OS=Staphylococcus aureus (strain NCTC 8325 / PS 47) OX=93061 GN=SAOUHSC_01239 PE=3 SV=1	Q2G1Z5		44.3	FALSE	0.29	14	14	0.698	0.485	0.65	0.574444	0.0461772	0.253456	743.8	1064.9	516.2	692	24.75	13.98	7.5	35.6	protein metabolism	other membranes	other molecular function	Q2G1Z5; sao:SAOUHSC_01239	Pf02163, Pf13180
449	High	Keratin, type I cuticular Ha1 OS=Homo sapiens OX=9606 GN=KRT31 PE=1 SV=3	Q15323	KRT31	47.2	TRUE	0.25	10	5	1.798	2.602	1.398	0.610596	0.16624	0.253456	33.1	18.4	47.9	25.7	10.14	28.78	4.84	106.51	cell organization and biogenesis;other biological processes	cytosol;cytoskeleton	cytoskeletal activity	hsa:3881; Q15323; Q9UE12	Pf00038	R-HSA-6809371	Formation of the cornified envelope	WP4754	IL-18 signaling pathway
1381	High	Co-chaperonin GroES OS=Staphylococcus aureus (strain NCTC 8325 / PS 47) OX=93061 GN=groES PE=3 SV=1	Q2FWN3	groES	10.4	FALSE	0.81	20	19	0.846	3.488	2.491	1	0.379123	0.253456	11667.1	13793.5	48108.5	34359.2	92.81	13.42	52.08	22.98	protein metabolism;other metabolic processes	other cell component	other molecular function	Q2FWN3; sao:SAOUHSC_02255	Pf00166
1050	High	Glucokinase OS=Staphylococcus aureus (strain NCTC 8325 / PS 47) OX=93061 GN=SAOUHSC_01646 PE=3 SV=1	Q2FY27		35.1	FALSE	0.44	13	13	0.832	0.738	1.528	1	1	0.253456	2014.2	2420.8	1785.9	3699.3	23.7	26.61	12.86	30.42	other metabolic processes	other cell component	kinase activity	Q2FY27; sao:SAOUHSC_01646	Pf00480
1315	High	Amino acid ABC transporter, permease protein, putative OS=Staphylococcus aureus (strain NCTC 8325 / PS 47) OX=93061 GN=SAOUHSC_00732 PE=3 SV=1	Q2G088		56	FALSE	0.22	13	13	1.04	0.993	1.874	1	1	0.253456	249.8	240.3	238.6	450.4	23.64	23.73	28.57	38.96	transport	plasma membrane;other membranes	transporter activity	Q2G088; sao:SAOUHSC_00732	Pf00528, Pf04069
540	High	Release factor glutamine methyltransferase OS=Staphylococcus aureus (strain NCTC 8325 / PS 47) OX=93061 GN=prmC PE=3 SV=2	Q2FWE1	prmC	31.7	FALSE	0.1	4	4	0.739	0.886	0.701	0.73637	1	0.254079	140.5	190.1	168.5	133.2	14.27	27.75	16.53	13.2	protein metabolism;other metabolic processes		nucleic acid binding activity;other molecular function	Q2FWE1; sao:SAOUHSC_02358	Pf05175, Pf17827
1383	High	Na(+)/H(+) antiporter subunit D1 OS=Staphylococcus aureus (strain NCTC 8325 / PS 47) OX=93061 GN=mnhD1 PE=3 SV=1	Q2G2H7	mnhD1	54.7	FALSE	0.06	3	3	0.765	0.515	0.473	1	0.38173	0.256018	321.6	420.3	216.3	198.9	27.34	48.54	16.26	56.41	other metabolic processes;transport	plasma membrane;other membranes	transporter activity	Q2G2H7; sao:SAOUHSC_00886	Pf00361
559	High	DUF3388 domain-containing protein OS=Staphylococcus aureus (strain NCTC 8325 / PS 47) OX=93061 GN=SAOUHSC_01258 PE=4 SV=1	Q2FZ13		31.5	FALSE	0.19	5	5	0.786	0.865	1.235	0.779538	0.976937	0.256588	167.8	213.4	184.7	263.5	7.86	13.3	4.62	22.36				Q2FZ13; sao:SAOUHSC_01258	Pf11868
1553	High	Aminoacyltransferase FemA OS=Staphylococcus aureus (strain NCTC 8325 / PS 47) OX=93061 GN=femA PE=1 SV=1	Q2FYR2	femA	49.1	FALSE	0.45	26	26	0.844	1.163	1.452	1	1	0.256887	4153.9	4924.4	5724.6	7148.3	24.45	14.38	26.61	12.87	cell organization and biogenesis;other metabolic processes;other biological processes	other cell component	other molecular function	Q2FYR2; sao:SAOUHSC_01373	Pf02388
766	High	N-acetyltransferase domain-containing protein OS=Staphylococcus aureus (strain NCTC 8325 / PS 47) OX=93061 GN=SAOUHSC_00979 PE=4 SV=1	Q2FZM1		21.3	FALSE	0.38	7	7	0.935	1.099	1.298	1	1	0.257395	387.5	414.3	455.5	537.8	14.54	12.21	24.24	24.74			other molecular function	Q2FZM1; sao:SAOUHSC_00979	Pf00583
1326	High	VWFA domain-containing protein OS=Staphylococcus aureus (strain NCTC 8325 / PS 47) OX=93061 GN=SAOUHSC_01412 PE=4 SV=1	Q2G2J9		73.1	FALSE	0.14	8	8	0.911	1.332	1.872	1	1	0.257395	101.2	111.1	147.9	207.9	2.92	39.4	12.2	31.17				Q2G2J9; sao:SAOUHSC_01412
1594	High	Metallo-beta-lactamase domain-containing protein OS=Staphylococcus aureus (strain NCTC 8325 / PS 47) OX=93061 GN=SAOUHSC_02936 PE=4 SV=1	Q2FV07		26.2	FALSE	0.24	5	5	1.034	1.285	1.592	1	0.832837	0.257687	114.1	110.4	141.8	175.7	18.75	28.82	19.42	22.77			other molecular function	Q2FV07; sao:SAOUHSC_02936	Pf00753
905	High	Nucleoside diphosphate kinase OS=Staphylococcus aureus (strain NCTC 8325 / PS 47) OX=93061 GN=ndk PE=3 SV=2	Q2FYG7	ndk	16.6	FALSE	0.41	6	6	1.024	1.058	0.754	1	1	0.258735	3082.4	3011.4	3185.9	2270.4	13.3	15.71	21.65	13.9	other metabolic processes	other cell component	kinase activity;other molecular function	Q2FYG7; sao:SAOUHSC_01485	Pf00334
901	High	Phosphoglycerate kinase OS=Staphylococcus aureus (strain NCTC 8325 / PS 47) OX=93061 GN=pgk PE=3 SV=1	Q2G031	pgk	42.6	FALSE	0.73	43	43	1.087	1.032	0.842	1	1	0.259674	23190.4	21341.7	22014.6	17967.8	11.3	15	6.8	6.18	other metabolic processes	cytosol	kinase activity;other molecular function	Q2G031; sao:SAOUHSC_00796	Pf00162
311	High	FMN-dependent NADPH-azoreductase OS=Staphylococcus aureus (strain NCTC 8325 / PS 47) OX=93061 GN=azo1 PE=3 SV=1	Q2G0L7	azo1	20.9	FALSE	0.52	6	6	0.634	0.607	0.628	0.32468	0.191742	0.259714	517.1	815.2	495	512	20.67	18.2	27.15	21.57		cytosol	other molecular function	Q2G0L7; sao:SAOUHSC_00543	Pf03358
236	High	Alkaline shock protein 23 OS=Staphylococcus aureus (strain NCTC 8325 / PS 47) OX=93061 GN=SAOUHSC_01192 PE=3 SV=1	Q2FZ59		13.4	FALSE	0.27	3	3	0.612	0.599	0.708	0.211244	0.168559	0.261295	945	1544.9	925.5	1094.6	22.74	10.96	23.57	23.35				Q2FZ59; sao:SAOUHSC_01192	Pf03780
1401	High	Ribosome-binding ATPase YchF OS=Staphylococcus aureus (strain NCTC 8325 / PS 47) OX=93061 GN=ychF PE=3 SV=1	Q2G115	ychF	40.6	FALSE	0.57	23	22	1.049	1.04	1.17	1	0.943205	0.261664	5351.7	5100.9	5304.1	5966.9	9.84	14.41	13.86	4.83		other cell component	translation activity;other molecular function	Q2G115; sao:SAOUHSC_00346	Pf01926, Pf06071
1508	High	2-succinyl-5-enolpyruvyl-6-hydroxy-3-cyclohexene-1-carboxylate synthase OS=Staphylococcus aureus (strain NCTC 8325 / PS 47) OX=93061 GN=menD PE=1 SV=1	Q2FZL7	menD	63	FALSE	0.25	15	15	0.887	0.916	1.379	1	1	0.262348	647.4	730.2	668.8	1007.2	8.05	22.34	17.98	20.27	other metabolic processes		other molecular function	Q2FZL7; sao:SAOUHSC_00983	Pf02775, Pf02776, Pf16582
595	High	RidA family protein OS=Staphylococcus aureus (strain NCTC 8325 / PS 47) OX=93061 GN=SAOUHSC_00468 PE=3 SV=1	Q2G0S6		14	FALSE	0.52	8	8	0.85	0.889	0.766	0.825879	0.626174	0.264645	2491.5	2932.2	2607	2245.6	13.73	11.59	15.62	24.13	other metabolic processes	cytosol	other molecular function	Q2G0S6; sao:SAOUHSC_00468	Pf01042
1612	High	YdhG-like domain-containing protein OS=Staphylococcus aureus (strain NCTC 8325 / PS 47) OX=93061 GN=SAOUHSC_02747 PE=4 SV=1	Q2FVG5		23.8	FALSE	0.67	14	14	0.86	1.442	1.436	1	0.683624	0.269656	1046	1216	1753.6	1746.2	35.13	8.62	24.67	5.35				Q2FVG5; sao:SAOUHSC_02747	Pf08818, Pf13376
1144	High	Chaperonin GroEL OS=Staphylococcus aureus (strain NCTC 8325 / PS 47) OX=93061 GN=groEL PE=3 SV=1	Q2FWN4	groEL	57.6	FALSE	0.58	42	42	0.967	6.665	4.087	1	0.411127	0.272587	7871.9	8138.2	54237.3	33256.9	126.39	5.9	59.59	3.63	protein metabolism;other metabolic processes;stress response	cytosol	other molecular function	Q2FWN4; sao:SAOUHSC_02254	Pf00118
1567	High	ATP-dependent DNA helicase PcrA OS=Staphylococcus aureus (strain NCTC 8325 / PS 47) OX=93061 GN=pcrA PE=1 SV=3	Q53727	pcrA	84	FALSE	0.53	49	49	1.079	0.977	1.27	1	1	0.272587	3178.4	2946.7	2879.1	3741.8	12.72	18.83	15.98	13.74	cell organization and biogenesis;DNA metabolism;other metabolic processes;stress response	cytosol;other cell component	nucleic acid binding activity;other molecular function	Q2G1X9; Q53727; sao:SAOUHSC_02123	Pf00580, Pf13361, Pf21196
319	High	Acyl-CoA dehydrogenase OS=Staphylococcus aureus (strain NCTC 8325 / PS 47) OX=93061 GN=SAOUHSC_00139 PE=4 SV=1	Q2G1I3		38.5	FALSE	0.14	4	4	1.848	1.426	0.68	0.32585	0.841006	0.273379	23.9	13	18.5	8.8	27.28	22.68	21.54	17.7			other molecular function	Q2G1I3; sao:SAOUHSC_00139
988	High	3-dehydroquinate dehydratase OS=Staphylococcus aureus (strain NCTC 8325 / PS 47) OX=93061 GN=aroD PE=1 SV=1	Q2G002	aroD	26.9	FALSE	0.14	4	4	1.033	1.006	1.249	1	1	0.273379	152.7	147.8	148.7	184.6	9.68	8.47	26.2	8.81	other metabolic processes		other molecular function	Q2G002; sao:SAOUHSC_00832	Pf01487
206	High	Aconitate hydratase OS=Staphylococcus aureus (strain NCTC 8325 / PS 47) OX=93061 GN=SAOUHSC_01347 PE=3 SV=1	Q2FYS9		98.9	FALSE	0.48	53	53	1.691	1.085	1.41	0.1684	1	0.273699	12445.7	7361.3	7990.5	10376.3	30.01	20.11	18.73	3.03	other metabolic processes	cytosol	nucleic acid binding activity;other molecular function	Q2FYS9; sao:SAOUHSC_01347	Pf00330, Pf00694
1680	High	HTH marR-type domain-containing protein OS=Staphylococcus aureus (strain NCTC 8325 / PS 47) OX=93061 GN=SAOUHSC_02819 PE=4 SV=1	Q2FVB5		18.1	FALSE	0.51	8	8	0.943	1.091	0.847	1	1	0.273699	533	565.3	616.8	479.1	15.9	8.94	8.89	6.14	other biological processes		other molecular function	Q2FVB5; sao:SAOUHSC_02819	Pf01047
441	High	Aminotransferase class V domain-containing protein OS=Staphylococcus aureus (strain NCTC 8325 / PS 47) OX=93061 GN=SAOUHSC_01825 PE=4 SV=1	Q2FXL0		42.3	FALSE	0.33	9	9	0.561	0.344	0.537	0.602458	0.0755932	0.277019	158.8	283.2	97.5	152	37.64	22.82	21.83	34.3			other molecular function	Q2FXL0; sao:SAOUHSC_01825	Pf00266
673	High	Mini-ribonuclease 3 OS=Staphylococcus aureus (strain NCTC 8325 / PS 47) OX=93061 GN=mrnC PE=3 SV=1	Q2G2M4	mrnC	15.7	FALSE	0.31	6	6	0.724	0.591	0.648	0.907842	0.222433	0.28164	159.6	220.3	130.1	142.8	33.59	25.88	27.52	14.32	RNA metabolism OR transcription;other metabolic processes	other cell component	nucleic acid binding activity;other molecular function	Q2G2M4; sao:SAOUHSC_00512	Pf00636
883	High	Staphylococcal protein OS=Staphylococcus aureus (strain NCTC 8325 / PS 47) OX=93061 GN=SAOUHSC_01468 PE=4 SV=1	Q2FYH9		13.7	FALSE	0.52	6	6	1.074	0.977	0.761	1	1	0.283786	1701.5	1583.7	1547.6	1204.4	21.96	13.59	18.35	16.32				Q2FYH9; sao:SAOUHSC_01468	Pf21747
277	High	FAD-binding domain-containing protein OS=Staphylococcus aureus (strain NCTC 8325 / PS 47) OX=93061 GN=SAOUHSC_02579 PE=4 SV=1	Q2FVW3		41.9	FALSE	0.34	16	15	0.548	0.389	0.585	0.262497	0.0426613	0.283812	1161	2117.6	824.1	1238.1	16.38	39.05	16.16	22.06			other molecular function	Q2FVW3; sao:SAOUHSC_02579	Pf01494
278	High	Uncharacterized N-acetyltransferase SAOUHSC_01138 OS=Staphylococcus aureus (strain NCTC 8325 / PS 47) OX=93061 GN=SAOUHSC_01138 PE=3 SV=1	Q2FZA1		17	FALSE	0.48	11	11	1.617	2.47	1.513	0.262497	0.0847108	0.283812	4002.5	2474.6	6112.3	3744.4	32.82	11.69	35.22	14.35			other molecular function	Q2FZA1; sao:SAOUHSC_01138
1586	High	Energy-coupling factor transporter ATP-binding protein EcfA1 OS=Staphylococcus aureus (strain NCTC 8325 / PS 47) OX=93061 GN=ecfA1 PE=3 SV=1	Q2FW34	ecfA1	30	FALSE	0.39	10	10	0.974	1.025	0.695	1	1	0.285087	192.5	197.7	202.7	137.4	14.19	31.86	25.25	16.79	transport	plasma membrane;other membranes	transporter activity;other molecular function	Q2FW34; sao:SAOUHSC_02483	Pf00005
478	High	Cytochrome d ubiquinol oxidase, subunit I, putative OS=Staphylococcus aureus (strain NCTC 8325 / PS 47) OX=93061 GN=SAOUHSC_01031 PE=3 SV=1	Q2FZH3		51.1	FALSE	0.06	3	3	0.625	0.509	0.581	0.645375	0.128247	0.286794	83.1	133	67.7	77.3	37.41	12.18	19.73	37.71	other metabolic processes	plasma membrane;other membranes;other cell component	other molecular function	Q2FZH3; sao:SAOUHSC_01031	Pf01654
1526	High	DNA-directed RNA polymerase subunit omega OS=Staphylococcus aureus (strain NCTC 8325 / PS 47) OX=93061 GN=rpoZ PE=3 SV=1	Q2G1T9	rpoZ	8.1	FALSE	1	11	11	0.715	0.442	0.489	1	0.417321	0.286794	14287.5	19972.2	8832.6	9763.4	32.77	27.33	67.36	20.33	RNA metabolism OR transcription;other metabolic processes	other cell component	nucleic acid binding activity;other molecular function	Q2G1T9; sao:SAOUHSC_01177	Pf01192
1099	High	Small ribosomal subunit protein bS18 OS=Staphylococcus aureus (strain NCTC 8325 / PS 47) OX=93061 GN=rpsR PE=1 SV=1	Q2G111	rpsR	9.3	FALSE	0.7	10	10	0.983	0.403	0.475	1	0.485325	0.286794	14056	14297.6	5761.1	6790.2	40.82	16.73	90.44	2.9	protein metabolism;other metabolic processes	cytosol;translational apparatus	nucleic acid binding activity;other molecular function	Q2G111; sao:SAOUHSC_00350	Pf01084
745	High	Proline--tRNA ligase OS=Staphylococcus aureus (strain NCTC 8325 / PS 47) OX=93061 GN=proS PE=3 SV=1	Q2G1Z4	proS	63.8	FALSE	0.53	31	31	1.109	1.158	1.307	1	1	0.286794	4536.3	4091.1	4735.6	5348.9	13.27	24.3	21.13	7.94	protein metabolism;RNA metabolism OR transcription;other metabolic processes	cytosol	other molecular function	Q2G1Z4; sao:SAOUHSC_01240	Pf00587, Pf03129, Pf04073
369	High	Aspartyl/glutamyl-tRNA(Asn/Gln) amidotransferase subunit C OS=Staphylococcus aureus (strain NCTC 8325 / PS 47) OX=93061 GN=gatC PE=3 SV=1	Q2FWY8	gatC	11.3	FALSE	0.74	12	12	0.682	0.584	0.646	0.466548	0.212566	0.287096	5027.2	7365.9	4300.5	4755	21.48	17.91	34.89	18.88	protein metabolism;RNA metabolism OR transcription;other metabolic processes;other biological processes		other molecular function	Q2FWY8; sao:SAOUHSC_02118	Pf02686
1402	High	Protein-arginine kinase activator protein OS=Staphylococcus aureus (strain NCTC 8325 / PS 47) OX=93061 GN=mcsA PE=1 SV=2	Q2G0P7	mcsA	21.7	FALSE	0.39	13	13	0.891	6.202	3.485	1	0.328461	0.288374	974.6	1093.5	6781.6	3810.4	124.38	13.49	55.35	14.5	stress response		nucleic acid binding activity;other molecular function	Q2G0P7; sao:SAOUHSC_00503	Pf02151
1622	High	Probable molybdenum cofactor guanylyltransferase OS=Staphylococcus aureus (strain NCTC 8325 / PS 47) OX=93061 GN=mobA PE=3 SV=1	Q2FVY4	mobA	22.5	FALSE	0.29	5	5	0.814	0.582	0.5	1	0.34449	0.288374	120.8	148.5	86.4	74.2	21.39	11.7	30.47	52.79	protein metabolism;other metabolic processes	other cell component	other molecular function	Q2FVY4; sao:SAOUHSC_02537	Pf12804
192	High	DegV family protein OS=Staphylococcus aureus (strain NCTC 8325 / PS 47) OX=93061 GN=SAOUHSC_01433 PE=4 SV=1	Q2FYK7		30.6	FALSE	0.32	11	11	0.485	0.375	0.603	0.159803	0.0609996	0.289326	1157	2383	892.9	1437.1	32.67	20.81	22.72	29.71			other molecular function	Q2FYK7; sao:SAOUHSC_01433	Pf02645
27	High	Uncharacterized hydrolase SAOUHSC_01399 OS=Staphylococcus aureus (strain NCTC 8325 / PS 47) OX=93061 GN=SAOUHSC_01399 PE=3 SV=1	Q2FYN6		43.1	FALSE	0.38	13	13	5.389	3.002	1.603	0.00157487	0.0115562	0.289373	1277.7	237.1	711.8	380	36.96	7.28	38.1	7.83			other molecular function	Q2FYN6; Q9EZ09; sao:SAOUHSC_01399	Pf01546, Pf07687
1492	High	Transcriptional regulator, Fur, putative OS=Staphylococcus aureus (strain NCTC 8325 / PS 47) OX=93061 GN=SAOUHSC_01592 PE=3 SV=1	Q2FY73		17.2	FALSE	0.6	13	13	0.969	0.976	0.843	1	1	0.294807	2307.4	2380.9	2324.9	2007.6	12.01	4.89	8.52	9.91	other biological processes	other cell component	nucleic acid binding activity;other molecular function	Q2FY73; sao:SAOUHSC_01592	Pf01475
353	High	Uncharacterized protein OS=Staphylococcus aureus (strain NCTC 8325 / PS 47) OX=93061 GN=SAOUHSC_00408 PE=4 SV=1	Q2G0W6		11.8	FALSE	0.63	8	8	1.891	1.208	1.635	0.426485	1	0.296052	1857.8	982.6	1186.8	1606.3	27.51	19.08	47.79	22.29				Q2G0W6; sao:SAOUHSC_00408
786	High	Chaperone protein DnaJ OS=Staphylococcus aureus (strain NCTC 8325 / PS 47) OX=93061 GN=dnaJ PE=3 SV=1	Q2FXZ3	dnaJ	41.7	FALSE	0.43	28	28	1.046	4.373	2.722	1	0.321592	0.296102	4004.9	3827	16737.3	10415.8	94.08	12.97	51.83	8.09	protein metabolism;DNA metabolism;other metabolic processes;stress response	other cell component	other molecular function	Q2FXZ3; sao:SAOUHSC_01682	Pf00226, Pf00684, Pf01556
752	High	Large ribosomal subunit protein bL9 OS=Staphylococcus aureus (strain NCTC 8325 / PS 47) OX=93061 GN=rplI PE=3 SV=1	Q2G2T3	rplI	16.6	FALSE	0.86	27	27	0.965	1.285	1.266	1	0.757957	0.296102	10925.9	11316.6	14540.4	14330.4	22.56	4.94	19.62	10.4	protein metabolism;other metabolic processes	cytosol;translational apparatus	nucleic acid binding activity;other molecular function	Q2G2T3; sao:SAOUHSC_00017	Pf01281, Pf03948
86	High	Thermonuclease OS=Staphylococcus aureus (strain NCTC 8325 / PS 47) OX=93061 GN=SAOUHSC_00818 PE=4 SV=1	Q2G010		25.1	FALSE	0.15	3	3	2.181	2.019	1.475	0.03905	0.0680569	0.297597	181.6	83.2	168	122.7	6.35	19.25	22.8	32.66		other membranes	nucleic acid binding activity;other molecular function	Q2G010; sao:SAOUHSC_00818	Pf00565
1148	High	Hcy-binding domain-containing protein OS=Staphylococcus aureus (strain NCTC 8325 / PS 47) OX=93061 GN=SAOUHSC_00339 PE=4 SV=1	Q2G121		68.4	FALSE	0.22	10	10	1.171	1.038	0.827	1	1	0.297756	178.9	152.8	158.5	126.3	17.04	9.66	10.73	11.59	other metabolic processes	cytosol	other molecular function	Q2G121; sao:SAOUHSC_00339	Pf02219, Pf02574
1370	High	Glutamate racemase OS=Staphylococcus aureus (strain NCTC 8325 / PS 47) OX=93061 GN=murI PE=3 SV=1	Q2FZC6	murI	29.7	FALSE	0.48	10	10	0.966	0.851	1.466	1	1	0.301749	195.1	202	171.9	296.3	18.6	14.47	15.95	21.18	cell organization and biogenesis;other metabolic processes;other biological processes		other molecular function	Q2FZC6; sao:SAOUHSC_01106	Pf01177
1045	High	Global transcriptional regulator Spx OS=Staphylococcus aureus (strain NCTC 8325 / PS 47) OX=93061 GN=spx PE=3 SV=1	Q2G1U6	spx	15.4	FALSE	0.54	11	11	1.063	0.975	0.759	1	1	0.304231	1317.1	1238.5	1207.2	939.8	8.17	15.55	14.92	15.31	other biological processes	other cell component		Q2G1U6; sao:SAOUHSC_00934	Pf03960
617	High	Ferredoxin, putative OS=Staphylococcus aureus (strain NCTC 8325 / PS 47) OX=93061 GN=SAOUHSC_01504 PE=4 SV=1	Q2FYE8		7.9	FALSE	0.19	2	2	0.744	0.631	0.615	0.847752	0.302682	0.306905	676.7	909.3	574.2	559.6	20.15	13.53	33.63	25.1				Q2FYE8; sao:SAOUHSC_01504	Pf13370
1168	High	Choloylglycine hydrolase/NAAA C-terminal domain-containing protein OS=Staphylococcus aureus (strain NCTC 8325 / PS 47) OX=93061 GN=SAOUHSC_00247 PE=3 SV=1	Q2G198		37	FALSE	0.06	2	2	1.163	2.079	1.671	1	0.181219	0.306905	21.8	18.8	39	31.4	41.33	25.68	22.13	10.55			other molecular function	Q2G198; sao:SAOUHSC_00247	Pf02275
1054	High	Ribosomal protein L11 methyltransferase OS=Staphylococcus aureus (strain NCTC 8325 / PS 47) OX=93061 GN=prmA PE=3 SV=1	Q2FXZ4	prmA	35.5	FALSE	0.24	13	13	1.147	2.713	1.965	1	0.339211	0.306905	894.4	779.7	2115.3	1532	58.24	16.69	45.04	2.61	cell organization and biogenesis;protein metabolism;other metabolic processes	other cell component	other molecular function	Q2FXZ4; sao:SAOUHSC_01681	Pf06325
371	High	Large ribosomal subunit protein uL16 OS=Staphylococcus aureus (strain NCTC 8325 / PS 47) OX=93061 GN=rplP PE=1 SV=1	Q2FW13	rplP	16.2	FALSE	0.46	8	8	0.348	0.132	0.233	0.466548	0.099987	0.307782	2542.2	7312.2	965.4	1700.9	56.48	20.67	89.41	77.26	protein metabolism;other metabolic processes	cytosol;translational apparatus	nucleic acid binding activity;other molecular function	Q2FW13; sao:SAOUHSC_02505	Pf00252
1005	High	XRE family transcriptional regulator OS=Staphylococcus aureus (strain NCTC 8325 / PS 47) OX=93061 GN=SAOUHSC_01288 PE=4 SV=1	Q2FYY5		7.8	FALSE	0.66	7	7	1.282	0.364	0.374	1	0.557335	0.308654	1387.7	1082.7	394.5	405.2	50.55	15.06	91.73	27.35				Q2FYY5; sao:SAOUHSC_01288
1413	High	Ribonuclease R OS=Staphylococcus aureus (strain NCTC 8325 / PS 47) OX=93061 GN=rnr PE=3 SV=1	Q2G024	rnr	90.4	FALSE	0.28	26	26	1.166	1.246	1.599	1	0.951546	0.309109	1121	961.2	1198	1537.3	17.18	20.09	28.39	17.34		cytosol	nucleic acid binding activity;other molecular function	Q2G024; sao:SAOUHSC_00803	Pf00575, Pf00773, Pf08206, Pf17876
685	High	Uncharacterized protein OS=Staphylococcus aureus (strain NCTC 8325 / PS 47) OX=93061 GN=SAOUHSC_02827 PE=4 SV=1	Q2FVA6		10.5	FALSE	0.69	6	6	0.825	0.95	1.449	0.939319	1	0.313672	1042.4	1263.2	1200.7	1830.1	13.69	32.96	21.54	20.39			other molecular function	Q2FVA6; sao:SAOUHSC_02827	Pf14542
487	High	NADP-dependent oxidoreductase domain-containing protein OS=Staphylococcus aureus (strain NCTC 8325 / PS 47) OX=93061 GN=SAOUHSC_01907 PE=4 SV=1	Q2FXE2		31.5	FALSE	0.45	14	14	1.413	2.079	1.625	0.661826	0.222433	0.315031	776.7	549.6	1142.5	893	28.25	14.31	32.29	8.9			other molecular function	Q2FXE2; sao:SAOUHSC_01907	Pf00248
1287	High	FMN-dependent NADPH-azoreductase OS=Staphylococcus aureus (strain NCTC 8325 / PS 47) OX=93061 GN=SAOUHSC_00604 PE=3 SV=1	Q2G0G5		20.2	FALSE	0.49	9	9	1.022	2.195	1.867	1	0.401668	0.315748	613.8	600.7	1318.6	1121.4	54.45	11.96	37.72	11.46			other molecular function	Q2G0G5; sao:SAOUHSC_00604	Pf03358
1329	High	GTP cyclohydrolase 1 type 2 homolog OS=Staphylococcus aureus (strain NCTC 8325 / PS 47) OX=93061 GN=SAOUHSC_01660 PE=3 SV=1	Q2FY14		41.1	FALSE	0.3	12	12	0.922	1.047	1.198	1	1	0.315748	642.4	696.7	729.6	834.6	9.56	20.97	18.11	12.48		other cell component	other molecular function	Q2FY14; sao:SAOUHSC_01660	Pf01784
1511	High	Fructose-1,6-bisphosphatase class 3 OS=Staphylococcus aureus (strain NCTC 8325 / PS 47) OX=93061 GN=fbp PE=3 SV=1	Q2FVB2	fbp	76.1	FALSE	0.36	29	29	0.818	0.776	1.567	1	1	0.315918	1100.4	1344.4	1043.3	2107.2	24.97	22.54	23.93	39.91	other metabolic processes		other molecular function	Q2FVB2; sao:SAOUHSC_02822	Pf06874
1158	High	TatD family deoxyribonuclease OS=Staphylococcus aureus (strain NCTC 8325 / PS 47) OX=93061 GN=SAOUHSC_00462 PE=4 SV=1	Q2G1S2		29.3	FALSE	0.36	11	11	0.885	1.293	1.349	1	1	0.316342	903.5	1020.6	1319.3	1376.7	26.4	14.41	26.81	4.77	DNA metabolism	cytosol	other molecular function	Q2G1S2; sao:SAOUHSC_00462	Pf01026
658	High	Surface protein G OS=Staphylococcus aureus (strain NCTC 8325 / PS 47) OX=93061 GN=sasG PE=1 SV=1	Q2G2B2	sasG	178.4	FALSE	0.06	9	9	0.554	1.554	1.726	0.890497	0.832837	0.316515	48.7	87.9	136.5	151.7	52.16	18.24	29.13	14.43	other biological processes	non-structural extracellular		Q2G2B2; sao:SAOUHSC_02798	Pf00746, Pf04650, Pf07501, Pf17041, Pf18483
1437	High	Nicotinate phosphoribosyltransferase OS=Staphylococcus aureus (strain NCTC 8325 / PS 47) OX=93061 GN=SAOUHSC_02133 PE=3 SV=1	Q2G235		54.8	FALSE	0.54	27	27	0.943	0.893	1.277	1	1	0.316628	1788.3	1897.4	1694	2423.2	18.71	16.76	8.38	22.01	other metabolic processes	cytosol	other molecular function	Q2G235; sao:SAOUHSC_02133	Pf04095, Pf17767, Pf17956
73	High	ABC transporter domain-containing protein OS=Staphylococcus aureus (strain NCTC 8325 / PS 47) OX=93061 GN=SAOUHSC_00925 PE=3 SV=1	Q2FZR5		40.2	FALSE	0.29	13	13	9.101	2.018	2.345	0.0296388	0.255045	0.316982	1549.3	170.2	343.4	399.1	49.57	17.51	81.03	10.33	transport	plasma membrane;other membranes	transporter activity;other molecular function	Q2FZR5; sao:SAOUHSC_00925	Pf00005, Pf08352
210	High	Oligopeptide ABC transporter, ATP-binding protein, putative OS=Staphylococcus aureus (strain NCTC 8325 / PS 47) OX=93061 GN=SAOUHSC_00926 PE=3 SV=1	Q2FZR4		35.8	FALSE	0.32	7	7	10.02	2.189	3.523	0.176195	0.427852	0.317379	237.3	23.7	51.8	83.4	53.42	42.56	125.86	31.56	transport		other molecular function	Q2FZR4; sao:SAOUHSC_00926	Pf00005, Pf08352
983	High	Protein-ADP-ribose hydrolase OS=Staphylococcus aureus (strain NCTC 8325 / PS 47) OX=93061 GN=SAOUHSC_00306 PE=4 SV=1	Q2G149		30.1	FALSE	0.1	3	3	0.936	0.948	0.727	1	1	0.322543	38.6	41.2	39.1	30	19.26	12.88	16.2	23.01	other metabolic processes		other molecular function	Q2G149; sao:SAOUHSC_00306	Pf01661
764	High	Signal transduction protein TRAP OS=Staphylococcus aureus (strain NCTC 8325 / PS 47) OX=93061 GN=SAOUHSC_02930 PE=3 SV=1	Q2FV13		17.6	FALSE	0.18	3	3	0.833	0.648	0.729	1	0.255045	0.324597	227.1	272.6	176.8	198.7	19.28	15.35	14.33	31.94				Q2FV13; sao:SAOUHSC_02930	Pf03992
470	High	Thioesterase domain-containing protein OS=Staphylococcus aureus (strain NCTC 8325 / PS 47) OX=93061 GN=SAOUHSC_01348 PE=3 SV=1	Q2FYS8		18.2	FALSE	0.75	15	15	1.362	2.049	1.639	0.643219	0.243337	0.325568	2172.5	1594.7	3266.9	2613.5	31.38	14.87	32.73	12.63			other molecular function	Q2FYS8; sao:SAOUHSC_01348	Pf03061
1468	High	Uracil-DNA glycosylase OS=Staphylococcus aureus (strain NCTC 8325 / PS 47) OX=93061 GN=ung PE=3 SV=1	Q2G0J7	ung	24.9	FALSE	0.32	8	8	0.915	1.069	1.322	1	1	0.326128	573.5	627	670	829.2	21.13	18.64	19.49	17.1	DNA metabolism;other metabolic processes;stress response	other cell component	other molecular function	Q2G0J7; sao:SAOUHSC_00564	Pf03167
820	High	Hypothetical phage protein OS=Staphylococcus aureus (strain NCTC 8325 / PS 47) OX=93061 GN=SAOUHSC_01579 PE=4 SV=1	Q2FWP4		5.3	FALSE	0.25	2	2	1.093	0.211	0.315	1	0.26911	0.326878	1821.1	1665.8	351.7	524.3	54.6	23.09	99.47	29.47				Q2FWP4; sao:SAOUHSC_01579; sao:SAOUHSC_02237
1475	High	NUDIX domain protein OS=Staphylococcus aureus (strain NCTC 8325 / PS 47) OX=93061 GN=SAOUHSC_01593 PE=4 SV=1	Q2FY72		20.4	FALSE	0.54	14	14	0.969	1.568	1.416	1	0.565461	0.326975	1242.5	1282.7	2011	1816.5	32.73	5.96	25.69	8.7	other metabolic processes	cytosol	other molecular function	Q2FY72; sao:SAOUHSC_01593	Pf00293
1562	High	3'-5' exonuclease DinG OS=Staphylococcus aureus (strain NCTC 8325 / PS 47) OX=93061 GN=dinG PE=2 SV=1	Q2FYH5	dinG	104.2	FALSE	0.17	17	17	0.762	1.087	1.553	1	1	0.327147	123.2	161.7	175.8	251.1	26.25	11.91	27.6	25.67	DNA metabolism;other metabolic processes;stress response	cytosol	nucleic acid binding activity;other molecular function	Q2FYH5; sao:SAOUHSC_01472	Pf00929, Pf13307
1127	High	Aldehyde-alcohol dehydrogenase OS=Staphylococcus aureus (strain NCTC 8325 / PS 47) OX=93061 GN=SAOUHSC_00113 PE=3 SV=1	Q2G1K9		94.9	FALSE	0.28	24	24	1.269	0.406	0.411	1	0.604279	0.329926	1651.5	1301.3	528	535.1	68.23	25.18	53.92	17.02	other metabolic processes;other biological processes		other molecular function	Q2G1K9; sao:SAOUHSC_00113	Pf00171, Pf00465
558	High	Ferric uptake regulation protein OS=Staphylococcus aureus (strain NCTC 8325 / PS 47) OX=93061 GN=fur PE=3 SV=1	Q2FY19	fur	15.9	FALSE	0.45	5	5	0.877	0.952	0.831	0.776279	1	0.331678	1860.1	2120.9	2019.1	1762.6	12.08	15.22	6.79	12.62	other biological processes	other cell component	nucleic acid binding activity;other molecular function	P0A035; Q2FY19; Q9R3G5; sao:SAOUHSC_01655	Pf01475
1089	High	Diadenylate cyclase OS=Staphylococcus aureus (strain NCTC 8325 / PS 47) OX=93061 GN=dacA PE=3 SV=1	Q2FW92	dacA	30.1	FALSE	0.16	4	4	0.926	0.92	1.949	1	1	0.332241	71	76.7	70.6	149.6	35.29	20.02	40.99	42	other metabolic processes;signal transduction	plasma membrane;other membranes	other molecular function	Q2FW92; sao:SAOUHSC_02407	Pf02457, Pf19293
581	High	HTH-type transcriptional regulator SarT OS=Staphylococcus aureus (strain NCTC 8325 / PS 47) OX=93061 GN=sarT PE=1 SV=2	Q2G2B1	sarT	14	FALSE	0.15	2	2	0.659	0.574	0.658	0.804302	0.14101	0.33298	18.3	27.7	15.9	18.2	13.74	29.25	29.2	23.08	other biological processes	other cell component	nucleic acid binding activity;other molecular function	Q2G2B1; sao:SAOUHSC_02799	Pf12802
832	High	Phosphomethylpyrimidine kinase OS=Staphylococcus aureus (strain NCTC 8325 / PS 47) OX=93061 GN=SAOUHSC_00562 PE=3 SV=1	Q2G0J8		29.8	FALSE	0.63	19	19	0.953	1.164	1.229	1	1	0.33384	5110	5360	6241.4	6586.7	19.13	13.12	19.93	4.22	other metabolic processes	cytosol	kinase activity	Q2G0J8; sao:SAOUHSC_00562	Pf08543
1525	High	ATP synthase subunit beta OS=Staphylococcus aureus (strain NCTC 8325 / PS 47) OX=93061 GN=atpD PE=3 SV=1	Q2FWF0	atpD	51.4	FALSE	0.6	31	31	0.943	0.773	0.774	1	0.415062	0.333967	11463.3	12155.5	9398.8	9408	12.15	21.3	6.38	4.32	other metabolic processes;transport	plasma membrane;other membranes	transporter activity;other molecular function	Q2FWF0; sao:SAOUHSC_02341	Pf00006, Pf02874
1632	High	lipoate--protein ligase OS=Staphylococcus aureus (strain NCTC 8325 / PS 47) OX=93061 GN=SAOUHSC_00963 PE=4 SV=1	Q2FZN7		37.9	FALSE	0.25	9	9	0.884	1.807	1.754	1	0.818022	0.334205	880.6	996.2	1799.8	1747.1	47.41	16.5	41.49	10.54	protein metabolism;other metabolic processes	other cell component	other molecular function	Q2FZN7; sao:SAOUHSC_00963	Pf03099, Pf10437
736	High	Acyl-CoA thioesterase OS=Staphylococcus aureus (strain NCTC 8325 / PS 47) OX=93061 GN=SAOUHSC_02846 PE=4 SV=1	Q2FV88		15.4	FALSE	0.25	3	3	1.048	2.087	1.872	1	0.4503	0.339375	74.2	70.8	147.8	132.6	41.6	32.97	30.56	19.99			other molecular function	Q2FV88; sao:SAOUHSC_02846	Pf13279
1216	High	N-acetyltransferase domain-containing protein OS=Staphylococcus aureus (strain NCTC 8325 / PS 47) OX=93061 GN=SAOUHSC_00663 PE=4 SV=1	Q2G0E2		19.3	FALSE	0.37	7	7	1.191	1.292	1.314	1	0.651013	0.340907	442.1	371.1	479.3	487.6	15.99	8.84	23.4	9.36			other molecular function	Q2G0E2; sao:SAOUHSC_00663	Pf00583
869	High	Glutamate synthase alpha subunit, putative OS=Staphylococcus aureus (strain NCTC 8325 / PS 47) OX=93061 GN=SAOUHSC_02760 PE=3 SV=1	Q2FVF4		58.4	FALSE	0.31	17	17	0.929	0.79	1.876	1	1	0.345389	503.7	542.4	428.7	1017.5	27.01	21.75	19.32	40.65	other metabolic processes	other membranes	other molecular function	Q2FVF4; sao:SAOUHSC_02760	Pf01645
1647	High	YlxR domain-containing protein OS=Staphylococcus aureus (strain NCTC 8325 / PS 47) OX=93061 GN=SAOUHSC_01244 PE=4 SV=1	Q2G2D1		11	FALSE	0.67	12	12	0.912	0.728	0.76	1	0.550651	0.346522	4519.1	4955.7	3607.2	3765.4	20.6	8.05	25.79	15.34				Q2G2D1; sao:SAOUHSC_01244	Pf04296
1469	High	Uncharacterized protein YhaN AAA domain-containing protein OS=Staphylococcus aureus (strain NCTC 8325 / PS 47) OX=93061 GN=SAOUHSC_01974 PE=4 SV=1	Q2G2S8		114.4	FALSE	0.35	38	38	0.781	0.722	1.631	1	0.793623	0.347447	1167	1493.7	1078.3	2436.8	16.16	22	14.57	44.88		other membranes		Q2G2S8; sao:SAOUHSC_01974	Pf13514
1024	High	Probable transglycosylase IsaA OS=Staphylococcus aureus (strain NCTC 8325 / PS 47) OX=93061 GN=isaA PE=1 SV=1	Q2FV52	isaA	24.2	FALSE	0.24	5	5	1.367	0.684	1.524	1	1	0.350004	3310.4	2421.6	1657	3689.3	31.22	19.09	46.88	26.08	other metabolic processes	non-structural extracellular	other molecular function	Q2FV52; sao:SAOUHSC_02887	Pf01464
657	High	Keratin, type I cytoskeletal 17 OS=Homo sapiens OX=9606 GN=KRT17 PE=1 SV=2	Q04695	KRT17	48.1	TRUE	0.49	31	11	0.408	0.388	0.437	0.889735	0.688244	0.356862	230	563.4	218.5	246.1	24.13	127.46	67.38	49.77	cell organization and biogenesis;other biological processes	plasma membrane;cytosol;cytoskeleton	other molecular function	A5Z1M9; A5Z1N0; A5Z1N1; A5Z1N2; A6NDV6; A6NKQ2; hsa:3872; Q04695; Q6IP98; Q8N1P6	Pf00038	R-HSA-6809371	Formation of the cornified envelope	WP5345; WP5390	1p36 copy number variation syndrome; Pancreatic cancer subtypes
1271	High	ATP synthase subunit alpha OS=Staphylococcus aureus (strain NCTC 8325 / PS 47) OX=93061 GN=atpA PE=3 SV=1	Q2FWE8	atpA	54.6	FALSE	0.41	25	25	0.942	0.783	0.754	1	0.55061	0.359274	6450	6848.7	5362.8	5166.1	10.69	25.63	9.03	5.24	other metabolic processes;transport	plasma membrane;other membranes	transporter activity;other molecular function	Q2FWE8; sao:SAOUHSC_02345	Pf00006, Pf00306, Pf02874
1029	High	DNA gyrase subunit A OS=Staphylococcus aureus (strain NCTC 8325 / PS 47) OX=93061 GN=gyrA PE=1 SV=1	Q2G2Q0	gyrA	99.3	FALSE	0.48	47	47	1.04	0.803	1.316	1	0.835217	0.359635	2971.3	2857.6	2293.5	3762	13.15	26.47	11.67	20.53	cell organization and biogenesis;DNA metabolism;other metabolic processes;other biological processes	other cell component	nucleic acid binding activity;other molecular function	Q2G2Q0; sao:SAOUHSC_00006	Pf00521, Pf03989
1130	High	DUF4176 domain-containing protein OS=Staphylococcus aureus (strain NCTC 8325 / PS 47) OX=93061 GN=SAOUHSC_02905 PE=4 SV=1	Q2FV34		11.6	FALSE	0.55	6	6	1.375	0.512	0.416	1	0.995649	0.359635	1330.6	967.5	495	402.7	44.35	17.46	90.94	26.88				Q2FV34; sao:SAOUHSC_02905	Pf13780
670	High	Inositol monophosphatase family protein OS=Staphylococcus aureus (strain NCTC 8325 / PS 47) OX=93061 GN=SAOUHSC_02584 PE=1 SV=1	Q2FVV7		30.4	FALSE	0.1	3	3	0.704	0.638	1.297	0.901341	0.439945	0.36236	64.9	92.1	58.7	119.5	20.82	26.21	13.86	29.94	other metabolic processes;signal transduction		other molecular function	Q2FVV7; sao:SAOUHSC_02584	Pf00459
313	High	CAP domain-containing protein OS=Staphylococcus aureus (strain NCTC 8325 / PS 47) OX=93061 GN=SAOUHSC_01332 PE=4 SV=1	Q2FYU2		33.6	FALSE	0.29	8	8	0.697	0.976	1.228	0.32468	1	0.366354	253.8	364.3	355.4	447.4	16.86	18.54	4.88	10.17				Q2FYU2; sao:SAOUHSC_01332	Pf00188, Pf14504
964	High	N-acetylmuramoyl-L-alanine amidase, putative OS=Staphylococcus aureus (strain NCTC 8325 / PS 47) OX=93061 GN=SAOUHSC_02580 PE=3 SV=1	Q2FVW2		24.4	FALSE	0.14	3	3	1.082	1.097	1.22	1	1	0.37	69.4	64.2	70.4	78.3	22.01	22.78	16.34	25.52		non-structural extracellular	other molecular function	Q2FVW2; sao:SAOUHSC_02580	Pf01832
1288	High	DUF2197 domain-containing protein OS=Staphylococcus aureus (strain NCTC 8325 / PS 47) OX=93061 GN=SAOUHSC_01060 PE=4 SV=1	Q2G1Y9		6.6	FALSE	0.49	4	4	0.991	0.637	0.585	1	0.45724	0.371356	1242.8	1253.6	798.8	733.7	22.61	23.33	30.88	26.67				Q2G1Y9; sao:SAOUHSC_01060	Pf09963
1665	High	Acid sugar phosphatase OS=Staphylococcus aureus (strain NCTC 8325 / PS 47) OX=93061 GN=nagD PE=3 SV=1	Q2FZX0	nagD	27.9	FALSE	0.34	11	11	0.875	1.32	1.368	1	0.911664	0.373306	2626.5	3002.9	3963.7	4107.3	24.01	8.85	22.79	5.54			other molecular function	Q2FZX0; sao:SAOUHSC_00865	Pf13242, Pf13344
958	High	Amino acid ABC transporter ATP-binding/permease protein OS=Staphylococcus aureus (strain NCTC 8325 / PS 47) OX=93061 GN=SAOUHSC_00693 PE=4 SV=1	Q2G0B2		63.2	FALSE	0.06	3	3	0.931	1.13	1.225	1	0.993142	0.373306	37.4	40.2	45.4	49.3	21.76	21.73	15.3	11.89	transport	other membranes	transporter activity;other molecular function	Q2G0B2; sao:SAOUHSC_00693	Pf00005, Pf00664
1348	High	Thioredoxin family protein OS=Staphylococcus aureus (strain NCTC 8325 / PS 47) OX=93061 GN=SAOUHSC_02150 PE=4 SV=1	Q2FWX1		21.9	FALSE	0.59	20	20	0.931	1.795	1.662	1	0.706081	0.374475	4974	5340.6	9588.6	8873.8	43.19	13.44	36.53	10.26				Q2FWX1; sao:SAOUHSC_02150	Pf14595
836	High	Adenine DNA glycosylase OS=Staphylococcus aureus (strain NCTC 8325 / PS 47) OX=93061 GN=SAOUHSC_02005 PE=3 SV=1	Q2G2W0		40.6	FALSE	0.19	6	6	1.067	1.13	0.898	1	1	0.375454	156.4	146.6	165.7	131.6	13.78	16.77	7.1	19.88	DNA metabolism;other metabolic processes;stress response		nucleic acid binding activity;other molecular function	Q2G2W0; sao:SAOUHSC_02005	Pf00633, Pf00730, Pf14815
1071	High	Sensor histidine kinase GraS OS=Staphylococcus aureus (strain NCTC 8325 / PS 47) OX=93061 GN=graS PE=1 SV=1	Q2G0D9	graS	41.1	FALSE	0.1	4	3	1.327	1.114	1.537	1	1	0.376124	71.8	54.2	60.3	83.2	11.05	24.54	22.84	24.33	protein metabolism;other metabolic processes;signal transduction;other biological processes	plasma membrane;other membranes	kinase activity;other molecular function	Q2G0D9; sao:SAOUHSC_00666	Pf02518
1500	High	L-lactate dehydrogenase 2 OS=Staphylococcus aureus (strain NCTC 8325 / PS 47) OX=93061 GN=ldh2 PE=3 SV=1	Q2G1Y5	ldh2	34.4	FALSE	0.47	16	16	1.193	0.723	0.719	1	0.662837	0.376989	5793.8	4857.8	3511	3493.6	30.21	24.05	20.49	8.48	other metabolic processes	other cell component	other molecular function	Q2G1Y5; sao:SAOUHSC_02922	Pf00056, Pf02866
620	High	DNA polymerase IV OS=Staphylococcus aureus (strain NCTC 8325 / PS 47) OX=93061 GN=dinB PE=3 SV=1	Q2FWZ5	dinB	39	FALSE	0.09	3	3	1.283	1.456	1.393	0.849941	0.475138	0.379158	35.6	27.8	40.4	38.7	26.94	10.56	30.93	13.98	DNA metabolism;other metabolic processes;stress response	other cell component	nucleic acid binding activity;other molecular function	Q2FWZ5; sao:SAOUHSC_02111	Pf00817, Pf11799
1171	High	Putative 3-methyladenine DNA glycosylase OS=Staphylococcus aureus (strain NCTC 8325 / PS 47) OX=93061 GN=SAOUHSC_02621 PE=3 SV=1	Q2FVS1		22.8	FALSE	0.31	7	7	1.085	0.998	1.203	1	1	0.379158	221.4	204	203.5	245.4	6.49	14.81	10.24	8.32	DNA metabolism;other metabolic processes;stress response		nucleic acid binding activity;other molecular function	Q2FVS1; sao:SAOUHSC_02621	Pf02245
387	High	Uncharacterized protein OS=Staphylococcus aureus (strain NCTC 8325 / PS 47) OX=93061 GN=SAOUHSC_02321 PE=1 SV=1	Q2FWH0		7.8	FALSE	0.46	2	2	0.527	0.435	0.538	0.494787	0.252215	0.379952	207.2	393.2	170.9	211.4	29.75	25.51	62.59	32.97			other molecular function	Q2FWH0; sao:SAOUHSC_02321	Pf00403
438	High	Transcription elongation factor GreA OS=Staphylococcus aureus (strain NCTC 8325 / PS 47) OX=93061 GN=greA PE=3 SV=1	Q2FXW7	greA	17.7	FALSE	0.73	21	20	0.849	0.928	0.775	0.594615	0.993142	0.379952	14596.3	17185.9	15945.9	13327.2	14.66	6.79	12.9	20.2	RNA metabolism OR transcription;other metabolic processes;other biological processes		nucleic acid binding activity;other molecular function	Q2FXW7; sao:SAOUHSC_01714	Pf01272, Pf03449
409	High	SLT orf 636-like protein OS=Staphylococcus aureus (strain NCTC 8325 / PS 47) OX=93061 GN=SAOUHSC_01521 PE=4 SV=1	Q2FYD2		73.1	FALSE	0.03	3	3	1.334	1.269	1.318	0.535322	0.557335	0.380311	558.4	418.7	531.5	551.7	11	17.19	19.66	11.11				Q2FYD2; sao:SAOUHSC_01521	Pf21311
1317	High	2-oxoacid:ferredoxin oxidoreductase subunit beta OS=Staphylococcus aureus (strain NCTC 8325 / PS 47) OX=93061 GN=SAOUHSC_01267 PE=4 SV=1	Q2FZ04		31.3	FALSE	0.41	11	11	1.072	1.751	1.457	1	0.275469	0.380311	1069.8	998.3	1748	1454.6	32.98	19.95	22.75	6.98			other molecular function	Q2FZ04; sao:SAOUHSC_01267	Pf02775, Pf12367
530	High	D-alanine--D-alanyl carrier protein ligase OS=Staphylococcus aureus (strain NCTC 8325 / PS 47) OX=93061 GN=dltA PE=3 SV=1	Q2FZW6	dltA	54.6	FALSE	0.4	20	20	1.262	1.18	1.226	0.723435	0.759425	0.382885	3858	3056.3	3605.4	3746.8	13.44	23.96	20.84	11.34	other metabolic processes	other cell component	other molecular function	P68877; Q2FZW6; Q53661; Q9S673; sao:SAOUHSC_00869	Pf00501, Pf13193
948	High	Serine hydroxymethyltransferase OS=Staphylococcus aureus (strain NCTC 8325 / PS 47) OX=93061 GN=glyA PE=3 SV=1	Q2FWE5	glyA	45.1	FALSE	0.52	27	27	0.893	0.673	0.735	1	0.203901	0.38362	7054.3	7896	5311.8	5799.8	20.38	18.68	9.38	12.72	other metabolic processes	cytosol;other cell component	other molecular function	Q2FWE5; sao:SAOUHSC_02354	Pf00464
1521	High	Small ribosomal subunit protein uS19 OS=Staphylococcus aureus (strain NCTC 8325 / PS 47) OX=93061 GN=rpsS PE=1 SV=1	Q2FW10	rpsS	10.6	FALSE	0.93	23	23	0.858	0.573	0.569	1	0.91984	0.38362	56825.8	66251.2	37987.9	37677	33.49	27	63.19	12.63	cell organization and biogenesis;protein metabolism;other metabolic processes	cytosol;translational apparatus	nucleic acid binding activity;other molecular function	Q2FW10; sao:SAOUHSC_02508	Pf00203
1361	High	DUF4064 domain-containing protein OS=Staphylococcus aureus (strain NCTC 8325 / PS 47) OX=93061 GN=SAOUHSC_01050 PE=4 SV=1	Q2G2G6		40	FALSE	0.35	15	15	1.053	0.92	1.638	1	1	0.38362	309.1	293.4	270	480.7	25.63	23.16	15.83	37.73		other membranes		Q2G2G6; sao:SAOUHSC_01050	Pf13273
833	High	isochorismate synthase OS=Staphylococcus aureus (strain NCTC 8325 / PS 47) OX=93061 GN=SAOUHSC_00982 PE=3 SV=1	Q2FZL8		46.6	FALSE	0.37	15	15	0.872	1.318	1.341	1	0.861201	0.38673	1034.2	1185.5	1563	1590.3	27.34	12.81	25.3	4.37	other metabolic processes		other molecular function	Q2FZL8; sao:SAOUHSC_00982	Pf00425
57	High	Aminotransferase OS=Staphylococcus aureus (strain NCTC 8325 / PS 47) OX=93061 GN=SAOUHSC_00989 PE=3 SV=1	Q2FZL1		43.2	FALSE	0.29	17	17	2.033	2.132	1.381	0.0168976	0.0126872	0.387765	643.4	316.4	674.7	437	14.78	19.12	16.41	16.49	other metabolic processes		other molecular function	Q2FZL1; sao:SAOUHSC_00989	Pf00155
1322	High	Arginine--tRNA ligase OS=Staphylococcus aureus (strain NCTC 8325 / PS 47) OX=93061 GN=argS PE=3 SV=1	Q2G0F8	argS	62.3	FALSE	0.74	43	43	0.726	0.935	1.317	1	1	0.387765	3575	4925.7	4604.8	6488.6	18.64	16.49	24.75	10.76	protein metabolism;RNA metabolism OR transcription;other metabolic processes	other cell component	other molecular function	Q2G0F8; sao:SAOUHSC_00611	Pf00750, Pf03485, Pf05746
1390	High	Filaggrin OS=Homo sapiens OX=9606 GN=FLG PE=1 SV=3	P20930	FLG	434.9	TRUE	0.05	5	5	0.749	1.047	1.411	1	1	0.387765	10.3	13.8	14.4	19.4	12.48	34.55	30.25	18.21	protein metabolism;other metabolic processes;other biological processes	plasma membrane;cytosol;other cell component	bone, tooth or skin structural activity;other molecular function	hsa:2312; P20930; Q01720; Q5T583; Q9UC71	Pf01023, Pf03516	R-HSA-6809371	Formation of the cornified envelope	WP5413	IL-24 Signaling pathway
1517	High	UPF0457 protein SAOUHSC_02425 OS=Staphylococcus aureus (strain NCTC 8325 / PS 47) OX=93061 GN=SAOUHSC_02425 PE=3 SV=1	Q2FW79		10	FALSE	0.84	10	10	1.206	0.839	0.668	1	1	0.387765	14034.1	11635.5	9763.6	7771.9	23.68	22.92	36.98	18.41				Q2FW79; sao:SAOUHSC_02425
1645	High	Pyruvate dehydrogenase complex, E1 component, pyruvate dehydrogenase beta subunit, putative OS=Staphylococcus aureus (strain NCTC 8325 / PS 47) OX=93061 GN=SAOUHSC_01041 PE=4 SV=1	Q2G2A5		35.2	FALSE	0.62	23	23	0.869	1.21	1.308	1	1	0.388118	10039.5	11549.6	13972.6	15107.7	24.92	16.17	25.8	4.18			other molecular function	Q2G2A5; sao:SAOUHSC_01041	Pf02779, Pf02780
1512	High	Probable DNA-directed RNA polymerase subunit delta OS=Staphylococcus aureus (strain NCTC 8325 / PS 47) OX=93061 GN=rpoE PE=3 SV=1	Q2FWD0	rpoE	20.9	FALSE	0.48	10	10	0.823	0.88	0.696	1	0.81335	0.391433	3347	4064.6	3575.9	2828.2	12.76	22.05	27.96	20.01	RNA metabolism OR transcription;other metabolic processes;other biological processes	other cell component	other molecular function	Q2FWD0; sao:SAOUHSC_02369	Pf05066
1364	High	6,7-dimethyl-8-ribityllumazine synthase OS=Staphylococcus aureus (strain NCTC 8325 / PS 47) OX=93061 GN=ribH PE=3 SV=1	Q2FXG2	ribH	16.4	FALSE	0.32	6	6	1.07	1.721	0.596	1	0.713475	0.398381	860.1	803.5	1382.4	478.9	37.3	27.9	42.77	21.69	other metabolic processes	cytosol;other cell component	other molecular function	Q2FXG2; sao:SAOUHSC_01886	Pf00885
930	High	Transcription-repair-coupling factor OS=Staphylococcus aureus (strain NCTC 8325 / PS 47) OX=93061 GN=mfd PE=3 SV=1	Q2G0R8	mfd	134.1	FALSE	0.32	38	38	1.064	1.143	1.225	1	1	0.399359	1252.8	1177.5	1346.3	1442.5	11.2	18.62	20.87	20.84	cell organization and biogenesis;DNA metabolism;stress response;other biological processes	other cell component	nucleic acid binding activity;other molecular function	Q2G0R8; sao:SAOUHSC_00477	Pf00270, Pf00271, Pf02559, Pf03461, Pf17757, Pf21132
953	High	Arginine repressor OS=Staphylococcus aureus (strain NCTC 8325 / PS 47) OX=93061 GN=argR PE=3 SV=1	Q2FY49	argR	17.1	FALSE	0.5	13	13	0.878	0.905	0.737	1	1	0.399359	2695	3069.6	2779.3	2261.8	14.5	16.3	23.99	10.04	cell organization and biogenesis;other metabolic processes;other biological processes	other cell component	nucleic acid binding activity;other molecular function	Q2FY49; sao:SAOUHSC_01617	Pf01316, Pf02863
576	High	Nucleoid-associated protein SAOUHSC_00444 OS=Staphylococcus aureus (strain NCTC 8325 / PS 47) OX=93061 GN=SAOUHSC_00444 PE=3 SV=1	Q2G0T4		11.6	FALSE	0.67	10	10	0.708	0.649	0.66	0.794571	0.604279	0.402176	14921.6	21075.2	13675.9	13903.8	21.26	27.75	38.74	18.07		cytosol;other cell component	nucleic acid binding activity	Q2G0T4; sao:SAOUHSC_00444	Pf02575
1445	High	DNA-directed RNA polymerase subunit epsilon OS=Staphylococcus aureus (strain NCTC 8325 / PS 47) OX=93061 GN=rpoY PE=3 SV=1	Q2FZG8	rpoY	8.7	FALSE	0.89	10	10	0.803	0.483	0.547	1	0.541994	0.41306	8079.1	10063.4	4856.8	5509	34.13	25.8	67.68	27.27	RNA metabolism OR transcription;other metabolic processes	other cell component	nucleic acid binding activity;other molecular function	Q2FZG8; sao:SAOUHSC_01036	Pf07288
829	High	Arylamine N-acetyltransferase OS=Staphylococcus aureus (strain NCTC 8325 / PS 47) OX=93061 GN=SAOUHSC_03034 PE=3 SV=1	Q2FUR8		30.4	FALSE	0.34	9	9	0.786	1.073	1.589	1	1	0.413973	483.3	614.7	659.4	976.7	26.11	22.3	27.71	19.42			other molecular function	Q2FUR8; sao:SAOUHSC_03034	Pf00797
691	High	UvrABC system protein A OS=Staphylococcus aureus (strain NCTC 8325 / PS 47) OX=93061 GN=uvrA PE=3 SV=1	Q2G046	uvrA	105.3	FALSE	0.36	34	34	0.768	0.631	1.311	0.947089	0.242217	0.414227	873.1	1137	717.3	1490.4	19.61	18.62	6.74	22.85	DNA metabolism;other metabolic processes;stress response	other cell component	nucleic acid binding activity;other molecular function	Q2G046; sao:SAOUHSC_00780	Pf17755, Pf17760
886	High	GTP pyrophosphokinase OS=Staphylococcus aureus (strain NCTC 8325 / PS 47) OX=93061 GN=SAOUHSC_01742 PE=3 SV=1	Q2FXU1		83.6	FALSE	0.23	22	22	0.733	0.626	1.564	1	0.612244	0.414227	424.6	579.6	362.6	906.7	17.87	20.04	14.33	41.75	other metabolic processes		nucleic acid binding activity;other molecular function	Q2FXU1; sao:SAOUHSC_01742	Pf01842, Pf02824, Pf04607, Pf13328, Pf19296
1159	High	Myeloperoxidase inhibitor SPIN OS=Staphylococcus aureus (strain NCTC 8325 / PS 47) OX=93061 GN=SAOUHSC_00401 PE=1 SV=1	Q2G0X2		11.3	FALSE	0.27	3	3	1.177	12.374	3.623	1	0.20243	0.415985	32.2	27.3	338.3	99.1	143.74	22.37	61.22	34.62				Q2G0X2; sao:SAOUHSC_00401
604	High	HTH gntR-type domain-containing protein OS=Staphylococcus aureus (strain NCTC 8325 / PS 47) OX=93061 GN=SAOUHSC_02155 PE=4 SV=1	Q2FWW6		14.5	FALSE	0.6	11	11	0.862	0.848	0.747	0.827395	0.614192	0.417172	304.8	353.6	299.9	264.2	10.25	11.46	14.14	24.01	other biological processes		nucleic acid binding activity;other molecular function	Q2FWW6; sao:SAOUHSC_02155	Pf00392
672	High	Nucleotide pyrophosphohydrolase OS=Staphylococcus aureus (strain NCTC 8325 / PS 47) OX=93061 GN=SAOUHSC_00480 PE=4 SV=1	Q2G0R6		45.1	FALSE	0.3	14	14	1.141	1.286	1.185	0.904607	0.422038	0.417172	1085.1	951.4	1223	1127.3	7.4	18.44	21.24	9.49	other metabolic processes		other molecular function	Q2G0R6; sao:SAOUHSC_00480	Pf00590, Pf03819
740	High	DNA topoisomerase 1 OS=Staphylococcus aureus (strain NCTC 8325 / PS 47) OX=93061 GN=topA PE=3 SV=2	Q2FZ32	topA	79.1	FALSE	0.5	38	37	1.048	0.954	1.339	1	1	0.417698	2705.7	2582.4	2463.7	3456.6	13.71	18.47	14.23	18.56	cell organization and biogenesis;DNA metabolism;other metabolic processes	other cell component	nucleic acid binding activity;other molecular function	Q2FZ32; sao:SAOUHSC_01222	Pf01131, Pf01396, Pf01751
1634	High	DEAD-box ATP-dependent RNA helicase CshA OS=Staphylococcus aureus (strain NCTC 8325 / PS 47) OX=93061 GN=cshA PE=1 SV=1	Q2FWH5	cshA	56.9	FALSE	0.55	35	35	0.893	0.824	0.757	1	0.875204	0.420881	6554.4	7342.5	6051.2	5554.8	9.4	23.12	9.47	13.82	RNA metabolism OR transcription;other metabolic processes;stress response	cytosol	nucleic acid binding activity;other molecular function	Q2FWH5; sao:SAOUHSC_02316	Pf00270, Pf00271
1631	High	Metal-dependent hydrolase OS=Staphylococcus aureus (strain NCTC 8325 / PS 47) OX=93061 GN=SAOUHSC_02006 PE=4 SV=1	Q2G2V9		37.1	FALSE	0.12	5	5	0.921	1.066	1.907	1	1	0.420881	84.8	92.1	98.1	175.6	30.82	19.74	42.33	52.4		other membranes		Q2G2V9; sao:SAOUHSC_02006	Pf04307
917	High	SsrA-binding protein OS=Staphylococcus aureus (strain NCTC 8325 / PS 47) OX=93061 GN=smpB PE=3 SV=1	Q2G023	smpB	17.7	FALSE	0.44	13	13	0.988	0.636	0.795	1	0.129827	0.422613	1032.2	1044.6	663.9	830	12.69	21.78	9.3	22.04	protein metabolism;other metabolic processes	cytosol	nucleic acid binding activity	Q2G023; sao:SAOUHSC_00804	Pf01668
123	High	Putative universal stress protein SAOUHSC_01819 OS=Staphylococcus aureus (strain NCTC 8325 / PS 47) OX=93061 GN=SAOUHSC_01819 PE=3 SV=1	Q2FXL6		18.5	FALSE	0.77	20	20	1.556	1.638	1.271	0.0842202	0.0844277	0.425272	7942.9	5104.5	8363.6	6488.9	14.81	17.59	17.35	12.2		other cell component		Q2FXL6; sao:SAOUHSC_01819	Pf00582
1237	High	Histidine protein kinase SaeS OS=Staphylococcus aureus (strain NCTC 8325 / PS 47) OX=93061 GN=saeS PE=1 SV=1	Q2G2U1	saeS	39.7	FALSE	0.17	6	6	0.903	0.632	0.764	1	0.112753	0.425272	155.6	172.3	108.9	131.6	27.63	10.93	7.54	14.93	protein metabolism;other metabolic processes;stress response;signal transduction	plasma membrane;other membranes	enzyme regulator activity;kinase activity;other molecular function	Q2G2U1; Q840P5; sao:SAOUHSC_00714	Pf00512, Pf00672, Pf02518
900	High	DUF304 domain-containing protein OS=Staphylococcus aureus (strain NCTC 8325 / PS 47) OX=93061 GN=SAOUHSC_02309 PE=4 SV=1	Q2FWI2		19	FALSE	0.12	2	2	0.937	1.33	1.357	1	0.916388	0.425477	33	35.2	46.8	47.8	30.18	12.7	17.84	43.38		other membranes		Q2FWI2; sao:SAOUHSC_02309	Pf03703
683	High	Lactonase drp35 OS=Staphylococcus aureus (strain NCTC 8325 / PS 47) OX=93061 GN=drp35 PE=3 SV=2	Q2FUS8	drp35	35.9	FALSE	0.3	11	11	1.572	3.262	2.263	0.936082	0.38539	0.42606	372.1	236.8	772.3	535.8	61.83	34.02	47.03	17.49		other cell component	other molecular function	Q2FUS8; sao:SAOUHSC_03023	Pf08450
926	High	Teichoic acid D-alanine hydrolase OS=Staphylococcus aureus (strain NCTC 8325 / PS 47) OX=93061 GN=fmtA PE=2 SV=1	Q2FZK3	fmtA	46	FALSE	0.44	18	18	1.25	1.013	1.812	1	1	0.430001	1021.6	817.4	828.3	1481.5	23.89	20.39	26.58	41.27	cell organization and biogenesis;other biological processes	plasma membrane;other membranes	other molecular function	Q2FZK3; sao:SAOUHSC_00998	Pf00144
1534	High	THIF-type NAD/FAD binding fold domain-containing protein OS=Staphylococcus aureus (strain NCTC 8325 / PS 47) OX=93061 GN=SAOUHSC_02545 PE=4 SV=1	Q2FVX7		37.9	FALSE	0.09	3	3	1.528	1.761	1.926	1	1	0.433577	28.3	18.6	32.7	35.7	14.12	52.22	37.87	37.8		cytosol;other cell component	other molecular function	Q2FVX7; sao:SAOUHSC_02545	Pf00899
758	High	Small ribosomal subunit protein bS16 OS=Staphylococcus aureus (strain NCTC 8325 / PS 47) OX=93061 GN=rpsP PE=1 SV=1	Q2FZ45	rpsP	10.2	FALSE	0.77	8	8	0.825	0.573	0.574	1	0.835217	0.436013	21643.8	26247.9	15037	15070.5	31.07	29.45	63.35	20.08	protein metabolism;other metabolic processes	translational apparatus;other cell component	other molecular function	Q2FZ45; sao:SAOUHSC_01208	Pf00886
67	High	Na+-translocating membrane potential-generating system MpsC domain-containing protein OS=Staphylococcus aureus (strain NCTC 8325 / PS 47) OX=93061 GN=SAOUHSC_00141 PE=4 SV=1	Q2G1I2		14	FALSE	0.33	5	5	2.205	1.976	1.212	0.0270103	0.0296241	0.438626	99	44.9	88.7	54.4	20.95	17.45	14.78	27.54				Q2G1I2; sao:SAOUHSC_00141	Pf10057
112	High	Menaquinone biosynthesis methyltransferase, putative OS=Staphylococcus aureus (strain NCTC 8325 / PS 47) OX=93061 GN=SAOUHSC_01487 PE=4 SV=1	Q2FYG5		22.4	FALSE	0.23	5	5	0.544	0.51	0.75	0.0657743	0.0398683	0.438626	233	428.4	218.4	321.1	12.67	15.98	19.64	22.59	other metabolic processes		other molecular function	Q2FYG5; sao:SAOUHSC_01487	Pf01209
1215	High	ATP-dependent Clp protease ATP-binding subunit ClpX OS=Staphylococcus aureus (strain NCTC 8325 / PS 47) OX=93061 GN=clpX PE=3 SV=1	Q2FXQ7	clpX	46.3	FALSE	0.39	24	24	0.979	1.154	1.225	1	0.955015	0.438626	6035.3	6165	7112.8	7552.9	12.76	17.38	13.99	5.42	protein metabolism;other metabolic processes;other biological processes	cytosol	other molecular function	Q2FXQ7; sao:SAOUHSC_01778	Pf06689, Pf07724, Pf10431
1093	High	Asparagine--tRNA ligase OS=Staphylococcus aureus (strain NCTC 8325 / PS 47) OX=93061 GN=asnS PE=3 SV=1	Q2FYH6	asnS	49.1	FALSE	0.52	29	29	1.125	1.092	1.183	1	0.918293	0.441893	7423.6	6597.7	7205	7807.3	12.17	14.67	18.77	8.28	protein metabolism;RNA metabolism OR transcription;other metabolic processes	other cell component	nucleic acid binding activity;other molecular function	Q2FYH6; sao:SAOUHSC_01471	Pf00152, Pf01336
1365	High	GP-PDE domain-containing protein OS=Staphylococcus aureus (strain NCTC 8325 / PS 47) OX=93061 GN=SAOUHSC_00897 PE=4 SV=1	Q2FZU3		35.3	FALSE	0.57	17	17	0.696	1.828	1.692	1	0.693739	0.442028	138.9	199.5	364.8	337.6	59.47	18.6	38.61	8.74	other metabolic processes		other molecular function	Q2FZU3; sao:SAOUHSC_00897	Pf03009
175	High	DUF2316 family protein OS=Staphylococcus aureus (strain NCTC 8325 / PS 47) OX=93061 GN=SAOUHSC_02896 PE=4 SV=1	Q2FV43		11.5	FALSE	0.59	5	5	0.483	0.536	0.638	0.134467	0.377262	0.442568	513.1	1063.4	570.4	678.7	17.29	26.76	30.84	9.38				Q2FV43; sao:SAOUHSC_02896	Pf10078
221	High	Low molecular weight protein-tyrosine-phosphatase PtpB OS=Staphylococcus aureus (strain NCTC 8325 / PS 47) OX=93061 GN=ptpB PE=3 SV=1	Q2FWE3	ptpB	15.8	FALSE	0.24	3	3	0.546	1.029	0.75	0.191493	1	0.442568	127.2	233.2	240	174.8	28.31	13.06	27.29	4.84	protein metabolism;other metabolic processes		other molecular function	Q2FWE3; sao:SAOUHSC_02356	Pf01451
1353	High	Fructose-bisphosphate aldolase class 1 OS=Staphylococcus aureus (strain NCTC 8325 / PS 47) OX=93061 GN=fda PE=3 SV=1	Q2FV17	fda	33	FALSE	0.96	39	39	0.806	1.93	1.669	1	0.601064	0.442568	10791	13390.2	25843.5	22343.2	50.23	6.98	36.21	9.45	other metabolic processes		other molecular function	Q2FV17; sao:SAOUHSC_02926	Pf00274
69	High	FMN-dependent NADH:quinone oxidoreductase OS=Staphylococcus aureus (strain NCTC 8325 / PS 47) OX=93061 GN=azoR PE=3 SV=1	Q2G1F2	azoR	23.3	FALSE	0.49	8	8	0.62	0.762	0.842	0.0277469	0.109513	0.443086	953	1537.3	1171.3	1294	13.82	12.35	11.61	4.64	other metabolic processes		other molecular function	Q2G1F2; sao:SAOUHSC_00173	Pf02525
541	High	AB hydrolase-1 domain-containing protein OS=Staphylococcus aureus (strain NCTC 8325 / PS 47) OX=93061 GN=SAOUHSC_00616 PE=3 SV=1	Q2G0F3		30.9	FALSE	0.33	11	11	0.809	0.797	1.21	0.737603	0.524449	0.449895	761.8	941.3	750.5	1139	8.99	17.74	13.52	12.48			other molecular function	Q2G0F3; sao:SAOUHSC_00616	Pf00561
646	High	Hemoglobin subunit alpha OS=Bos taurus OX=9913 GN=HBA PE=1 SV=2	P01966	HBA	15.2	TRUE	0.24	3	3	0.757	0.837	0.71	0.87237	0.736416	0.45567	18.5	24.4	20.5	17.4	30.74	36.02	19.78	23.06	other metabolic processes;transport;other biological processes	cytosol;other cell component	other molecular function	A3KN13; bta:100140149; bta:512439; P01966; Q3SZE0; Q9TTR9; Q9TTS0; Q9TTS1	Pf00042	R-BTA-9707564; R-BTA-2168880; R-BTA-1237044; R-BTA-9707616; R-BTA-1247673	Cytoprotection by HMOX1; Scavenging of heme from plasma; Erythrocytes take up carbon dioxide and release oxygen; Heme signaling; Erythrocytes take up oxygen and release carbon dioxide
1600	High	Pyruvate dehydrogenase E1 component subunit alpha OS=Staphylococcus aureus (strain NCTC 8325 / PS 47) OX=93061 GN=pdhA PE=4 SV=1	Q2FZG4	pdhA	41.4	FALSE	0.46	25	25	0.877	1.217	1.312	1	1	0.45567	10951.3	12488.5	15200.1	16379.9	25.64	18.61	26.48	3.12	other metabolic processes		other molecular function	Q2FZG4; sao:SAOUHSC_01040	Pf00676
454	High	Nitroreductase domain-containing protein OS=Staphylococcus aureus (strain NCTC 8325 / PS 47) OX=93061 GN=SAOUHSC_00833 PE=3 SV=1	Q2G001		20.7	FALSE	0.32	7	7	0.821	0.729	0.777	0.613708	0.18706	0.458605	377.1	459.4	334.9	357.1	8.98	15.05	10.91	17.83			other molecular function	Q2G001; sao:SAOUHSC_00833	Pf00881
1433	High	Efflux RND transporter permease subunit OS=Staphylococcus aureus (strain NCTC 8325 / PS 47) OX=93061 GN=SAOUHSC_02525 PE=4 SV=1	Q2FVZ5		114.6	FALSE	0.27	26	26	0.756	0.741	1.864	1	1	0.465358	440.1	582	431.5	1084.8	27.52	20.67	19.91	53.7	transport	plasma membrane;other membranes	transporter activity	Q2FVZ5; sao:SAOUHSC_02525	Pf00873
629	High	Sodium-dependent dicarboxylate transporter SdcS OS=Staphylococcus aureus (strain NCTC 8325 / PS 47) OX=93061 GN=SAOUHSC_03030 PE=3 SV=1	Q2FUS2		51.3	FALSE	0.04	2	2	0.597	0.375	0.572	0.860723	0.356681	0.471071	70.7	118.4	44.5	67.7	25.5	30.58	68.21	42.88	transport	plasma membrane;other membranes	transporter activity	Q2FUS2; sao:SAOUHSC_03030	Pf00939
333	High	Uncharacterized protein OS=Staphylococcus aureus (strain NCTC 8325 / PS 47) OX=93061 GN=SAOUHSC_00301 PE=4 SV=1	Q2G154		31.3	FALSE	0.21	6	6	0.605	0.587	0.711	0.378681	0.222433	0.4725	57.3	94.7	55.5	67.3	23.64	24	11.68	28.96				Q2G154; sao:SAOUHSC_00301	Pf20434
265	High	Fe/B12 periplasmic-binding domain-containing protein OS=Staphylococcus aureus (strain NCTC 8325 / PS 47) OX=93061 GN=SAOUHSC_00749 PE=4 SV=1	Q2G071		37.8	FALSE	0.73	35	35	1.469	1.422	1.376	0.247893	0.338518	0.473703	8210.1	5588.4	7946.2	7688.7	19.07	21.6	19.2	14.92	transport	other cell component		Q2G071; sao:SAOUHSC_00749	Pf01497
1255	High	CBS domain-containing protein OS=Staphylococcus aureus (strain NCTC 8325 / PS 47) OX=93061 GN=SAOUHSC_01813 PE=4 SV=1	Q2FXM2		48.5	FALSE	0.15	6	6	0.619	0.105	0.209	1	0.212566	0.474207	61.4	99.2	10.4	20.8	83.68	70.68	90.68	106.26				Q2FXM2; sao:SAOUHSC_01813	Pf00571, Pf03061, Pf07085
1357	High	phosphoenolpyruvate--glycerone phosphotransferase OS=Staphylococcus aureus (strain NCTC 8325 / PS 47) OX=93061 GN=SAOUHSC_00658 PE=4 SV=1	Q2G0E8		12.8	FALSE	0.28	4	4	0.87	0.849	0.723	1	1	0.47549	863.4	991.9	842.5	717.2	17.04	29.76	33.57	23.79	other metabolic processes;transport	other membranes	kinase activity	Q2G0E8; sao:SAOUHSC_00658	Pf03610
1581	High	tRNA (Adenine-N(1))-methyltransferase OS=Staphylococcus aureus (strain NCTC 8325 / PS 47) OX=93061 GN=SAOUHSC_01661 PE=4 SV=1	Q2FY13		25.5	FALSE	0.35	10	10	0.921	0.902	0.853	1	0.821934	0.475949	620.4	673.5	607.3	574.8	14.67	17.51	13.24	5.25			other molecular function	Q2FY13; sao:SAOUHSC_01661	Pf04816
602	High	TfoX N-terminal domain-containing protein OS=Staphylococcus aureus (strain NCTC 8325 / PS 47) OX=93061 GN=SAOUHSC_00041 PE=4 SV=1	Q2G1R1		11.1	FALSE	0.31	2	2	1.419	1.634	0.784	0.827318	0.205456	0.479305	88.6	62.4	102	48.9	17.67	28.53	12.51	20.96				Q2G1R1; sao:SAOUHSC_00041	Pf04993
634	High	Glycosyl transferase, group 1 OS=Staphylococcus aureus (strain NCTC 8325 / PS 47) OX=93061 GN=SAOUHSC_00974 PE=4 SV=1	Q2FZM6		29.8	FALSE	0.46	13	13	0.775	0.884	1.38	0.860723	1	0.479305	759.2	979.1	865.8	1351.3	7.01	18.75	2.44	27.34			other molecular function	Q2FZM6	Pf13692
1438	High	MutT/nudix family protein, putative OS=Staphylococcus aureus (strain NCTC 8325 / PS 47) OX=93061 GN=SAOUHSC_00429 PE=4 SV=1	Q2G0U7		15	FALSE	0.55	8	8	0.994	1.18	1.131	1	0.980056	0.479305	812.5	817.3	964.2	924.5	13.91	2.54	14.83	17.81			other molecular function	Q2G0U7; sao:SAOUHSC_00429	Pf00293
1004	High	HTH arsR-type domain-containing protein OS=Staphylococcus aureus (strain NCTC 8325 / PS 47) OX=93061 GN=SAOUHSC_02388 PE=4 SV=1	Q2FWB0		12	FALSE	0.36	4	4	0.816	0.589	0.651	1	0.551041	0.48313	810.7	994	586	647.5	27.14	32.55	15.82	34.89	other biological processes		other molecular function	Q2FWB0; sao:SAOUHSC_02388	Pf01022
1559	High	DNA methylase adenine-specific domain-containing protein OS=Staphylococcus aureus (strain NCTC 8325 / PS 47) OX=93061 GN=SAOUHSC_01821 PE=4 SV=1	Q2FXL4		35.9	FALSE	0.29	10	10	0.855	1.066	1.26	1	1	0.485053	663.9	776.9	828.2	978.5	12.38	16.61	25.76	7.18	DNA metabolism;other metabolic processes		nucleic acid binding activity;other molecular function	Q2FXL4; sao:SAOUHSC_01821	Pf02384
459	High	Phage-related protein OS=Staphylococcus aureus (strain NCTC 8325 / PS 47) OX=93061 GN=SAOUHSC_01565 PE=4 SV=1	Q2FYA0		20.1	FALSE	0.12	2	2	0.606	1.227	0.709	0.616586	1	0.486426	10.1	16.7	20.5	11.8	32.65	38.55	15.61	22.72				Q2FYA0; sao:SAOUHSC_01565	Pf10991
856	High	Response regulator ArlR OS=Staphylococcus aureus (strain NCTC 8325 / PS 47) OX=93061 GN=arlR PE=1 SV=1	Q9KJN4	arlR	25.5	FALSE	0.15	3	3	0.798	0.519	0.671	1	0.212566	0.486426	21.9	27.5	14.3	18.5	26.01	34.96	28.21	30.54	signal transduction;other biological processes	cytosol;other cell component	nucleic acid binding activity;other molecular function	Q2FYL9; Q9KJN4; sao:SAOUHSC_01420	Pf00072, Pf00486
783	High	U32 family peptidase OS=Staphylococcus aureus (strain NCTC 8325 / PS 47) OX=93061 GN=SAOUHSC_01717 PE=4 SV=1	Q2FXW4		35.9	FALSE	0.25	8	8	0.836	0.652	0.716	1	0.316447	0.486426	302.4	361.9	236.1	259.3	19.02	24.1	9.07	4.26	other metabolic processes			Q2FXW4; sao:SAOUHSC_01717	Pf01136
1386	High	UDP-N-acetylenolpyruvoylglucosamine reductase OS=Staphylococcus aureus (strain NCTC 8325 / PS 47) OX=93061 GN=murB PE=3 SV=1	Q2G069	murB	33.8	FALSE	0.38	16	16	1.136	1.234	1.413	1	1	0.487074	1933.9	1702.9	2101.7	2407	14.95	30.48	25.97	10.73	cell cycle OR cell proliferation;cell organization and biogenesis;other metabolic processes;other biological processes	cytosol	other molecular function	Q2G069; sao:SAOUHSC_00752	Pf01565, Pf02873
346	High	Alkaline shock protein 23 OS=Staphylococcus aureus (strain NCTC 8325 / PS 47) OX=93061 GN=SAOUHSC_01622 PE=3 SV=1	Q2FY44		13.3	FALSE	0.49	6	6	0.646	0.581	0.693	0.400753	0.222433	0.487249	1365.5	2114	1228.8	1465.6	12.1	19.56	27.45	23.85				Q2FY44; sao:SAOUHSC_01622	Pf03780
822	High	Glucosamine-6-phosphate deaminase OS=Staphylococcus aureus (strain NCTC 8325 / PS 47) OX=93061 GN=nagB PE=3 SV=1	Q2G0K8	nagB	28.4	FALSE	0.3	8	8	0.807	1.233	1.382	1	1	0.487249	405	502.1	618.9	693.8	30.54	10.54	28.18	9.21	other metabolic processes	other cell component	other molecular function	Q2G0K8; sao:SAOUHSC_00552	Pf01182
1676	High	Anthranilate phosphoribosyltransferase OS=Staphylococcus aureus (strain NCTC 8325 / PS 47) OX=93061 GN=trpD PE=3 SV=1	Q2FYR7	trpD	36.5	FALSE	0.06	2	2	0.943	0.549	0.593	1	0.538335	0.488486	249.1	264.1	145	156.7	34.23	35.91	33.37	35.22	other metabolic processes	cytosol	other molecular function	Q2FYR7; sao:SAOUHSC_01368	Pf00591
1577	High	Uncharacterized protein OS=Staphylococcus aureus (strain NCTC 8325 / PS 47) OX=93061 GN=SAOUHSC_01648 PE=1 SV=1	Q2FY25		17.4	FALSE	0.25	6	6	0.89	0.385	0.566	1	0.210778	0.488913	938.9	1055.1	406	596.9	39.18	11.41	58.46	24.28		other membranes		Q2FY25
260	High	HD domain-containing protein OS=Staphylococcus aureus (strain NCTC 8325 / PS 47) OX=93061 GN=SAOUHSC_01973 PE=4 SV=1	Q2G2T1		35.8	FALSE	0.41	17	17	0.845	0.852	1.105	0.243238	0.110915	0.48957	1545.5	1830	1559.3	2021.8	7.26	5.53	9.04	8.16	RNA metabolism OR transcription;other metabolic processes		nucleic acid binding activity	Q2G2T1; sao:SAOUHSC_01973	Pf01336, Pf01966
1023	High	ABC-2 type transporter transmembrane domain-containing protein OS=Staphylococcus aureus (strain NCTC 8325 / PS 47) OX=93061 GN=SAOUHSC_02618 PE=4 SV=1	Q2FVS4		45.9	FALSE	0.13	8	8	0.903	0.743	1.544	1	0.912127	0.490666	241.6	267.5	198.7	413	16.09	12.78	11.89	46.05		plasma membrane;other membranes		Q2FVS4; sao:SAOUHSC_02618	Pf12698
749	High	Uncharacterized protein OS=Staphylococcus aureus (strain NCTC 8325 / PS 47) OX=93061 GN=SAOUHSC_00973 PE=4 SV=1	Q2FZM7		27.7	FALSE	0.54	18	18	0.806	0.827	1.117	1	0.97103	0.490666	1660.6	2061.1	1703.8	2301.6	9.06	14.73	10.2	23.69				Q2FZM7
630	High	Initiation-control protein YabA OS=Staphylococcus aureus (strain NCTC 8325 / PS 47) OX=93061 GN=SAOUHSC_00456 PE=4 SV=1	Q2G2W8		11.6	FALSE	0.39	4	4	0.847	0.818	0.742	0.860723	0.427852	0.490749	1984.1	2343.8	1917.7	1739.9	14.55	11.54	16.58	23.87	DNA metabolism;other metabolic processes			Q2G2W8; sao:SAOUHSC_00456	Pf06156
979	High	Staphylococcal protein OS=Staphylococcus aureus (strain NCTC 8325 / PS 47) OX=93061 GN=SAOUHSC_01896 PE=4 SV=1	Q2FXF3		9	FALSE	0.93	7	7	0.854	0.738	0.599	1	1	0.49285	1007.7	1179.4	870.2	705.9	21.79	32.25	45.83	22.8				Q2FXF3; sao:SAOUHSC_01896
365	High	Ribitol-5-phosphate cytidylyltransferase 2 OS=Staphylococcus aureus (strain NCTC 8325 / PS 47) OX=93061 GN=tarI' PE=1 SV=2	Q2G2C4	tarI'	26.6	FALSE	0.76	17	13	1.277	1.661	1.209	0.463492	0.0613338	0.495521	451.5	353.7	587.4	427.8	16.88	6.33	18.21	6.27	cell organization and biogenesis;other metabolic processes		other molecular function	Q2G2C4; sao:SAOUHSC_00220	Pf01128
863	High	Phosphotransferase system EIIC domain-containing protein OS=Staphylococcus aureus (strain NCTC 8325 / PS 47) OX=93061 GN=SAOUHSC_00290 PE=4 SV=1	Q2G165		32.3	FALSE	0.07	3	3	1.362	1.208	1.618	1	1	0.495976	67.2	49.3	59.6	79.8	34.92	44.37	35.68	63.34	transport	plasma membrane;other membranes	transporter activity	Q2G165; sao:SAOUHSC_00290	Pf13303
939	High	FPRL1 inhibitory protein OS=Staphylococcus aureus (strain NCTC 8325 / PS 47) OX=93061 GN=flr PE=3 SV=1	Q2FZC0	flr	15.2	FALSE	0.31	4	4	1.026	5.763	2.551	1	0.164748	0.499283	52.5	51.1	294.6	130.4	108.97	27.92	45.99	14.15		non-structural extracellular		Q2FZC0; sao:SAOUHSC_01112	Pf16104
1229	High	Conserved virulence factor B OS=Staphylococcus aureus (strain NCTC 8325 / PS 47) OX=93061 GN=cvfB PE=1 SV=1	Q2FYP3	cvfB	34.2	FALSE	0.56	21	21	1.108	1.258	1.27	1	0.867484	0.501067	2389.2	2156.3	2712.4	2738.4	14.73	13.7	22.48	7.69				Q2FYP3; sao:SAOUHSC_01391	Pf13509, Pf17783, Pf21191, Pf21543
1120	High	Putative pyridoxal phosphate-dependent acyltransferase OS=Staphylococcus aureus (strain NCTC 8325 / PS 47) OX=93061 GN=SAOUHSC_00532 PE=3 SV=1	Q2G0M8		42.9	FALSE	0.55	28	28	0.773	0.986	1.304	1	1	0.50395	6244.9	8075.2	7959.5	10526.4	18.04	17.12	23.45	5.59	other metabolic processes		other molecular function	Q2G0M8; sao:SAOUHSC_00532	Pf00155
1015	High	PTS EIIB type-2 domain-containing protein OS=Staphylococcus aureus (strain NCTC 8325 / PS 47) OX=93061 GN=SAOUHSC_00311 PE=4 SV=1	Q2G144		10.4	FALSE	0.29	3	3	2.698	0.286	0.283	1	1	0.504175	606.1	224.6	64.3	63.7	58.33	30.99	134.86	30.1	transport		transporter activity	Q2G144; sao:SAOUHSC_00311	Pf02302
1250	High	Phosphate acyltransferase OS=Staphylococcus aureus (strain NCTC 8325 / PS 47) OX=93061 GN=plsX PE=3 SV=1	Q2FZ55	plsX	35.4	FALSE	0.52	27	27	0.791	1.131	1.335	1	1	0.504175	4143.1	5236.4	5921.7	6992.6	21.99	17.07	29.79	8.39	other metabolic processes	other cell component	other molecular function	Q2FZ55; sao:SAOUHSC_01197	Pf02504
1440	High	3-hydroxy-3-methylglutaryl coenzyme A reductase OS=Staphylococcus aureus (strain NCTC 8325 / PS 47) OX=93061 GN=SAOUHSC_02859 PE=3 SV=1	Q2FV77		46.2	FALSE	0.52	26	26	1.018	0.911	1.224	1	1	0.504175	2892.9	2841.4	2587.2	3478.1	11.61	24.83	14.34	19.16	other metabolic processes		other molecular function	Q2FV77; sao:SAOUHSC_02859	Pf00368
551	High	Maltodextrin-binding protein OS=Staphylococcus aureus (strain NCTC 8325 / PS 47) OX=93061 GN=SAOUHSC_00176 PE=1 SV=1	Q2G1E9		47.8	FALSE	0.41	19	19	1.647	0.879	1.63	0.756597	1	0.504749	1138.4	691.4	607.9	1126.9	40.34	11.85	27.14	30.67	transport	plasma membrane;other membranes	transporter activity;other molecular function	Q2G1E9; sao:SAOUHSC_00176	Pf13416
1382	High	Uncharacterized protein OS=Staphylococcus aureus (strain NCTC 8325 / PS 47) OX=93061 GN=SAOUHSC_00617 PE=4 SV=1	Q2G0F2		18.6	FALSE	0.7	15	15	0.895	2.135	1.519	1	0.23972	0.504749	2447.9	2735.1	5838.9	4155.4	59.76	18.98	27.21	13.99				Q2G0F2; sao:SAOUHSC_00617
1174	High	Peptide chain release factor 1 OS=Staphylococcus aureus (strain NCTC 8325 / PS 47) OX=93061 GN=prfA PE=3 SV=1	Q2FWE0	prfA	40.3	FALSE	0.62	29	29	0.918	0.947	0.812	1	1	0.504749	5169.6	5630	5333.8	4570.3	9.97	16.01	18.83	6.75	cell organization and biogenesis;protein metabolism;other metabolic processes	other cell component	nucleic acid binding activity	Q2FWE0; sao:SAOUHSC_02359	Pf00472, Pf03462
1321	High	Sensor protein VraS OS=Staphylococcus aureus (strain NCTC 8325 / PS 47) OX=93061 GN=SAOUHSC_02099 PE=4 SV=1	Q2FX08		40	FALSE	0.18	6	6	1.032	1.39	1.557	1	1	0.505162	124.6	120.7	167.8	187.8	22.5	14.11	29.18	46.66	protein metabolism;other metabolic processes;signal transduction	plasma membrane;other membranes	kinase activity;other molecular function	Q2FX08; sao:SAOUHSC_02099	Pf02518, Pf07730
1292	High	DNA-3-methyladenine glycosylase I OS=Staphylococcus aureus (strain NCTC 8325 / PS 47) OX=93061 GN=SAOUHSC_01768 PE=4 SV=1	Q2FXR7		21.4	FALSE	0.44	7	7	0.902	1.14	1.157	1	1	0.50538	200.3	222	253.2	257	16.33	5.72	15.15	8.04	DNA metabolism;other metabolic processes;stress response		other molecular function	Q2FXR7; sao:SAOUHSC_01768	Pf03352
1425	High	Hyaluronate lyase OS=Staphylococcus aureus (strain NCTC 8325 / PS 47) OX=93061 GN=hysA PE=3 SV=1	Q59801	hysA	91.9	FALSE	0.09	6	6	1.243	0.781	0.545	1	1	0.50538	116	93.3	72.9	50.8	30.14	27.32	67.05	19.24	other metabolic processes	non-structural extracellular	other molecular function	Q2FW54; Q59801; sao:SAOUHSC_02463	Pf02278, Pf02884, Pf08124
498	High	Probable dual-specificity RNA methyltransferase RlmN OS=Staphylococcus aureus (strain NCTC 8325 / PS 47) OX=93061 GN=rlmN PE=3 SV=1	Q2FZ66	rlmN	41.9	FALSE	0.48	18	18	0.67	0.402	0.579	0.674453	0.109513	0.506949	890.9	1329	534.9	769.1	30.96	34.4	22.71	26.8	RNA metabolism OR transcription;other metabolic processes;other biological processes	other cell component	nucleic acid binding activity;other molecular function	Q2FZ66; sao:SAOUHSC_01185	Pf04055, Pf21016
1347	High	HMG-CoA synthase, putative OS=Staphylococcus aureus (strain NCTC 8325 / PS 47) OX=93061 GN=SAOUHSC_02860 PE=3 SV=1	Q2FV76		43.2	FALSE	0.45	21	21	1.151	1.174	1.226	1	0.793838	0.506949	5932.3	5152.1	6050.7	6314.4	17.26	20.35	17.78	6.45	other metabolic processes		other molecular function	Q2FV76; sao:SAOUHSC_02860	Pf01154, Pf08540
810	High	Chorismate binding enzyme, putative OS=Staphylococcus aureus (strain NCTC 8325 / PS 47) OX=93061 GN=SAOUHSC_00724 PE=4 SV=1	Q2G097		23.8	FALSE	0.39	9	9	0.815	1.222	1.374	1	1	0.507967	216	264.9	323.6	363.9	30.65	11.23	26.27	6.93			other molecular function	Q2G097; sao:SAOUHSC_00724	Pf01063
1297	High	Sortase A OS=Staphylococcus aureus (strain NCTC 8325 / PS 47) OX=93061 GN=srtA PE=1 SV=1	Q2FV99	srtA	23.5	FALSE	0.24	6	6	0.924	0.788	1.545	1	0.917594	0.508234	320.8	347.4	273.7	536.6	17.57	9.86	17.87	50.55	protein metabolism	plasma membrane;other membranes	other molecular function	Q2FV99; sao:SAOUHSC_02834	Pf04203
1436	High	2-succinylbenzoate--CoA ligase OS=Staphylococcus aureus (strain NCTC 8325 / PS 47) OX=93061 GN=menE PE=3 SV=1	Q2G2V3	menE	55.4	FALSE	0.07	3	3	0.832	1.126	1.677	1	1	0.508234	30.9	37.1	41.8	62.3	27.91	26.98	39.52	29.8	other metabolic processes	other membranes	other molecular function	Q2G2V3; sao:SAOUHSC_01916	Pf00501, Pf13193
1106	High	Phosphomethylpyrimidine kinase OS=Staphylococcus aureus (strain NCTC 8325 / PS 47) OX=93061 GN=SAOUHSC_02330 PE=3 SV=1	Q2FWG1		30.2	FALSE	0.14	4	4	0.782	1.848	2.005	1	1	0.508416	42	53.6	99.1	107.5	75.31	25.73	45.38	7.52	other metabolic processes	cytosol	kinase activity	Q2FWG1; sao:SAOUHSC_02330	Pf08543
264	High	UPF0358 protein SAOUHSC_01062 OS=Staphylococcus aureus (strain NCTC 8325 / PS 47) OX=93061 GN=SAOUHSC_01062 PE=3 SV=1	Q2G2C3		10.3	FALSE	0.37	4	4	0.651	0.815	0.828	0.247893	0.906795	0.508492	308.5	473.6	386.2	392.3	14.86	27.6	29.88	18.83				Q2G2C3; sao:SAOUHSC_01062	Pf07408
1134	High	UDP-N-acetylmuramoyl-tripeptide--D-alanyl-D-alanine ligase OS=Staphylococcus aureus (strain NCTC 8325 / PS 47) OX=93061 GN=murF PE=1 SV=1	Q2FWH4	murF	50	FALSE	0.47	20	20	0.876	1.475	1.392	1	0.796961	0.508795	2208.3	2521.3	3719	3508.9	30.63	18.52	32	5.72	cell cycle OR cell proliferation;cell organization and biogenesis;other metabolic processes;other biological processes	other cell component	other molecular function	Q2FWH4; sao:SAOUHSC_02317	Pf01225, Pf02875, Pf08245
1243	High	HD domain-containing protein OS=Staphylococcus aureus (strain NCTC 8325 / PS 47) OX=93061 GN=SAOUHSC_00606 PE=4 SV=1	Q2G0G3		50.6	FALSE	0.27	13	12	1.053	0.929	1.244	1	1	0.510061	264.3	251	233.3	312.4	16.85	24.32	21.09	23.39	other metabolic processes		other molecular function	Q2G0G3; sao:SAOUHSC_00606	Pf01966, Pf19276
1653	High	UDP-N-acetylglucosamine--peptide N-acetylglucosaminyltransferase stabilizing protein GtfB OS=Staphylococcus aureus (strain NCTC 8325 / PS 47) OX=93061 GN=gtfB PE=3 SV=1	Q2FUW8	gtfB	53	FALSE	0.15	7	7	0.929	1	0.834	1	1	0.512134	121.6	131	130.9	109.3	10.53	7.68	9.24	15.49	protein metabolism;other metabolic processes;other biological processes	plasma membrane;other membranes;other cell component		Q2FUW8; sao:SAOUHSC_02983
847	High	Ferredoxin--NADP reductase OS=Staphylococcus aureus (strain NCTC 8325 / PS 47) OX=93061 GN=SAOUHSC_02654 PE=1 SV=1	Q2FVP8		38.2	FALSE	0.35	9	9	0.81	2.028	1.637	1	0.547023	0.51275	170.5	210.4	426.7	344.4	62.04	9.45	39.73	9.72	other biological processes		other molecular function	Q2FVP8; sao:SAOUHSC_02654	Pf07992
422	High	Iron-sulfur cluster regulator IscR OS=Staphylococcus aureus (strain NCTC 8325 / PS 47) OX=93061 GN=SAOUHSC_01732 PE=4 SV=1	Q2FXV0		12.8	FALSE	0.28	2	2	0.562	0.616	0.678	0.574444	0.663847	0.512914	11.6	20.6	12.7	14	17.25	26.73	52.56	16.71	other biological processes	cytosol	other molecular function	Q2FXV0	Pf02082
1416	High	Cell cycle protein GpsB OS=Staphylococcus aureus (strain NCTC 8325 / PS 47) OX=93061 GN=gpsB PE=3 SV=1	Q2FYI5	gpsB	13.1	FALSE	0.94	18	18	1.182	1.209	1.253	1	0.831045	0.512914	21052.5	17815.3	21545.8	22331.4	12.89	17.72	19.39	19.23	cell cycle OR cell proliferation;other biological processes	other cell component		Q2FYI5; sao:SAOUHSC_01462	Pf05103
1400	High	Transcription termination factor Rho OS=Staphylococcus aureus (strain NCTC 8325 / PS 47) OX=93061 GN=rho PE=3 SV=1	Q2FWD7	rho	49.9	FALSE	0.57	30	30	1.063	0.548	0.702	1	0.27546	0.513317	5563.8	5234.4	2868.9	3674.8	30.33	24.29	19.69	15.91	RNA metabolism OR transcription;other metabolic processes		nucleic acid binding activity;other molecular function	Q2FWD7; sao:SAOUHSC_02362	Pf00006, Pf07497, Pf07498
796	High	Aminotransferase class V domain-containing protein OS=Staphylococcus aureus (strain NCTC 8325 / PS 47) OX=93061 GN=SAOUHSC_01832 PE=3 SV=1	Q2FXK2		42.8	FALSE	0.17	6	6	2.006	0.31	0.415	1	0.780397	0.513317	606.3	302.3	93.6	125.4	59.97	32.34	108.59	35.83	other metabolic processes	other cytoplasmic organelle	other molecular function	Q2FXK2; sao:SAOUHSC_01832	Pf00266
1091	High	UPF0337 protein SAOUHSC_01730 OS=Staphylococcus aureus (strain NCTC 8325 / PS 47) OX=93061 GN=SAOUHSC_01730 PE=3 SV=1	Q2FXV1		6.7	FALSE	0.93	19	16	0.997	0.3	0.433	1	0.570031	0.51434	24153.9	24237.7	7259.5	10488.8	48.14	29.47	116.25	19.82				Q2FXV1; sao:SAOUHSC_01730	Pf05532
1291	High	Cell division protein ZapA OS=Staphylococcus aureus (strain NCTC 8325 / PS 47) OX=93061 GN=SAOUHSC_01096 PE=4 SV=1	Q2FZD6		9.6	FALSE	0.43	8	8	0.913	0.687	0.664	1	0.769439	0.514678	4471.5	4896.3	3362	3249.6	24.28	24.28	45.19	21.77	cell cycle OR cell proliferation;cell organization and biogenesis	cytosol;other cell component		Q2FZD6; sao:SAOUHSC_01096	Pf05164
1161	High	Gluconate kinase OS=Staphylococcus aureus (strain NCTC 8325 / PS 47) OX=93061 GN=SAOUHSC_02808 PE=3 SV=1	Q2G205		58.1	FALSE	0.25	11	11	1.255	0.788	1.648	1	1	0.514678	207.3	165.3	130.3	272.4	33.83	16.62	28.33	42.98	other metabolic processes		kinase activity;other molecular function	Q2G205; sao:SAOUHSC_02808	Pf00370, Pf02782
851	High	D-alanine--D-alanine ligase OS=Staphylococcus aureus (strain NCTC 8325 / PS 47) OX=93061 GN=ddl PE=1 SV=1	Q2FWH3	ddl	40.2	FALSE	0.33	15	15	1.007	1.555	1.396	1	0.678149	0.519226	3885.7	3860.5	6004.6	5388.3	32.91	18.04	33.44	8.94	cell organization and biogenesis;other metabolic processes;other biological processes	cytosol	other molecular function	Q2FWH3; sao:SAOUHSC_02318	Pf01820, Pf07478
1310	High	Phosphoribosylformylglycinamidine synthase subunit PurQ OS=Staphylococcus aureus (strain NCTC 8325 / PS 47) OX=93061 GN=purQ PE=3 SV=1	Q2FZJ1	purQ	24.5	FALSE	0.37	8	8	2.1	0.548	0.5	1	1	0.526529	1895.5	902.8	494.8	451.2	47.72	15.9	82.27	9.91	other metabolic processes	other cell component	other molecular function	Q2FZJ1; sao:SAOUHSC_01012	Pf00117, Pf01965, Pf13507
411	High	Putative 4-diphosphocytidyl-2-C-methyl-D-erythritol kinase OS=Staphylococcus aureus (strain NCTC 8325 / PS 47) OX=93061 GN=SAOUHSC_00466 PE=3 SV=1	Q2G0S8		31.4	FALSE	0.1	3	3	1.591	1.4	1.389	0.551179	1	0.52762	43.5	27.3	38.3	38	16.43	30.71	23.58	19.48	other metabolic processes		kinase activity;other molecular function	Q2G0S8; sao:SAOUHSC_00466	Pf00288, Pf08544
627	High	Glucose-6-phosphate isomerase OS=Staphylococcus aureus (strain NCTC 8325 / PS 47) OX=93061 GN=pgi PE=3 SV=1	Q2FZU0	pgi	49.8	FALSE	0.56	32	32	1.217	1.202	1.265	0.856994	0.915307	0.52762	13998.1	11500.1	13828.4	14549.6	12.96	24.67	18.18	9.07	other metabolic processes	cytosol	other molecular function	Q2FZU0; sao:SAOUHSC_00900	Pf00342
795	High	6-phosphogluconate dehydrogenase, decarboxylating OS=Staphylococcus aureus (strain NCTC 8325 / PS 47) OX=93061 GN=SAOUHSC_01605 PE=3 SV=1	Q2FY60		51.8	FALSE	0.52	36	36	0.946	0.867	1.263	1	1	0.52762	9094.5	9617.2	8335.8	12142.6	18.43	21.7	10.88	26.85	other metabolic processes	cytosol	other molecular function	Q2FY60; sao:SAOUHSC_01605	Pf00393, Pf03446
1259	High	Disulfide oxidoreductase OS=Staphylococcus aureus (strain NCTC 8325 / PS 47) OX=93061 GN=SAOUHSC_00874 PE=4 SV=1	Q2FZW1		12.6	FALSE	0.29	4	4	0.852	1.165	1.336	1	1	0.52762	420.6	493.7	575.1	659.6	23.73	7.77	23.67	18.98				Q2FZW1; sao:SAOUHSC_00874	Pf07315
868	High	Alanine--tRNA ligase OS=Staphylococcus aureus (strain NCTC 8325 / PS 47) OX=93061 GN=alaS PE=3 SV=1	Q2FXV9	alaS	98.5	FALSE	0.48	47	47	0.861	0.796	1.206	1	0.915307	0.534077	6192.5	7193.1	5728.9	8674.9	12.42	21.78	14.6	15.67	protein metabolism;RNA metabolism OR transcription;other metabolic processes	cytosol	nucleic acid binding activity;other molecular function	Q2FXV9; sao:SAOUHSC_01722	Pf01411, Pf02272, Pf07973
593	High	Large ribosomal subunit assembly factor BipA OS=Staphylococcus aureus (strain NCTC 8325 / PS 47) OX=93061 GN=bipA PE=3 SV=1	Q2G1Y6	bipA	69.2	FALSE	0.53	33	33	1.175	1.11	1.197	0.824356	0.976133	0.535481	7573.6	6443.5	7152	7713.1	10.25	22.67	18.09	5.92	cell organization and biogenesis	cytosol;other cell component	translation activity;nucleic acid binding activity;other molecular function	Q2G1Y6; sao:SAOUHSC_01058	Pf00009, Pf00679, Pf03144, Pf14492, Pf21018
1522	High	Cation:dicarboxylase symporter family transporter OS=Staphylococcus aureus (strain NCTC 8325 / PS 47) OX=93061 GN=SAOUHSC_02667 PE=3 SV=1	Q2FVN5		46	FALSE	0.05	3	3	1.238	0.768	1.295	1	1	0.536747	238.9	193	148.3	249.9	36.51	28.96	20.19	29.58	transport	plasma membrane;other membranes	transporter activity	Q2FVN5; sao:SAOUHSC_02667	Pf00375
326	High	Thiamine-binding protein domain-containing protein OS=Staphylococcus aureus (strain NCTC 8325 / PS 47) OX=93061 GN=SAOUHSC_01268 PE=3 SV=1	Q2FZ03		11	FALSE	0.6	6	6	0.626	0.801	0.656	0.341602	0.843056	0.537208	570.6	911.4	730	597.4	10.77	25.49	24.63	25.56				Q2FZ03; sao:SAOUHSC_01268	Pf01910
976	High	Peptidase M20 dimerisation domain-containing protein OS=Staphylococcus aureus (strain NCTC 8325 / PS 47) OX=93061 GN=SAOUHSC_02605 PE=4 SV=1	Q2FVT7		41.4	FALSE	0.16	5	5	1.51	0.559	0.642	1	0.393896	0.537208	125.6	83.2	46.6	53.5	35.17	18.05	35.46	29.07			other molecular function	Q2FVT7; sao:SAOUHSC_02605	Pf01546, Pf07687
1585	High	NfeD-like C-terminal domain-containing protein OS=Staphylococcus aureus (strain NCTC 8325 / PS 47) OX=93061 GN=SAOUHSC_01677 PE=4 SV=1	Q2FXZ8		25	FALSE	0.23	7	7	1.058	0.444	0.585	1	0.407765	0.537208	1539.1	1455.3	646.5	851.8	38.77	17.71	67.58	15.5		plasma membrane;other membranes		Q2FXZ8; sao:SAOUHSC_01677	Pf01957
1309	High	ATP-dependent Clp protease proteolytic subunit OS=Staphylococcus aureus (strain NCTC 8325 / PS 47) OX=93061 GN=clpP PE=1 SV=1	Q2G036	clpP	21.5	FALSE	0.31	9	9	0.67	2.197	1.997	1	0.930951	0.537208	961.1	1434.6	3152.3	2864.6	75.54	19.94	53.09	8.2	protein metabolism;other metabolic processes	other cell component	other molecular function	Q2G036; sao:SAOUHSC_00790	Pf00574
539	High	Lytic regulatory protein, putative OS=Staphylococcus aureus (strain NCTC 8325 / PS 47) OX=93061 GN=SAOUHSC_02390 PE=4 SV=1	Q2FWA8		40.6	FALSE	0.21	10	10	1.371	1.176	1.533	0.735418	1	0.538236	595.9	434.7	511.1	666.4	36.97	19.39	11.7	45.07		other membranes		Q2FWA8; sao:SAOUHSC_02390
776	High	Dihydrolipoamide acetyltransferase component of pyruvate dehydrogenase complex OS=Staphylococcus aureus (strain NCTC 8325 / PS 47) OX=93061 GN=SAOUHSC_01042 PE=3 SV=1	Q2G2A4		46.3	FALSE	0.56	35	35	0.755	1.261	1.346	1	1	0.542877	23458.1	31086.1	39198.4	41839.8	33.12	17.44	27.62	4.94	other metabolic processes	cytosol	other molecular function	Q2G2A4; sao:SAOUHSC_01042	Pf00198, Pf00364, Pf02817
1574	High	DNA-binding protein OS=Staphylococcus aureus (strain NCTC 8325 / PS 47) OX=93061 GN=SAOUHSC_01134 PE=4 SV=1	Q2FZA5		7.2	FALSE	0.9	6	6	0.878	0.556	0.619	1	0.454826	0.543169	4731.8	5390.1	2998.5	3335.3	29.27	19.06	53.34	19.25				Q2FZA5; sao:SAOUHSC_01134
995	High	Mannitol-specific phosphotransferase enzyme IIA component OS=Staphylococcus aureus (strain NCTC 8325 / PS 47) OX=93061 GN=SAOUHSC_02402 PE=4 SV=1	Q2FW97		15.5	FALSE	0.44	8	8	1.026	1.277	0.817	1	0.592814	0.544755	2267.3	2208.9	2819.9	1805.7	14.75	19.61	9.14	19.93	transport	plasma membrane;other membranes	transporter activity	Q2FW97; sao:SAOUHSC_02402	Pf00359
916	High	Uroporphyrinogen decarboxylase OS=Staphylococcus aureus (strain NCTC 8325 / PS 47) OX=93061 GN=hemE PE=3 SV=1	Q2FXA3	hemE	39.3	FALSE	0.39	16	16	1.199	1.36	1.408	1	1	0.544755	1698.6	1416.9	1927.6	1995.2	15.24	30.97	28.81	11.87	other metabolic processes	cytosol	other molecular function	Q2FXA3; sao:SAOUHSC_01962	Pf01208
1601	High	Keratin, type II cytoskeletal 4 OS=Homo sapiens OX=9606 GN=KRT4 PE=1 SV=5	P19013	KRT4	56.1	TRUE	0.17	10	3	0.66	0.73	0.526	1	1	0.544755	48	72.8	53.1	38.3	18.88	40.95	71.41	28.39	cell organization and biogenesis;other biological processes	cytosol;cytoskeleton;other cell component	bone, tooth or skin structural activity	B4DRS2; F8VS64; hsa:3851; P19013; Q6GTR8; Q96LA7; Q9BTL1	Pf00038, Pf16208	R-HSA-6809371	Formation of the cornified envelope	WP5413	IL-24 Signaling pathway
231	High	Glutamate synthase, large subunit, putative OS=Staphylococcus aureus (strain NCTC 8325 / PS 47) OX=93061 GN=SAOUHSC_00435 PE=3 SV=1	Q2G0U2		166.2	FALSE	0.14	20	20	5.355	1.043	2.041	0.209268	1	0.551706	754.6	140.9	147	287.6	57.07	15.34	84.33	17.79	other metabolic processes		other molecular function	Q2G0U2; sao:SAOUHSC_00435	Pf00310, Pf01493, Pf01645, Pf04898
1431	High	DUF3427 domain-containing protein OS=Staphylococcus aureus (strain NCTC 8325 / PS 47) OX=93061 GN=SAOUHSC_02790 PE=4 SV=1	Q2FVC3		109.8	FALSE	0.41	39	39	0.874	0.74	1.212	1	0.678149	0.553575	1028.6	1176.5	870.6	1426.3	19.39	18.98	10.55	26.78			nucleic acid binding activity;other molecular function	Q2FVC3; sao:SAOUHSC_02790	Pf00271, Pf04851, Pf11907, Pf13091
615	High	Keratin, type I cytoskeletal 16 OS=Homo sapiens OX=9606 GN=KRT16 PE=1 SV=4	P08779	KRT16	51.2	TRUE	0.58	33	17	0.213	0.213	0.209	0.838172	0.436284	0.555564	365.8	1716.5	365.8	358.8	75.52	111.05	27.61	128.65	cell organization and biogenesis;stress response;other biological processes	plasma membrane;cytosol;cytoskeleton	cytoskeletal activity	A8K488; hsa:3868; P08779; P30654; Q16402; Q9UBG8	Pf00038	R-HSA-6809371	Formation of the cornified envelope	WP2877	Vitamin D receptor pathway
1008	High	Elongation factor G OS=Staphylococcus aureus (strain NCTC 8325 / PS 47) OX=93061 GN=fusA PE=1 SV=3	Q2G0N1	fusA	76.6	FALSE	0.67	49	49	1.108	1.034	1.155	1	1	0.555937	36263.1	32729.5	33845.5	37800.2	11.83	19.28	16.33	2.91	cell organization and biogenesis;protein metabolism;other metabolic processes	cytosol	nucleic acid binding activity;other molecular function	Q2G0N1; sao:SAOUHSC_00529	Pf00009, Pf00679, Pf03144, Pf03764, Pf14492
899	High	DUF2179 domain-containing protein OS=Staphylococcus aureus (strain NCTC 8325 / PS 47) OX=93061 GN=SAOUHSC_00651 PE=4 SV=1	Q2G2E2		29.9	FALSE	0.18	5	5	0.852	0.811	1.731	1	1	0.556271	75.9	89.1	72.3	154.3	22.87	25.77	17.66	53.64		plasma membrane;other membranes		Q2G2E2; sao:SAOUHSC_00651	Pf02588, Pf10035
1135	High	Iron-regulated surface determinant protein H OS=Staphylococcus aureus (strain NCTC 8325 / PS 47) OX=93061 GN=isdH PE=1 SV=1	Q2FXJ2	isdH	100.9	FALSE	0.1	7	7	1.063	0.502	0.469	1	0.830282	0.561456	77	72.5	36.4	34	43.76	25.83	70.37	45.99		non-structural extracellular	other molecular function	Q2FXJ2; sao:SAOUHSC_01843	Pf04650, Pf05031, Pf20861
200	High	ABC transmembrane type-1 domain-containing protein OS=Staphylococcus aureus (strain NCTC 8325 / PS 47) OX=93061 GN=SAOUHSC_00924 PE=3 SV=1	Q2FZR6		39.7	FALSE	0.06	2	2	1.927	1.116	1.268	0.16292	1	0.562477	39.1	20.3	22.7	25.7	41.12	22.08	16.97	17.71	transport	plasma membrane;other membranes		Q2FZR6; sao:SAOUHSC_00924	Pf00528, Pf12911
105	High	Gcp-like domain-containing protein OS=Staphylococcus aureus (strain NCTC 8325 / PS 47) OX=93061 GN=SAOUHSC_02279 PE=4 SV=1	Q2FWL0		24.5	FALSE	0.43	9	9	0.643	0.692	0.843	0.0510629	0.139881	0.565259	415.2	646	447.2	544.7	7.46	14.67	16.92	11	RNA metabolism OR transcription;other metabolic processes	cytosol		Q2FWL0; sao:SAOUHSC_02279	Pf00814
85	High	Teichoic acids export ATP-binding protein TagH OS=Staphylococcus aureus (strain NCTC 8325 / PS 47) OX=93061 GN=tagH PE=3 SV=1	Q2G2L1	tagH	29.7	FALSE	0.45	14	14	0.513	0.55	0.76	0.03905	0.0848391	0.571351	530.9	1034.8	568.7	786.5	8.74	18.04	20.02	23.06	transport	plasma membrane;other membranes	transporter activity;other molecular function	Q2G2L1; sao:SAOUHSC_00641	Pf00005
1184	High	Putative hemin import ATP-binding protein HrtA OS=Staphylococcus aureus (strain NCTC 8325 / PS 47) OX=93061 GN=hrtA PE=3 SV=1	Q2FVR1	hrtA	24.6	FALSE	0.23	6	6	0.636	4.492	2.049	1	0.152551	0.573781	4.6	7.2	32.2	14.7	123.13	37.7	15.99	11.85	transport	plasma membrane;other membranes	transporter activity;other molecular function	Q2FVR1; sao:SAOUHSC_02640	Pf00005
1650	High	Gfo/Idh/MocA family oxidoreductase OS=Staphylococcus aureus (strain NCTC 8325 / PS 47) OX=93061 GN=SAOUHSC_00179 PE=4 SV=1	Q2G1E6		39.2	FALSE	0.36	16	16	1.161	1.016	1.275	1	1	0.573799	1759.8	1515.9	1540.8	1932.7	14.91	21.87	7.69	9.36			other molecular function	Q2G1E6; sao:SAOUHSC_00179	Pf01408, Pf02894
703	High	HTH lysR-type domain-containing protein OS=Staphylococcus aureus (strain NCTC 8325 / PS 47) OX=93061 GN=SAOUHSC_02608 PE=3 SV=1	Q2FVT4		35	FALSE	0.09	2	2	0.781	0.722	0.751	0.959341	0.656962	0.575514	55.8	71.5	51.7	53.7	16.95	25.1	10.92	27.02	other biological processes		nucleic acid binding activity;other molecular function	Q2FVT4; sao:SAOUHSC_02608	Pf00126, Pf03466
497	High	Probable acetyl-CoA acyltransferase OS=Staphylococcus aureus (strain NCTC 8325 / PS 47) OX=93061 GN=SAOUHSC_00195 PE=3 SV=1	Q2G1D0		41.8	FALSE	0.1	5	5	2.081	5.478	2.17	0.67261	0.284929	0.578853	39.7	19.1	104.6	41.4	84.25	20	58.05	10.18	other metabolic processes	other membranes	other molecular function	Q2G1D0; sao:SAOUHSC_00195	Pf00108, Pf02803
989	High	Glyceraldehyde-3-phosphate dehydrogenase OS=Staphylococcus aureus (strain NCTC 8325 / PS 47) OX=93061 GN=SAOUHSC_01794 PE=3 SV=1	Q2FXP2		37	FALSE	0.33	15	15	0.913	1.815	1.457	1	0.524449	0.578853	1402.9	1536.2	2788.7	2237.9	44.04	13.77	34.78	4.21	other metabolic processes		other molecular function	Q2FXP2; sao:SAOUHSC_01794	Pf00044, Pf02800
172	High	Keratin, type II cytoskeletal 80 OS=Homo sapiens OX=9606 GN=KRT80 PE=1 SV=2	Q6KB66	KRT80	50.5	TRUE	0.09	5	5	0.33	0.415	0.551	0.12967	0.206121	0.580271	12.1	36.7	15.2	20.2	34.44	49.92	11.32	16.75	cell organization and biogenesis;other biological processes	cytosol;cytoskeleton;other cell component	bone, tooth or skin structural activity	hsa:144501; Q6KB66; Q6P1A5; Q7Z3Q0	Pf00038	R-HSA-6809371	Formation of the cornified envelope
850	High	O-acetyltransferase OatA OS=Staphylococcus aureus (strain NCTC 8325 / PS 47) OX=93061 GN=oatA PE=1 SV=1	Q2FV54	oatA	69.1	FALSE	0.15	11	11	0.768	0.72	1.511	1	0.84648	0.581029	609.2	792.9	570.6	1198	32.47	16.81	31.1	41.44	other metabolic processes	plasma membrane;other membranes	other molecular function	Q2FV54; sao:SAOUHSC_02885	Pf01757
1191	High	Sulfur carrier protein FdhD OS=Staphylococcus aureus (strain NCTC 8325 / PS 47) OX=93061 GN=fdhD PE=3 SV=1	Q2FVX3	fdhD	29.4	FALSE	0.11	3	3	0.859	1.005	1.563	1	1	0.581925	11	12.9	12.9	20.1	23.81	10.6	27.55	48.24	protein metabolism;other metabolic processes	other cell component	other molecular function	Q2FVX3; sao:SAOUHSC_02550	Pf02634
1603	High	Putative 2-hydroxyacid dehydrogenase SAOUHSC_02577 OS=Staphylococcus aureus (strain NCTC 8325 / PS 47) OX=93061 GN=SAOUHSC_02577 PE=3 SV=1	Q2FVW4		34.7	FALSE	0.74	21	21	0.83	1.391	1.399	1	1	0.581925	3403.6	4101.3	5703.6	5738.8	35.3	10.1	31.48	5.74			other molecular function	Q2FVW4; sao:SAOUHSC_02577	Pf00389, Pf02826
1349	High	Response regulator protein VraR OS=Staphylococcus aureus (strain NCTC 8325 / PS 47) OX=93061 GN=vraR PE=1 SV=1	Q2FX09	vraR	23.5	FALSE	0.59	15	15	0.858	2.285	1.615	1	0.402432	0.582453	592.4	690.4	1577.7	1115	54.65	8.21	39.21	4.26	signal transduction;other biological processes		nucleic acid binding activity	Q2FX09; sao:SAOUHSC_02098	Pf00072, Pf00196
768	High	RNA 2-O ribose methyltransferase substrate binding domain-containing protein OS=Staphylococcus aureus (strain NCTC 8325 / PS 47) OX=93061 GN=SAOUHSC_01091 PE=4 SV=1	Q2FZE0		26.9	FALSE	0.25	6	6	1.121	0.971	0.899	1	1	0.582453	644.5	574.8	557.9	516.6	8.29	26.42	12.16	14.89	RNA metabolism OR transcription;other metabolic processes	other cell component	nucleic acid binding activity;other molecular function	Q2FZE0; sao:SAOUHSC_01091	Pf00588, Pf08032
835	High	Ribosome-binding factor A OS=Staphylococcus aureus (strain NCTC 8325 / PS 47) OX=93061 GN=rbfA PE=1 SV=1	Q2G2Q4	rbfA	13.5	FALSE	0.64	12	12	0.742	0.694	0.717	1	0.93072	0.583297	4039	5445.2	3779.8	3904.9	21.89	26.24	39.15	16.31	RNA metabolism OR transcription;other metabolic processes;other biological processes	cytosol	translation activity	Q2G2Q4; sao:SAOUHSC_01247	Pf02033
186	High	Urease subunit alpha OS=Staphylococcus aureus (strain NCTC 8325 / PS 47) OX=93061 GN=ureC PE=3 SV=1	Q2G2K5	ureC	61.7	FALSE	0.16	7	6	1.583	2.012	1.262	0.153468	0.056681	0.589431	246.2	155.5	312.9	196.3	13.44	15.09	26.92	5.83	other metabolic processes	other cell component	other molecular function	Q2G2K5; sao:SAOUHSC_02561	Pf00449, Pf01979
208	High	RES domain-containing protein OS=Staphylococcus aureus (strain NCTC 8325 / PS 47) OX=93061 GN=SAOUHSC_00166 PE=4 SV=1	Q2G1F9		43.3	FALSE	0.06	2	2	3.485	1.046	0.58	0.176195	1	0.58986	108.1	31	32.4	18	50.77	17.87	58.3	10.95				Q2G1F9; sao:SAOUHSC_00166	Pf08808
659	High	Pyrimidine-nucleoside phosphorylase OS=Staphylococcus aureus (strain NCTC 8325 / PS 47) OX=93061 GN=pdp PE=3 SV=1	Q2FWC1	pdp	46.3	FALSE	0.51	25	25	0.429	1.36	1.758	0.890497	1	0.58986	937.7	2183.3	2968.3	3839.1	74.17	4.57	47.18	10.36	other metabolic processes	cytosol	other molecular function	Q2FWC1; sao:SAOUHSC_02377	Pf00591, Pf02885, Pf07831
1070	High	Nuclease SbcCD subunit C OS=Staphylococcus aureus (strain NCTC 8325 / PS 47) OX=93061 GN=sbcC PE=1 SV=2	Q2FYT3	sbcC	117.2	FALSE	0.27	28	28	1.117	1.01	1.158	1	1	0.58986	791.5	708.9	716.3	820.8	9.16	14.43	14.11	9.64	DNA metabolism;other metabolic processes;stress response		other molecular function	Q2FYT3	Pf13476, Pf13558
1025	High	Bifunctional oligoribonuclease/PAP phosphatase NrnA OS=Staphylococcus aureus (strain NCTC 8325 / PS 47) OX=93061 GN=SAOUHSC_01812 PE=4 SV=1	Q2FXM3		35.1	FALSE	0.27	7	7	0.906	1.129	1.281	1	1	0.592367	843.8	930.9	1051.1	1192.1	21.29	16.87	26.7	6.3			nucleic acid binding activity	Q2FXM3; sao:SAOUHSC_01812	Pf01368, Pf02272
458	High	Probable cell wall hydrolase LytN OS=Staphylococcus aureus (strain NCTC 8325 / PS 47) OX=93061 GN=lytN PE=2 SV=2	Q9ZNI1	lytN	43.2	FALSE	0.09	4	4	0.647	0.982	1.304	0.616586	1	0.593515	10.5	16.3	16	21.2	37.77	12	23.89	26.9	cell organization and biogenesis	non-structural extracellular	other molecular function	Q2FZ35; Q9S684; Q9ZNI1; sao:SAOUHSC_01219	Pf01476, Pf05257
1207	High	Immunoglobulin G-binding protein A OS=Staphylococcus aureus (strain NCTC 8325 / PS 47) OX=93061 GN=spa PE=1 SV=3	P02976	spa	56.4	FALSE	0.78	53	53	0.845	2.343	1.706	1	0.824053	0.593515	11029.3	13051.7	30578	22272	63.85	16.54	35.39	95.05		non-structural extracellular	other molecular function	P02976; Q2G1N8; sao:SAOUHSC_00069	Pf00746, Pf01476, Pf02216, Pf03373, Pf04650
592	High	Antitoxin OS=Staphylococcus aureus (strain NCTC 8325 / PS 47) OX=93061 GN=SAOUHSC_02757 PE=1 SV=1	Q2FVF7		9.8	FALSE	0.64	6	6	0.614	0.48	0.584	0.821163	0.50401	0.594402	761.2	1239.3	594.6	724.3	27.35	32.97	60	23.43				Q2FVF7; sao:SAOUHSC_02757	Pf02604
1030	High	Alpha-S2-casein OS=Bos taurus OX=9913 GN=CSN1S2 PE=1 SV=2	P02663	CSN1S2	26	TRUE	0.1	2	2	1.053	1.28	1.898	1	1	0.597542	16.3	15.5	19.8	29.4	43.4	40.62	33.92	59	stress response;other biological processes	non-structural extracellular;ER/Golgi	other molecular function	bta:282209; P02663; Q1RMQ6; Q9TR51	Pf00363
982	High	Ribosomal RNA small subunit methyltransferase H OS=Staphylococcus aureus (strain NCTC 8325 / PS 47) OX=93061 GN=rsmH PE=3 SV=1	P60393	rsmH	35.7	FALSE	0.41	15	15	1.031	1.03	1.161	1	1	0.603021	1983.3	1924.3	1982.8	2234.3	9.56	22.42	20.45	10.15	RNA metabolism OR transcription;other metabolic processes	other cell component	other molecular function	O07320; P60393; Q2FZ96; sao:SAOUHSC_01143	Pf01795
1233	High	DNA polymerase III subunit delta' OS=Staphylococcus aureus (strain NCTC 8325 / PS 47) OX=93061 GN=SAOUHSC_00454 PE=4 SV=1	Q2G2X1		32.2	FALSE	0.1	3	3	1.125	1.115	1.395	1	1	0.603021	82.7	73.6	82	102.6	17.04	27.42	29.53	10.28	DNA metabolism;other metabolic processes	other cell component	nucleic acid binding activity;other molecular function	Q2G2X1; sao:SAOUHSC_00454	Pf09115, Pf13177
1477	High	Uncharacterized protein OS=Staphylococcus aureus (strain NCTC 8325 / PS 47) OX=93061 GN=SAOUHSC_00826 PE=4 SV=1	Q2G1T2		9.3	FALSE	0.42	3	3	0.794	1.278	0.775	1	1	0.605655	109.2	137.5	175.7	106.6	37.63	19.64	27.97	14.54				Q2G1T2; sao:SAOUHSC_00826
929	High	Bacilliredoxin SAOUHSC_01610 OS=Staphylococcus aureus (strain NCTC 8325 / PS 47) OX=93061 GN=SAOUHSC_01610 PE=3 SV=1	Q2FY55		16.2	FALSE	0.41	6	6	0.85	1.207	0.813	1	1	0.606715	1846	2172.9	2623.2	1767.1	22.82	6.95	21.2	13.2				Q2FY55; sao:SAOUHSC_01610	Pf06491
963	High	Alpha amylase family protein, putative OS=Staphylococcus aureus (strain NCTC 8325 / PS 47) OX=93061 GN=SAOUHSC_00438 PE=4 SV=1	Q2G0T9		63.5	FALSE	0.34	26	26	1.006	0.927	0.826	1	1	0.611882	2558.4	2542.2	2355.6	2098.6	13.76	17.94	11.78	8.66	other metabolic processes	other cell component	other molecular function	Q2G0T9; sao:SAOUHSC_00438	Pf00128
129	High	Type VII secretion system protein EssB OS=Staphylococcus aureus (strain NCTC 8325 / PS 47) OX=93061 GN=essB PE=1 SV=1	Q2G185	essB	52	FALSE	0.2	11	11	2.951	1.412	1.559	0.0958054	0.761412	0.612452	653.6	221.5	312.8	345.3	45.93	27.89	29.95	31.1		plasma membrane;other membranes		Q2G185; sao:SAOUHSC_00261	Pf10140
1036	High	6-phospho-beta-glucosidase, putative OS=Staphylococcus aureus (strain NCTC 8325 / PS 47) OX=93061 GN=SAOUHSC_00236 PE=3 SV=1	Q2G1A9		54.7	FALSE	0.26	11	11	0.922	0.796	1.243	1	0.774756	0.615088	196.6	213.3	169.7	265.2	24.82	13.08	9.88	19.2	other metabolic processes	cytosol	other molecular function	Q2G1A9; sao:SAOUHSC_00236	Pf00232
1019	High	Ribonuclease Z OS=Staphylococcus aureus (strain NCTC 8325 / PS 47) OX=93061 GN=rnz PE=3 SV=1	Q2FY67	rnz	34.6	FALSE	0.26	6	6	1.016	1.19	1.263	1	0.966994	0.618034	180.4	177.6	211.2	224.3	15.53	21.52	4.78	6.41	RNA metabolism OR transcription;other metabolic processes		other molecular function	Q2FY67; sao:SAOUHSC_01598	Pf13691
379	High	Glycolytic operon regulator OS=Staphylococcus aureus (strain NCTC 8325 / PS 47) OX=93061 GN=SAOUHSC_00794 PE=3 SV=1	Q2G033		37.2	FALSE	0.37	14	14	1.082	1.021	0.831	0.484291	0.958376	0.618735	938.1	867.3	885.2	720.3	9.06	15.83	2.04	3.17			nucleic acid binding activity;other molecular function	Q2G033; sao:SAOUHSC_00794	Pf04198, Pf21715
798	High	Aromatic acid exporter family protein OS=Staphylococcus aureus (strain NCTC 8325 / PS 47) OX=93061 GN=SAOUHSC_02001 PE=3 SV=1	Q2G2N1		40.1	FALSE	0.04	2	2	0.933	0.783	0.699	1	0.724487	0.618735	386.8	414.8	324.7	289.9	18.74	18.83	14.49	21.04		plasma membrane;other membranes		Q2G2N1; sao:SAOUHSC_02001	Pf06081
1604	High	Nuclease SbcCD subunit D OS=Staphylococcus aureus (strain NCTC 8325 / PS 47) OX=93061 GN=sbcD PE=1 SV=1	Q2FYT4	sbcD	42.9	FALSE	0.23	7	7	0.928	1.388	1.325	1	0.543004	0.621588	168.3	181.5	251.8	240.4	18.97	22.14	19.43	10.73	DNA metabolism;other metabolic processes;stress response		nucleic acid binding activity;other molecular function	Q2FYT4; sao:SAOUHSC_01341	Pf00149, Pf12320
874	High	UDP-N-acetylglucosamine 2-epimerase OS=Staphylococcus aureus (strain NCTC 8325 / PS 47) OX=93061 GN=SAOUHSC_00129 PE=3 SV=1	Q2G1J3		43.1	FALSE	0.19	7	6	0.835	0.995	1.114	1	1	0.621588	48.2	57.8	57.5	64.4	4.31	11.98	18.22	55.71			other molecular function	Q2G1J3; sao:SAOUHSC_00129	Pf02350
967	High	Peptidase S9 prolyl oligopeptidase catalytic domain-containing protein OS=Staphylococcus aureus (strain NCTC 8325 / PS 47) OX=93061 GN=SAOUHSC_01912 PE=4 SV=1	Q2G2V6		28.3	FALSE	0.22	5	5	0.975	1.813	1.797	1	1	0.621588	54.7	56.2	101.8	100.9	42.88	34.56	41.33	15.87	protein metabolism		other molecular function	Q2G2V6; sao:SAOUHSC_01912	Pf00326
1178	High	Molybdopterin-guanine dinucleotide biosynthesis protein MobB OS=Staphylococcus aureus (strain NCTC 8325 / PS 47) OX=93061 GN=SAOUHSC_02541 PE=4 SV=1	Q2FVY1		18.6	FALSE	0.27	3	3	0.999	1.183	1.16	1	0.73901	0.625153	223	223.2	264.1	259	14.28	19.65	15.04	14.28	protein metabolism;other metabolic processes		other molecular function	Q2FVY1; sao:SAOUHSC_02541	Pf03205
738	High	DNA topoisomerase 4 subunit A OS=Staphylococcus aureus (strain NCTC 8325 / PS 47) OX=93061 GN=parC PE=1 SV=1	Q2FYS4	parC	90.9	FALSE	0.45	46	46	0.825	0.686	1.288	1	0.683624	0.626484	3273.6	3967.8	2721.7	5112.2	14.49	18.94	22.34	29.57	cell cycle OR cell proliferation;cell organization and biogenesis;DNA metabolism;other metabolic processes;other biological processes	plasma membrane;other membranes;other cell component	nucleic acid binding activity;other molecular function	P50073; P95682; P95683; Q2FYS4; sao:SAOUHSC_01352	Pf00521, Pf03989
644	High	Keratin, type II cytoskeletal 6A OS=Homo sapiens OX=9606 GN=KRT6A PE=1 SV=3	P02538	KRT6A	60	TRUE	0.49	41	4	0.287	0.268	0.333	0.869716	0.509184	0.631253	1161.3	4045.8	1086	1346.9	53.46	104.96	32.79	104.34	cell organization and biogenesis;stress response;other biological processes	cytosol;cytoskeleton	bone, tooth or skin structural activity;cytoskeletal activity	A4QPC1; hsa:3853; P02538; P48667; Q08AR4; Q6NT67; Q96CL4	Pf00038, Pf16208	R-HSA-6809371	Formation of the cornified envelope	WP2858; WP3208; WP5390	Ectoderm differentiation; Ectoderm differentiation; Pancreatic cancer subtypes
773	High	Thymidylate synthase OS=Staphylococcus aureus (strain NCTC 8325 / PS 47) OX=93061 GN=thyA PE=3 SV=1	Q2FYK5	thyA	36.8	FALSE	0.36	13	13	0.949	1.062	1.202	1	1	0.631253	1331.4	1403.3	1490.2	1687.2	18.4	18.55	17.68	10.34	other metabolic processes	cytosol	other molecular function	Q2FYK5; sao:SAOUHSC_01435	Pf00303
649	High	Methylated-DNA--protein-cysteine methyltransferase OS=Staphylococcus aureus (strain NCTC 8325 / PS 47) OX=93061 GN=SAOUHSC_02861 PE=3 SV=1	Q2FV75		18.9	FALSE	0.4	6	6	1.13	1.208	1.165	0.87237	0.328461	0.631743	308.1	272.6	329.2	317.6	12.08	11.1	13.1	4.57	DNA metabolism;other metabolic processes;stress response	other cell component	other molecular function	Q2FV75; sao:SAOUHSC_02861	Pf01035, Pf02870
1226	High	Thiol peroxidase OS=Staphylococcus aureus (strain NCTC 8325 / PS 47) OX=93061 GN=tpx PE=1 SV=1	Q2FXL3	tpx	18	FALSE	0.55	8	8	0.845	1.572	1.335	1	0.574183	0.639793	1647.7	1949.7	3064.9	2602.9	37.33	9.55	24.88	7	other biological processes		other molecular function	Q2FXL3; sao:SAOUHSC_01822	Pf08534
1543	High	Phosphopentomutase OS=Staphylococcus aureus (strain NCTC 8325 / PS 47) OX=93061 GN=deoB PE=3 SV=1	Q2G227	deoB	43.8	FALSE	0.51	19	19	1.037	1.209	1.127	1	0.678149	0.639793	4162.7	4014.5	4853.6	4524.2	15.62	11.78	15.84	3.17	other metabolic processes	cytosol	other molecular function	Q2G227; sao:SAOUHSC_00101	Pf01676
1393	High	Actin, alpha skeletal muscle OS=Bos taurus OX=9913 GN=ACTA1 PE=1 SV=1	P68138	ACTA1	42	TRUE	0.46	18	5	1.031	0.873	0.762	1	1	0.639793	1609.3	1561.3	1362.6	1189.6	18.25	6.04	7.05	29.44	cell organization and biogenesis;other biological processes	cytoskeleton;other cell component	other molecular function	bta:281592; P02568; P68138; P99020; Q3ZCG3	Pf00022	R-BTA-390522	Striated Muscle Contraction	WP1019; WP3276; WP969	FAS pathway and stress induction of HSP regulation; Myometrial relaxation and contraction pathways; Striated muscle contraction
1531	High	Phosphoribosylformylglycinamidine synthase subunit PurS OS=Staphylococcus aureus (strain NCTC 8325 / PS 47) OX=93061 GN=purS PE=3 SV=1	Q2FZJ2	purS	9.9	FALSE	0.69	5	5	2.056	0.461	0.458	1	1	0.639793	2906.5	1414	651.2	647.1	54.85	27.01	119.77	13.77	other metabolic processes	other cell component	other molecular function	Q2FZJ2; sao:SAOUHSC_01011	Pf02700
447	High	Small ribosomal subunit protein bS21 OS=Staphylococcus aureus (strain NCTC 8325 / PS 47) OX=93061 GN=rpsU PE=1 SV=1	Q2FXZ7	rpsU	7	FALSE	0.6	11	11	2.736	1.566	2.026	0.610596	0.936286	0.641981	13735.5	5020.8	7860.2	10171.1	45.87	57.14	77.88	21.96	protein metabolism;other metabolic processes	translational apparatus;other cell component	other molecular function	Q2FXZ7; sao:SAOUHSC_01678	Pf01165
528	High	Serine-protein kinase RsbW OS=Staphylococcus aureus (strain NCTC 8325 / PS 47) OX=93061 GN=rsbW PE=3 SV=2	Q2FWJ3	rsbW	17.9	FALSE	0.67	14	14	0.892	0.936	0.915	0.721848	1	0.643426	1537.3	1724.3	1613.3	1578.6	12.58	6.24	8.62	6.96	protein metabolism;other metabolic processes;other biological processes		kinase activity;other molecular function	O08077; P0A0H8; P95843; Q2FWJ3; Q6XZ92; Q6XZ96; sao:SAOUHSC_02299	Pf13581
1659	High	Radical SAM core domain-containing protein OS=Staphylococcus aureus (strain NCTC 8325 / PS 47) OX=93061 GN=SAOUHSC_01877 PE=4 SV=1	Q2FXH0		36	FALSE	0.11	4	4	0.815	0.815	0.789	1	1	0.643718	205	251.5	205	198.4	8.59	17.6	11.59	11.37			other molecular function	Q2FXH0; sao:SAOUHSC_01877	Pf04055, Pf16199
240	High	NADH-glutamate synthase small subunit, putative OS=Staphylococcus aureus (strain NCTC 8325 / PS 47) OX=93061 GN=SAOUHSC_00436 PE=4 SV=1	Q2G0U1		54.4	FALSE	0.18	8	8	7.307	1.068	2.385	0.212826	1	0.650766	202.7	27.7	29.6	66.2	53.64	31.24	126.43	7.08	other metabolic processes		other molecular function	Q2G0U1; sao:SAOUHSC_00436	Pf07992, Pf14691
1269	High	Glycosyl transferase family 1 domain-containing protein OS=Staphylococcus aureus (strain NCTC 8325 / PS 47) OX=93061 GN=SAOUHSC_00548 PE=1 SV=1	Q2G0L2		58.4	FALSE	0.33	19	19	0.875	0.644	1.231	1	0.64854	0.651061	516.8	590.9	380.5	727.6	34.47	24.79	13.71	35.73			other molecular function	Q2G0L2; sao:SAOUHSC_00548	Pf00534
1083	High	Transcriptional regulator CtsR OS=Staphylococcus aureus (strain NCTC 8325 / PS 47) OX=93061 GN=ctsR PE=1 SV=1	Q2G0P8	ctsR	17.8	FALSE	0.5	11	11	0.867	6.698	2.639	1	0.339211	0.651563	256.8	296	1982.5	781	129.95	6.31	59.97	13.61	stress response;other biological processes		nucleic acid binding activity	Q2G0P8; sao:SAOUHSC_00502	Pf05848, Pf17727
727	High	Drug resistance transporter, EmrB/QacA subfamily, putative OS=Staphylococcus aureus (strain NCTC 8325 / PS 47) OX=93061 GN=SAOUHSC_02629 PE=3 SV=1	Q2G2W1		70.9	FALSE	0.09	7	7	0.785	0.353	0.68	0.991929	0.0726599	0.652043	66.9	85.2	30.1	57.9	26.29	21.04	36.63	40.26	transport	plasma membrane;other membranes	transporter activity	Q2G2W1; sao:SAOUHSC_02629	Pf00083
1114	High	DNA-binding protein OS=Staphylococcus aureus (strain NCTC 8325 / PS 47) OX=93061 GN=SAOUHSC_01290 PE=4 SV=1	Q2FYY3		7.9	FALSE	0.37	3	3	1.342	0.734	0.783	1	0.659789	0.652043	1223	911.5	669.3	713.4	24.64	24.41	28.83	20.89				Q2FYY3; sao:SAOUHSC_01290
1343	High	Transcriptional regulatory protein SrrA OS=Staphylococcus aureus (strain NCTC 8325 / PS 47) OX=93061 GN=srrA PE=3 SV=1	Q2FY79	srrA	28.1	FALSE	0.63	19	18	0.937	0.973	0.854	1	1	0.652043	3395.7	3624.9	3528.8	3094.9	10.29	16.89	15.72	11.48	signal transduction;other biological processes	cytosol;other cell component	nucleic acid binding activity;other molecular function	Q2FY79; sao:SAOUHSC_01586	Pf00072, Pf00486
1355	High	DUF4064 domain-containing protein OS=Staphylococcus aureus (strain NCTC 8325 / PS 47) OX=93061 GN=SAOUHSC_01051 PE=4 SV=1	Q2G2G5		15.6	FALSE	0.23	3	3	1.113	1.097	1.486	1	1	0.652043	143.1	128.6	141	191.1	34.44	30.48	28.2	49.44		other membranes		Q2G2G5; sao:SAOUHSC_01051	Pf13273
1060	High	Uncharacterized protein OS=Staphylococcus aureus (strain NCTC 8325 / PS 47) OX=93061 GN=SAOUHSC_00686 PE=4 SV=1	Q2G0B9		11.3	FALSE	0.96	10	10	1.122	0.813	0.783	1	1	0.654531	2895.5	2580.3	2098	2020.3	20.52	19.22	35.5	11.26				Q2G0B9; sao:SAOUHSC_00686
1473	High	Lipid II isoglutaminyl synthase (glutamine-hydrolyzing) subunit GatD OS=Staphylococcus aureus (strain NCTC 8325 / PS 47) OX=93061 GN=gatD PE=3 SV=1	Q2FX00	gatD	27.4	FALSE	0.3	7	7	0.845	1.134	1.247	1	1	0.655743	954.9	1130.2	1281.9	1409	25.36	14.66	26.3	2.24	cell organization and biogenesis;other metabolic processes;other biological processes		other molecular function	Q2FX00; sao:SAOUHSC_02106	Pf07685
20	High	Ribosome hibernation promotion factor OS=Staphylococcus aureus (strain NCTC 8325 / PS 47) OX=93061 GN=hpf PE=1 SV=1	Q2G055	hpf	22.2	FALSE	0.52	17	17	2.229	1.774	1.211	0.00106903	0.0107078	0.656136	8209.5	3683	6534.2	4460.9	15.14	16.63	9.09	8.52	other metabolic processes;other biological processes	cytosol;translational apparatus	translation activity	Q2G055; sao:SAOUHSC_00767	Pf02482, Pf16321
1313	High	UspA domain-containing protein OS=Staphylococcus aureus (strain NCTC 8325 / PS 47) OX=93061 GN=SAOUHSC_01814 PE=3 SV=1	Q2FXM1		15.2	FALSE	0.91	20	20	0.921	1.18	1.229	1	0.912127	0.656136	5753.5	6249.2	7374.1	7677.4	18.59	13.27	11.58	11.28				Q2FXM1; sao:SAOUHSC_01814	Pf00582
1487	High	ATP-dependent helicase/deoxyribonuclease subunit B OS=Staphylococcus aureus (strain NCTC 8325 / PS 47) OX=93061 GN=addB PE=3 SV=1	Q2FZT6	addB	134.4	FALSE	0.13	14	14	0.932	0.759	1.373	1	0.966994	0.656136	279.6	300	227.7	412	8.32	11.59	30.29	27.65	cell organization and biogenesis;DNA metabolism;stress response	cytosol;other cell component	nucleic acid binding activity;other molecular function	Q2FZT6; sao:SAOUHSC_00904	Pf12705, Pf21445
1502	High	Lipoyl synthase OS=Staphylococcus aureus (strain NCTC 8325 / PS 47) OX=93061 GN=lipA PE=3 SV=1	Q2FZX4	lipA	34.9	FALSE	0.49	24	24	0.913	1.032	1.116	1	1	0.656136	3578.5	3917.9	4044.8	4372.2	14.96	12.75	14.52	6.77	protein metabolism;other metabolic processes	other cell component	other molecular function	Q2FZX4; sao:SAOUHSC_00861	Pf04055, Pf16881
1563	High	Signal recognition particle receptor FtsY OS=Staphylococcus aureus (strain NCTC 8325 / PS 47) OX=93061 GN=ftsY PE=3 SV=1	Q2FZ48	ftsY	46.6	FALSE	0.47	24	24	1.017	1.227	1.189	1	1	0.656136	3279.9	3226.1	3958.7	3836.9	15.94	13.08	19.57	5.42	transport	plasma membrane;other membranes;other cell component	other molecular function	Q2FZ48; sao:SAOUHSC_01205	Pf00448, Pf02881
1391	High	DUF1033 family protein OS=Staphylococcus aureus (strain NCTC 8325 / PS 47) OX=93061 GN=SAOUHSC_01405 PE=4 SV=1	Q2FYN0		12.7	FALSE	0.21	2	2	0.938	1.392	0.728	1	0.412819	0.65658	125.9	134.3	186.8	97.8	29.87	20.54	18.32	9.64				Q2FYN0; sao:SAOUHSC_01405	Pf06279
361	High	Uncharacterized protein SAOUHSC_00094 OS=Staphylococcus aureus (strain NCTC 8325 / PS 47) OX=93061 GN=SAOUHSC_00094 PE=1 SV=1	Q2G260		21.8	FALSE	0.34	4	4	0.465	0.39	0.509	0.448916	0.317296	0.659007	97.6	210.1	82	106.9	19.83	42.63	53.16	64.52		non-structural extracellular		Q2G260; sao:SAOUHSC_00094
1619	High	Serine-aspartate repeat-containing protein D OS=Staphylococcus aureus (strain NCTC 8325 / PS 47) OX=93061 GN=sdrD PE=1 SV=1	Q2G0L4	sdrD	146	FALSE	0.58	80	76	0.948	1.378	1.783	1	1	0.659007	10943	11543.4	15910.4	20586.3	29.81	41.66	18.98	32.3	cell adhesion	non-structural extracellular		Q2G0L4; sao:SAOUHSC_00545	Pf00746, Pf04650, Pf10425, Pf17210, Pf17961
431	High	Alpha-acetolactate decarboxylase OS=Staphylococcus aureus (strain NCTC 8325 / PS 47) OX=93061 GN=SAOUHSC_02921 PE=3 SV=1	Q2FV19		26.4	FALSE	0.27	8	7	0.9	0.898	0.931	0.591328	0.328461	0.662444	105	116.7	104.9	108.6	4.34	12.18	7.62	4.22	other metabolic processes		other molecular function	Q2FV19; sao:SAOUHSC_02921	Pf03306
1430	High	Large ribosomal subunit protein bL35 OS=Staphylococcus aureus (strain NCTC 8325 / PS 47) OX=93061 GN=rpmI PE=1 SV=1	Q2FXQ0	rpmI	7.7	FALSE	0.39	5	5	1.429	1.103	1.467	1	1	0.662444	757.6	530	584.5	777.4	15.59	22.14	43.66	134.41	protein metabolism;other metabolic processes	cytosol;translational apparatus	other molecular function	Q2FXQ0; sao:SAOUHSC_01785	Pf01632
198	High	Holliday junction branch migration complex subunit RuvA OS=Staphylococcus aureus (strain NCTC 8325 / PS 47) OX=93061 GN=ruvA PE=3 SV=1	Q2FXT3	ruvA	22.2	FALSE	0.41	13	13	0.706	0.889	0.842	0.16292	0.654565	0.662917	1819	2577	2291.2	2170.6	15.93	9.25	16.26	1.45	cell organization and biogenesis;DNA metabolism;other metabolic processes;stress response	other cell component	nucleic acid binding activity;other molecular function	Q2FXT3; sao:SAOUHSC_01751	Pf01330, Pf07499, Pf14520
934	High	Accessory gene regulator protein C OS=Staphylococcus aureus (strain NCTC 8325 / PS 47) OX=93061 GN=SAOUHSC_02264 PE=1 SV=1	Q2FWM5		48	FALSE	0.07	3	3	1.119	1.005	1.393	1	1	0.668572	56.1	50.2	50.4	69.9	33.78	22.39	22.18	17.88	protein metabolism;other metabolic processes;signal transduction	other membranes	kinase activity;other molecular function	Q2FWM5; sao:SAOUHSC_02264	Pf14501
1570	High	Uncharacterized protein OS=Staphylococcus aureus (strain NCTC 8325 / PS 47) OX=93061 GN=SAOUHSC_02320 PE=4 SV=1	Q2FWH1		5.1	FALSE	0.82	7	7	1.11	0.443	0.583	1	0.441255	0.669398	1477.6	1331.2	589.9	776.6	37.27	25.66	59.88	32.55				Q2FWH1; sao:SAOUHSC_02320
1460	High	Fibrinogen-binding protein OS=Staphylococcus aureus (strain NCTC 8325 / PS 47) OX=93061 GN=SAOUHSC_01110 PE=4 SV=1	Q2FZC2		12.6	FALSE	0.47	11	11	0.669	0.32	0.47	1	0.621965	0.669398	2186.7	3266.8	1045	1534.1	62.43	31.93	101	22.26		non-structural extracellular	other molecular function	Q2FZC2; sao:SAOUHSC_01110	Pf12199
1480	High	Small ribosomal subunit protein uS14B OS=Staphylococcus aureus (strain NCTC 8325 / PS 47) OX=93061 GN=rpsZ PE=1 SV=2	Q2FW19	rpsZ	7.3	FALSE	0.36	6	6	1.16	0.4	0.545	1	0.645283	0.669398	8566.3	7381.7	2956.3	4025.8	44.01	30.2	68.38	22.06	protein metabolism;other metabolic processes	translational apparatus	nucleic acid binding activity;other molecular function	Q2FW19; sao:SAOUHSC_02499	Pf00253
845	High	Pyridoxal phosphate homeostasis protein OS=Staphylococcus aureus (strain NCTC 8325 / PS 47) OX=93061 GN=SAOUHSC_01153 PE=3 SV=1	Q2FZ87		25.3	FALSE	0.43	12	12	1.105	1.183	1.211	1	1	0.669614	850.7	770.2	911.1	932.8	10.04	18.45	12.61	9.55			other molecular function	Q2FZ87; sao:SAOUHSC_01153	Pf01168
1069	High	Putative mRNA interferase YoeB OS=Staphylococcus aureus (strain NCTC 8325 / PS 47) OX=93061 GN=SAOUHSC_02691 PE=1 SV=1	Q2G286		10.4	FALSE	0.75	9	9	0.949	0.835	1.319	1	1	0.669854	1056.5	1113	929.7	1468.1	18.04	27.04	36.81	13.89	RNA metabolism OR transcription;other metabolic processes;other biological processes		other molecular function	Q2G286; sao:SAOUHSC_02691	Pf06769
974	High	Conserved virulence factor C OS=Staphylococcus aureus (strain NCTC 8325 / PS 47) OX=93061 GN=cvfC PE=3 SV=1	Q2FYK3	cvfC	42.9	FALSE	0.44	19	19	0.807	0.946	1.102	1	1	0.671314	776.2	961.4	909.1	1059.8	14.56	23.98	17.77	19.6			other molecular function	Q2FYK3; sao:SAOUHSC_01437	Pf08712, Pf13646, Pf13769
908	High	Protein GrpE OS=Staphylococcus aureus (strain NCTC 8325 / PS 47) OX=93061 GN=grpE PE=3 SV=1	Q2FXZ1	grpE	24	FALSE	0.93	24	24	0.808	6.593	2.475	1	0.402234	0.672637	5063.5	6265	41303.6	15506	131.3	3.3	60.24	19.49	protein metabolism;other metabolic processes	other cell component	other molecular function	Q2FXZ1; sao:SAOUHSC_01684	Pf01025
467	High	Phage protein OS=Staphylococcus aureus (strain NCTC 8325 / PS 47) OX=93061 GN=SAOUHSC_01120 PE=4 SV=1	Q2G1X1		8.9	FALSE	0.4	2	2	0.743	0.861	0.772	0.623852	0.728897	0.673939	238.4	320.6	276	247.5	6.31	18.99	18.2	30				Q2G1X1; sao:SAOUHSC_01120
1286	High	tRNA uridine 5-carboxymethylaminomethyl modification enzyme MnmG OS=Staphylococcus aureus (strain NCTC 8325 / PS 47) OX=93061 GN=mnmG PE=3 SV=2	Q2FUQ3	mnmG	70.1	FALSE	0.45	36	36	0.934	0.807	0.805	1	0.769439	0.673939	4427.6	4741.4	3824.9	3814.7	11.94	23.05	11.51	10.4	RNA metabolism OR transcription;other metabolic processes	cytosol	other molecular function	Q2FUQ3; sao:SAOUHSC_03052	Pf01134, Pf13932, Pf21680
352	High	Uncharacterized protein OS=Staphylococcus aureus (strain NCTC 8325 / PS 47) OX=93061 GN=SAOUHSC_00437 PE=4 SV=1	Q2G0U0		50.9	FALSE	0.2	10	10	0.59	0.383	0.722	0.426485	0.0574975	0.681163	3089.1	5239.3	2006.5	3780.4	29.51	12.07	26.01	39.37	other metabolic processes;transport	plasma membrane;other membranes	transporter activity;kinase activity	Q2G0U0; sao:SAOUHSC_00437	Pf00367, Pf02378
945	High	proline dehydrogenase OS=Staphylococcus aureus (strain NCTC 8325 / PS 47) OX=93061 GN=SAOUHSC_01884 PE=4 SV=1	Q2FXG3		38	FALSE	0.23	6	6	1.333	0.819	2.038	1	1	0.681163	73.9	55.5	45.4	113	24.7	43.83	28.1	57.22	other metabolic processes	other membranes	other molecular function	Q2FXG3; sao:SAOUHSC_01884	Pf01619
562	High	DUF4352 domain-containing protein OS=Staphylococcus aureus (strain NCTC 8325 / PS 47) OX=93061 GN=SAOUHSC_01919 PE=4 SV=1	Q2G2Y3		35.8	FALSE	0.38	15	15	1.245	1.116	1.267	0.780646	1	0.681933	979.4	786.6	878.1	996.9	24.3	18.95	12.46	24.21		other membranes		Q2G2Y3; sao:SAOUHSC_01919	Pf11611
1447	High	Thiamine-binding protein domain-containing protein OS=Staphylococcus aureus (strain NCTC 8325 / PS 47) OX=93061 GN=SAOUHSC_01645 PE=3 SV=1	Q2FY28		12.3	FALSE	0.3	7	7	0.964	1.109	1.232	1	1	0.681933	4592.7	4762.2	5280	5868	10.48	16.1	16.87	20.13				Q2FY28; sao:SAOUHSC_01645	Pf01910
555	High	Purine nucleoside phosphorylase OS=Staphylococcus aureus (strain NCTC 8325 / PS 47) OX=93061 GN=SAOUHSC_01152 PE=3 SV=1	Q2FZ88		25.4	FALSE	0.31	8	8	1.547	1.345	1.459	0.77197	1	0.686389	282.5	182.7	245.7	266.5	20.06	37.67	25.82	31.02			other molecular function	Q2FZ88; sao:SAOUHSC_01152	Pf02578
584	High	PTS system glucoside-specific EIICBA component OS=Staphylococcus aureus (strain NCTC 8325 / PS 47) OX=93061 GN=glcB PE=3 SV=1	Q2FV87	glcB	74.4	FALSE	0.23	19	17	0.614	0.41	0.655	0.804779	0.105706	0.686389	432.2	704.3	288.7	461	38.55	33.42	18.9	51.54	other metabolic processes;transport	plasma membrane;other membranes	transporter activity;kinase activity	Q2FV87; sao:SAOUHSC_02848	Pf00358, Pf00367, Pf02378
597	High	Alanine racemase N-terminal domain-containing protein OS=Staphylococcus aureus (strain NCTC 8325 / PS 47) OX=93061 GN=SAOUHSC_02433 PE=4 SV=1	Q2FW73		40.3	FALSE	0.06	2	2	0.723	0.733	0.785	0.827318	0.746628	0.686389	14.6	20.1	14.7	15.8	26.57	23.31	18.33	28.09		cytosol	other molecular function	Q2FW73; sao:SAOUHSC_02433	Pf01168
1605	High	DnaD domain-containing protein OS=Staphylococcus aureus (strain NCTC 8325 / PS 47) OX=93061 GN=SAOUHSC_01470 PE=4 SV=1	Q2FYH7		26.9	FALSE	0.33	8	7	1.109	0.692	0.643	1	0.759425	0.686389	194.6	175.4	121.4	112.8	28.14	25.75	28.91	49.17				Q2FYH7; sao:SAOUHSC_01470	Pf07261
954	High	VOC domain-containing protein OS=Staphylococcus aureus (strain NCTC 8325 / PS 47) OX=93061 GN=SAOUHSC_01604 PE=4 SV=1	Q2FY61		13.9	FALSE	0.69	8	8	1.075	1.148	0.829	1	0.860554	0.686389	3568.5	3320.4	3813.2	2751.1	11.08	8.64	9.75	19.99				Q2FY61; sao:SAOUHSC_01604	Pf00903
980	High	Isopentenyl-diphosphate delta-isomerase OS=Staphylococcus aureus (strain NCTC 8325 / PS 47) OX=93061 GN=fni PE=3 SV=1	Q2FVR9	fni	38.7	FALSE	0.4	15	15	0.948	1.156	1.197	1	1	0.686389	1151.2	1214.9	1404.9	1454.8	15.35	16.86	23.66	6.91	other metabolic processes	other cell component	other molecular function	Q2FVR9; sao:SAOUHSC_02623	Pf01070
115	High	Helix-turn-helix domain protein OS=Staphylococcus aureus (strain NCTC 8325 / PS 47) OX=93061 GN=SAOUHSC_01575 PE=4 SV=1	Q2FY89		27	FALSE	0.65	19	19	0.812	0.864	0.933	0.0708212	0.134196	0.687966	2069.3	2547	2201	2376	5.4	3.41	7.53	5.48			nucleic acid binding activity	Q2FY89; sao:SAOUHSC_01575	Pf00717, Pf01381
242	High	5'-methylthioadenosine/S-adenosylhomocysteine nucleosidase OS=Staphylococcus aureus (strain NCTC 8325 / PS 47) OX=93061 GN=mtnN PE=3 SV=1	Q2FXX8	mtnN	24.5	FALSE	0.21	7	7	0.645	0.753	1.146	0.216586	0.576621	0.689239	557.4	863.6	650	989.5	7.52	20.77	20.13	11.68	other metabolic processes	cytosol	other molecular function	Q2FXX8; sao:SAOUHSC_01702	Pf01048
607	High	ABC transporter, ATP-binding protein, putative OS=Staphylococcus aureus (strain NCTC 8325 / PS 47) OX=93061 GN=SAOUHSC_02152 PE=1 SV=1	Q2FWW9		32.9	FALSE	0.53	16	16	0.727	0.943	1.172	0.827395	1	0.690798	1103.6	1518.2	1431.4	1778.8	16.51	14.17	19.18	13.71			other molecular function	Q2FWW9; sao:SAOUHSC_02152	Pf00005
269	High	Ribosome-recycling factor OS=Staphylococcus aureus (strain NCTC 8325 / PS 47) OX=93061 GN=frr PE=3 SV=1	Q2FZ21	frr	20.3	FALSE	0.69	27	27	0.741	0.92	0.875	0.250202	1	0.693001	15509.6	20920.7	19245.3	18312.4	16.12	11.69	9.27	16.13	cell organization and biogenesis;protein metabolism;other metabolic processes	other cell component	translation activity	Q2FZ21; sao:SAOUHSC_01236	Pf01765
942	High	Glutamine synthetase OS=Staphylococcus aureus (strain NCTC 8325 / PS 47) OX=93061 GN=SAOUHSC_01287 PE=3 SV=1	Q2FYY6		50.8	FALSE	0.42	26	26	0.952	0.838	0.787	1	0.936286	0.693001	6262.9	6581.6	5517.4	5181.7	15.66	25.06	9.08	15.43	other metabolic processes		other molecular function	Q2FYY6; sao:SAOUHSC_01287	Pf00120, Pf03951
1213	High	HotDog ACOT-type domain-containing protein OS=Staphylococcus aureus (strain NCTC 8325 / PS 47) OX=93061 GN=SAOUHSC_02091 PE=3 SV=1	Q2FX15		20	FALSE	0.4	8	8	0.938	0.941	0.842	1	1	0.694189	168.5	179.7	169.1	151.3	8.49	23.16	13.61	7.11	other metabolic processes	cytosol	other molecular function	Q2FX15; sao:SAOUHSC_02091	Pf03061
994	High	Chaperone protein DnaK OS=Staphylococcus aureus (strain NCTC 8325 / PS 47) OX=93061 GN=dnaK PE=3 SV=1	Q2FXZ2	dnaK	66.3	FALSE	0.74	81	81	0.83	7.197	2.691	1	0.415062	0.695144	23569.6	28398.3	204393	76411.6	132.6	15.27	59.57	8.9	protein metabolism;other metabolic processes	cytosol	other molecular function	Q2FXZ2; sao:SAOUHSC_01683	Pf00012
599	High	Thermonuclease OS=Staphylococcus aureus (strain NCTC 8325 / PS 47) OX=93061 GN=SAOUHSC_01316 PE=4 SV=1	Q2FYV8		20.3	FALSE	0.32	6	6	0.686	0.419	0.741	0.827318	0.222433	0.696056	138.7	202.2	84.7	149.8	35.12	16.29	30.74	39.22		other membranes	nucleic acid binding activity;other molecular function	Q2FYV8; sao:SAOUHSC_01316	Pf00565
1466	High	SHSP domain-containing protein OS=Staphylococcus aureus (strain NCTC 8325 / PS 47) OX=93061 GN=SAOUHSC_02670 PE=3 SV=1	Q2FVN2		16.3	FALSE	0.3	5	5	1.371	2.779	1.59	1	0.342148	0.701416	511.3	372.9	1036.4	593	52.21	20.67	45.66	21.19				Q2FVN2; sao:SAOUHSC_02670	Pf00011
737	High	Thioredoxin domain-containing protein OS=Staphylococcus aureus (strain NCTC 8325 / PS 47) OX=93061 GN=SAOUHSC_00841 PE=4 SV=1	Q2FZZ3		11.4	FALSE	0.34	3	3	0.59	0.571	0.529	1	1	0.701416	42.9	72.7	41.5	38.5	33.36	50.02	75.93	13.49				Q2FZZ3; sao:SAOUHSC_00841	Pf00085
1458	High	Primosomal protein N' OS=Staphylococcus aureus (strain NCTC 8325 / PS 47) OX=93061 GN=priA PE=3 SV=1	Q2G266	priA	92.5	FALSE	0.31	28	28	1.07	1.038	1.078	1	1	0.701416	654.2	611.5	634.9	659	7.2	5.96	6.81	13.65	cell organization and biogenesis;DNA metabolism;RNA metabolism OR transcription;other metabolic processes;stress response	other cell component	nucleic acid binding activity;other molecular function	Q2G266; sao:SAOUHSC_01179	Pf00270, Pf00271, Pf17764, Pf18074, Pf18319
1576	High	Biotin carboxylase OS=Staphylococcus aureus (strain NCTC 8325 / PS 47) OX=93061 GN=SAOUHSC_01623 PE=4 SV=1	Q2FY43		50	FALSE	0.48	30	29	1.081	1.114	1.155	1	1	0.701416	3009.3	2783.1	3099.7	3215.1	12.34	24.16	20.64	7.43	other metabolic processes		other molecular function	Q2FY43; sao:SAOUHSC_01623	Pf00289, Pf02785, Pf02786
1649	High	Tryptophan--tRNA ligase OS=Staphylococcus aureus (strain NCTC 8325 / PS 47) OX=93061 GN=trpS PE=3 SV=1	Q2FZQ7	trpS	36.9	FALSE	0.38	18	18	0.835	1.098	1.176	1	1	0.701416	2272.4	2722.8	2988.6	3203.2	20.55	17.27	23.46	3.21	protein metabolism;RNA metabolism OR transcription;other metabolic processes	other cell component	other molecular function	Q2FZQ7; sao:SAOUHSC_00933	Pf00579
950	High	Chromosomal replication initiator protein DnaA OS=Staphylococcus aureus (strain NCTC 8325 / PS 47) OX=93061 GN=dnaA PE=3 SV=1	Q2G2H5	dnaA	51.9	FALSE	0.54	26	26	1	0.994	1.127	1	1	0.702107	2056.2	2056.5	2044.4	2317.7	8.61	12.68	6.32	10.82	DNA metabolism;other metabolic processes;other biological processes	plasma membrane;other membranes;other cell component	nucleic acid binding activity;other molecular function	Q2G2H5; sao:SAOUHSC_00001	Pf00308, Pf08299, Pf11638
1374	High	Type VII secretion system extracellular protein A OS=Staphylococcus aureus (strain NCTC 8325 / PS 47) OX=93061 GN=esxA PE=1 SV=1	Q2G189	esxA	11	FALSE	0.95	10	10	2.875	0.504	0.435	1	1	0.703724	9577.2	3331	1679.7	1450.6	56.63	18.15	127.2	19.43		non-structural extracellular		Q2G189; sao:SAOUHSC_00257	Pf06013
732	High	Riboflavin biosynthesis protein RibD OS=Staphylococcus aureus (strain NCTC 8325 / PS 47) OX=93061 GN=SAOUHSC_01889 PE=3 SV=1	Q2FXF9		37.4	FALSE	0.29	11	11	1.099	3.093	1.584	1	0.183757	0.707774	211.4	192.3	594.8	304.7	73.77	7.99	37.17	17.94	other metabolic processes		other molecular function	Q2FXF9; sao:SAOUHSC_01889	Pf00383, Pf01872
1022	High	2-oxoisovalerate dehydrogenase subunit alpha OS=Staphylococcus aureus (strain NCTC 8325 / PS 47) OX=93061 GN=SAOUHSC_01613 PE=3 SV=1	Q2FY52		36.2	FALSE	0.49	15	15	0.833	1.103	0.801	1	1	0.707774	1151.3	1382.1	1523.9	1107.7	18.64	18.02	18.16	4.31	other metabolic processes		other molecular function	Q2FY52; sao:SAOUHSC_01613	Pf00676
1578	High	UPF0033 domain-containing protein OS=Staphylococcus aureus (strain NCTC 8325 / PS 47) OX=93061 GN=SAOUHSC_02271 PE=3 SV=1	Q2FWL8		8.2	FALSE	0.16	2	2	0.843	0.705	0.651	1	1	0.708299	115.6	137.2	96.7	89.3	32.18	35.72	68.67	43.67				Q2FWL8; sao:SAOUHSC_02271	Pf01206
1314	High	Iron transporter OS=Staphylococcus aureus (strain NCTC 8325 / PS 47) OX=93061 GN=SAOUHSC_01675 PE=4 SV=1	Q2FY00		27.2	FALSE	0.36	13	13	1.302	0.7	1.414	1	0.943041	0.710035	1200.6	922.1	645.3	1304.2	29.27	7.7	43.18	15.67				Q2FY00; sao:SAOUHSC_01675
248	High	Uncharacterized protein OS=Staphylococcus aureus (strain NCTC 8325 / PS 47) OX=93061 GN=SAOUHSC_00806 PE=4 SV=1	Q2G021		12.9	FALSE	0.63	8	8	1.918	1.008	0.714	0.224631	1	0.710347	1031.8	537.9	542.3	384.3	34.7	22.29	28.04	16.86				Q2G021; sao:SAOUHSC_00806
678	High	Keratin, type II cytoskeletal 6B OS=Homo sapiens OX=9606 GN=KRT6B PE=1 SV=5	P04259	KRT6B	60	TRUE	0.47	39	3	0.29	0.295	0.335	0.928562	0.557335	0.713999	81.5	281.1	83	94.1	59.15	109.37	29.5	115.78	cell organization and biogenesis;other biological processes	cytosol;cytoskeleton	bone, tooth or skin structural activity;cytoskeletal activity	hsa:3854; P04259; P48669	Pf00038, Pf16208	R-HSA-6809371	Formation of the cornified envelope
289	High	DUF4930 family protein OS=Staphylococcus aureus (strain NCTC 8325 / PS 47) OX=93061 GN=SAOUHSC_01761 PE=4 SV=1	Q2FXS4		18.4	FALSE	0.21	4	4	1.59	1.387	1.396	0.286726	0.561374	0.714231	152.3	95.8	132.9	133.7	15.12	12.01	16.51	33.04		other membranes		Q2FXS4; sao:SAOUHSC_01761	Pf16284
532	High	RNA-binding S4 domain-containing protein OS=Staphylococcus aureus (strain NCTC 8325 / PS 47) OX=93061 GN=SAOUHSC_01156 PE=4 SV=1	Q2FZ84		31.2	FALSE	0.1	3	3	0.655	0.409	0.613	0.724571	0.177981	0.714231	47.9	73.1	29.9	44.8	39.49	21.22	22.99	34.23	other biological processes	translational apparatus	nucleic acid binding activity;other molecular function	Q2FZ84; sao:SAOUHSC_01156	Pf01479, Pf17774
728	High	Acyl carrier protein OS=Staphylococcus aureus (strain NCTC 8325 / PS 47) OX=93061 GN=acpP PE=2 SV=1	Q2FZ51	acpP	8.5	FALSE	0.58	10	9	0.757	0.509	0.691	0.991929	0.373341	0.717402	27981.8	36978.3	18823.7	25540.6	28.93	20.89	57.31	20.02	other metabolic processes	cytosol	other molecular function	Q2FZ51; sao:SAOUHSC_01201	Pf00550
504	High	o-succinylbenzoate synthase OS=Staphylococcus aureus (strain NCTC 8325 / PS 47) OX=93061 GN=menC PE=3 SV=1	Q2G2V2	menC	37.9	FALSE	0.09	3	3	0.733	0.737	0.933	0.685756	0.475138	0.724134	8.5	11.6	8.5	10.8	32.49	145.48	41.84	31.07	other metabolic processes		other molecular function	Q2G2V2; sao:SAOUHSC_01915	Pf13378
1138	High	Cytosolic protein OS=Staphylococcus aureus (strain NCTC 8325 / PS 47) OX=93061 GN=SAOUHSC_00345 PE=4 SV=1	Q2G116		7.9	FALSE	0.42	5	5	0.922	0.673	0.743	1	0.67244	0.726309	1310.8	1421.4	957	1056.5	25.27	23.04	42.31	15.75				Q2G116; sao:SAOUHSC_00345	Pf06107
1453	High	Heat-inducible transcription repressor HrcA OS=Staphylococcus aureus (strain NCTC 8325 / PS 47) OX=93061 GN=hrcA PE=3 SV=1	Q2FXZ0	hrcA	37	FALSE	0.3	8	8	0.768	8.095	2.574	1	0.330615	0.726852	83.1	108.1	875	278.2	136.23	8.43	61.47	8.26	other biological processes		nucleic acid binding activity	Q2FXZ0; sao:SAOUHSC_01685	Pf01628
1495	High	Thymidylate kinase OS=Staphylococcus aureus (strain NCTC 8325 / PS 47) OX=93061 GN=tmk PE=3 SV=1	Q2G230	tmk	23.4	FALSE	0.56	14	14	0.891	1.074	0.875	1	1	0.726879	1291.2	1449.9	1557.4	1268.8	15.06	9.33	21.42	12.44	other metabolic processes	cytosol;other cell component	kinase activity;other molecular function	Q2G230; sao:SAOUHSC_00451	Pf02223
789	High	Fibrinogen-binding protein OS=Staphylococcus aureus (strain NCTC 8325 / PS 47) OX=93061 GN=SAOUHSC_01114 PE=4 SV=1	Q2FZB8		18.8	FALSE	0.12	2	2	0.92	0.767	1.349	1	1	0.727155	51.1	55.6	42.6	74.9	53.06	32.44	48.6	34.21	other biological processes	non-structural extracellular	other molecular function	Q2FZB8; sao:SAOUHSC_01114	Pf12199
669	High	diphosphomevalonate decarboxylase OS=Staphylococcus aureus (strain NCTC 8325 / PS 47) OX=93061 GN=SAOUHSC_00578 PE=3 SV=1	Q2G0I7		36.8	FALSE	0.26	11	11	1.25	1.374	1.307	0.901341	0.836604	0.728923	1584.4	1267.7	1742.1	1656.4	15.22	22.09	25.78	13	other metabolic processes	cytosol	kinase activity;other molecular function	Q2G0I7; sao:SAOUHSC_00578	Pf00288, Pf18376
1411	High	Aminoglycoside phosphotransferase domain-containing protein OS=Staphylococcus aureus (strain NCTC 8325 / PS 47) OX=93061 GN=SAOUHSC_01866 PE=4 SV=1	Q2FXI1		28.4	FALSE	0.23	5	5	0.764	1.475	1.251	1	0.612437	0.731588	29.2	38.2	56.4	47.8	42.34	18.03	24.16	19.27				Q2FXI1; sao:SAOUHSC_01866	Pf01636
1228	High	PPC domain-containing protein OS=Staphylococcus aureus (strain NCTC 8325 / PS 47) OX=93061 GN=SAOUHSC_00702 PE=4 SV=1	Q2G0A3		15.4	FALSE	0.33	4	4	1.044	1.032	0.869	1	1	0.731588	128	122.6	126.5	106.5	18.28	6.23	18.46	12.33				Q2G0A3; sao:SAOUHSC_00702	Pf03479
1283	High	Glutamate dehydrogenase OS=Staphylococcus aureus (strain NCTC 8325 / PS 47) OX=93061 GN=SAOUHSC_00895 PE=3 SV=1	Q2FZU5		45.7	FALSE	0.46	19	19	0.984	0.825	1.183	1	1	0.733274	2630	2671.9	2204.9	3160.7	23.83	23.85	8.62	31.88	other metabolic processes		other molecular function	Q2FZU5; sao:SAOUHSC_00895	Pf00208, Pf02812
219	High	Hypoxanthine phosphoribosyltransferase OS=Staphylococcus aureus (strain NCTC 8325 / PS 47) OX=93061 GN=SAOUHSC_00485 PE=3 SV=1	Q2G0R1		20.1	FALSE	0.63	16	16	0.599	0.836	0.842	0.187939	0.397535	0.736739	2780.5	4643	3882.3	3908.7	22.91	9.74	26.54	7.89	other metabolic processes	cytosol	other molecular function	Q2G0R1; sao:SAOUHSC_00485	Pf00156
1170	High	Phage protein OS=Staphylococcus aureus (strain NCTC 8325 / PS 47) OX=93061 GN=SAOUHSC_00972 PE=4 SV=1	Q2FZM8		11.2	FALSE	0.49	4	4	1.041	1.184	1.164	1	1	0.736739	2291.7	2201.3	2606.3	2562.7	14.93	14.31	14.04	21.64				Q2FZM8; sao:SAOUHSC_00972
1573	High	UPF0354 protein SAOUHSC_01859 OS=Staphylococcus aureus (strain NCTC 8325 / PS 47) OX=93061 GN=SAOUHSC_01859 PE=3 SV=1	Q2FXI7		33	FALSE	0.51	17	17	0.906	1.036	1.273	1	1	0.741062	480.8	531	549.9	676.1	10.67	19.6	26.49	8.7				Q2FXI7; sao:SAOUHSC_01859	Pf07285
819	High	Albumin OS=Bos taurus OX=9913 GN=ALB PE=1 SV=4	P02769	ALB	69.2	TRUE	0.36	30	30	1.23	1.212	1.281	1	1	0.742582	703.8	572	693.1	732.6	10.43	6.8	11.12	194.2	stress response;other biological processes	non-structural extracellular;other cell component	nucleic acid binding activity;other molecular function	A5PJX3; bta:280717; O02787; P02769; P04277; Q3SZR2	Pf00273
790	High	Type I restriction enzyme endonuclease subunit OS=Staphylococcus aureus (strain NCTC 8325 / PS 47) OX=93061 GN=SAOUHSC_00162 PE=3 SV=1	Q2G1G2		109.2	FALSE	0.27	29	29	0.831	0.627	1.254	1	0.621965	0.743611	592	712.4	446.8	893.7	22.78	20.72	10.69	37.63	DNA metabolism;other metabolic processes;stress response		nucleic acid binding activity;other molecular function	Q2G1G2; sao:SAOUHSC_00162	Pf04313, Pf12008, Pf18766
1405	High	Glucosamine-6-phosphate isomerase OS=Staphylococcus aureus (strain NCTC 8325 / PS 47) OX=93061 GN=SAOUHSC_01987 PE=4 SV=1	Q2FX90		22.3	FALSE	0.72	20	20	0.996	1.062	0.976	1	1	0.74411	6239.2	6264.1	6651.3	6116.5	5.78	5.39	6.15	5.48	other metabolic processes	other cell component	other molecular function	Q2FX90; sao:SAOUHSC_01987
1474	High	tRNA modification GTPase MnmE OS=Staphylococcus aureus (strain NCTC 8325 / PS 47) OX=93061 GN=mnmE PE=3 SV=1	Q2FUQ2	mnmE	51.3	FALSE	0.31	16	16	0.929	0.824	0.912	1	0.551659	0.74432	888.7	957.1	788.6	872.9	16.83	22.25	16.56	16.91	RNA metabolism OR transcription;other metabolic processes	cytosol;other cell component	other molecular function	Q2FUQ2; sao:SAOUHSC_03053	Pf01926, Pf10396, Pf12631
1098	High	Coenzyme A biosynthesis bifunctional protein CoaBC OS=Staphylococcus aureus (strain NCTC 8325 / PS 47) OX=93061 GN=coaBC PE=3 SV=1	Q2G268	coaBC	44.1	FALSE	0.39	18	18	0.93	1.087	1.141	1	1	0.744546	1395.5	1500.6	1630.6	1711.5	15.52	11.14	15.75	3.88	other metabolic processes	other cell component	other molecular function	Q2G268; sao:SAOUHSC_01178	Pf02441, Pf04127
350	High	HAD family hydrolase OS=Staphylococcus aureus (strain NCTC 8325 / PS 47) OX=93061 GN=SAOUHSC_01835 PE=4 SV=1	Q2FXJ9		42.6	FALSE	0.13	4	4	3.328	1.41	1.7	0.415673	0.910416	0.747937	232.7	69.9	98.6	118.8	47.11	17.12	56.68	34.18				Q2FXJ9; sao:SAOUHSC_01835	Pf13242
522	High	Acyl-CoA dehydrogenase OS=Staphylococcus aureus (strain NCTC 8325 / PS 47) OX=93061 GN=SAOUHSC_02556 PE=3 SV=1	Q2FVW7		32	FALSE	0.22	6	6	1.342	1.263	1.151	0.717103	0.897014	0.748182	187.6	139.8	176.6	161	14.6	17.56	19.39	19.41			other molecular function	Q2FVW7	Pf02770, Pf02771
1081	High	FAD-containing oxidoreductase OS=Staphylococcus aureus (strain NCTC 8325 / PS 47) OX=93061 GN=SAOUHSC_00581 PE=3 SV=1	Q2G0I4		48.4	FALSE	0.44	17	17	1.05	1.138	1.083	1	0.862375	0.749876	521.3	496.5	564.9	537.8	11.53	18.85	19.23	9.54	other biological processes	other cell component	other molecular function	Q2G0I4; sao:SAOUHSC_00581	Pf02852, Pf07992
902	High	UPF0398 protein SAOUHSC_01463 OS=Staphylococcus aureus (strain NCTC 8325 / PS 47) OX=93061 GN=SAOUHSC_01463 PE=3 SV=1	Q2FYI4		22.2	FALSE	0.19	4	4	0.942	0.913	1.087	1	1	0.749876	73.9	78.4	71.6	85.2	11.9	19.07	13.99	14.5				Q2FYI4; sao:SAOUHSC_01463	Pf06908
1220	High	N-acetyl-alpha-D-glucosaminyl L-malate synthase BshA OS=Staphylococcus aureus (strain NCTC 8325 / PS 47) OX=93061 GN=SAOUHSC_01475 PE=4 SV=1	Q2G255		42.8	FALSE	0.29	11	11	1.004	1.157	1.105	1	0.858799	0.750877	450.9	449	519.4	496.1	10.41	13.33	18.86	12.32	other metabolic processes		other molecular function	Q2G255; sao:SAOUHSC_01475	Pf00534, Pf13439
1354	High	THUMP domain-containing protein OS=Staphylococcus aureus (strain NCTC 8325 / PS 47) OX=93061 GN=SAOUHSC_01460 PE=4 SV=1	Q2FYI6		43.3	FALSE	0.36	16	16	0.947	1.021	1.126	1	1	0.755129	688.4	726.6	741.7	818.1	18	24.04	19.87	8.95	RNA metabolism OR transcription;other metabolic processes		nucleic acid binding activity;other molecular function	Q2FYI6; sao:SAOUHSC_01460	Pf01170, Pf02926
1056	High	DhaL domain-containing protein OS=Staphylococcus aureus (strain NCTC 8325 / PS 47) OX=93061 GN=SAOUHSC_00656 PE=4 SV=1	Q2G0E9		21.2	FALSE	0.68	17	17	0.88	2.124	1.401	1	0.543004	0.7616	2465.9	2803.6	5954.9	3926.9	59.63	16.25	43.51	13.51	other metabolic processes		kinase activity	Q2G0E9; sao:SAOUHSC_00656	Pf02734
1256	High	Isochorismatase-like domain-containing protein OS=Staphylococcus aureus (strain NCTC 8325 / PS 47) OX=93061 GN=SAOUHSC_02980 PE=4 SV=1	Q2G220		20.7	FALSE	0.46	9	9	0.798	1.134	1.236	1	1	0.766362	429.3	538.2	610.2	665	27.92	15.11	26.27	15.89				Q2G220; sao:SAOUHSC_02980	Pf00857
113	High	Ribose-5-phosphate isomerase A OS=Staphylococcus aureus (strain NCTC 8325 / PS 47) OX=93061 GN=rpiA PE=3 SV=1	Q2FVT0	rpiA	25.5	FALSE	0.21	7	7	0.711	0.744	0.895	0.067502	0.102439	0.774583	512.2	720.7	536.3	644.7	8.34	14.76	10.53	12.68	other metabolic processes	cytosol	other molecular function	Q2FVT0; sao:SAOUHSC_02612	Pf06026
1100	High	Oligoendopeptidase F OS=Staphylococcus aureus (strain NCTC 8325 / PS 47) OX=93061 GN=SAOUHSC_01383 PE=3 SV=1	Q2FYQ2		69.2	FALSE	0.24	13	13	1.487	0.779	1.264	1	1	0.774921	473.9	318.6	248.2	402.6	30.44	9.87	29.46	29.84	protein metabolism;other metabolic processes		other molecular function	Q2FYQ2; sao:SAOUHSC_01383	Pf01432, Pf08439
110	High	AB hydrolase-1 domain-containing protein OS=Staphylococcus aureus (strain NCTC 8325 / PS 47) OX=93061 GN=SAOUHSC_00013 PE=3 SV=1	Q2G2T4		36.9	FALSE	0.05	2	2	7.758	2.136	1.699	0.0629045	0.475138	0.781112	93	12	25.6	20.4	49.27	52.6	53.01	11.42	other metabolic processes		other molecular function	Q2G2T4; sao:SAOUHSC_00013	Pf00561
785	High	N-acetyltransferase domain-containing protein OS=Staphylococcus aureus (strain NCTC 8325 / PS 47) OX=93061 GN=SAOUHSC_00687 PE=4 SV=1	Q2G0B8		21.5	FALSE	0.46	9	9	0.912	1.21	1.191	1	0.810451	0.781112	89	97.6	118.1	116.3	24.78	5.11	18.13	3.91			other molecular function	Q2G0B8; sao:SAOUHSC_00687	Pf13302
824	High	Fructose-bisphosphate aldolase OS=Staphylococcus aureus (strain NCTC 8325 / PS 47) OX=93061 GN=SAOUHSC_02366 PE=3 SV=1	Q2FWD3		30.8	FALSE	0.49	20	20	0.941	1.009	0.869	1	1	0.782545	17397.2	18497.6	18661.2	16067.8	10.54	11.24	13.32	3.79	other metabolic processes		other molecular function	Q2FWD3; sao:SAOUHSC_02366	Pf01116
570	High	Uridylate kinase OS=Staphylococcus aureus (strain NCTC 8325 / PS 47) OX=93061 GN=pyrH PE=1 SV=1	Q2FZ22	pyrH	26.1	FALSE	0.38	13	13	0.785	0.837	0.843	0.792074	0.440854	0.785268	4928	6275.3	5251.1	5291.9	9.42	21.14	17.58	6.46	other metabolic processes	other cell component	kinase activity;other molecular function	Q2FZ22; sao:SAOUHSC_01235	Pf00696
9	High	4-hydroxy-tetrahydrodipicolinate reductase OS=Staphylococcus aureus (strain NCTC 8325 / PS 47) OX=93061 GN=dapB PE=3 SV=3	Q9EZ11	dapB	26.6	FALSE	0.5	13	13	4.697	2.772	0.824	0.000428472	0.00285389	0.785399	2147.7	457.2	1267.4	376.5	24.05	7.68	31.14	9.77	other metabolic processes	cytosol	other molecular function	Q2FYN8; Q9EZ11; sao:SAOUHSC_01397	Pf01113, Pf05173
511	High	SAP domain-containing protein OS=Staphylococcus aureus (strain NCTC 8325 / PS 47) OX=93061 GN=SAOUHSC_02393 PE=4 SV=1	Q2FWA5		44.7	FALSE	0.33	12	12	0.802	0.664	0.83	0.697004	0.267424	0.785399	303	377.9	250.9	313.7	23.47	11.22	3.59	21.09				Q2FWA5; sao:SAOUHSC_02393	Pf02037
1454	High	Ribosomal large subunit pseudouridine synthase, RluD subfamily, putative OS=Staphylococcus aureus (strain NCTC 8325 / PS 47) OX=93061 GN=SAOUHSC_01982 PE=4 SV=1	Q2FX95		31.4	FALSE	0.59	18	18	0.892	0.992	1.084	1	1	0.785399	1058.1	1186.5	1177.2	1286.3	11.52	13.91	15.03	4.11	RNA metabolism OR transcription;other metabolic processes		nucleic acid binding activity;other molecular function	Q2FX95; sao:SAOUHSC_01982	Pf00849
283	High	Type VII secretion system protein EssD OS=Staphylococcus aureus (strain NCTC 8325 / PS 47) OX=93061 GN=essD PE=1 SV=1	Q2G179	essD	68.3	FALSE	0.37	24	24	1.852	1.058	0.855	0.273587	1	0.787274	686.1	370.4	392.1	316.5	24.31	30.43	16.55	9.65		non-structural extracellular;plasma membrane;other membranes		Q2G179; sao:SAOUHSC_00268	Pf13930, Pf14449
962	High	DNA gyrase subunit B OS=Staphylococcus aureus (strain NCTC 8325 / PS 47) OX=93061 GN=gyrB PE=3 SV=1	Q2G274	gyrB	72.5	FALSE	0.53	46	46	1.021	0.906	1.162	1	1	0.787274	4819.3	4721.3	4279.6	5484.1	8.72	23.83	14.47	19.28	cell organization and biogenesis;DNA metabolism;other metabolic processes	other cell component	nucleic acid binding activity;other molecular function	Q2G274; sao:SAOUHSC_00005	Pf00204, Pf00986, Pf01751, Pf02518
1584	High	S1 motif domain-containing protein OS=Staphylococcus aureus (strain NCTC 8325 / PS 47) OX=93061 GN=SAOUHSC_00892 PE=4 SV=1	Q2FZU8		13.4	FALSE	0.51	10	10	0.988	1.021	0.881	1	1	0.787274	1283.1	1298.8	1326.7	1144	14.33	9.5	15.62	14.04			nucleic acid binding activity	Q2FZU8; sao:SAOUHSC_00892	Pf00575
423	High	Bifunctional purine biosynthesis protein PurH OS=Staphylococcus aureus (strain NCTC 8325 / PS 47) OX=93061 GN=purH PE=3 SV=1	Q2FZI6	purH	54.3	FALSE	0.43	23	23	3.225	0.735	0.585	0.576472	1	0.789463	3656.7	1134	833.9	663.2	50.07	13.34	84.76	8.03	other metabolic processes	cytosol	other molecular function	Q2FZI6; sao:SAOUHSC_01017	Pf01808, Pf02142
1014	High	Methionine import ATP-binding protein MetN 2 OS=Staphylococcus aureus (strain NCTC 8325 / PS 47) OX=93061 GN=metN2 PE=3 SV=1	Q2FZZ2	metN2	38.2	FALSE	0.19	5	5	1.138	0.847	0.57	1	1	0.790191	70	61.6	52.1	35.1	36.49	22.44	64.69	26.09	transport	plasma membrane;other membranes	transporter activity;other molecular function	Q2FZZ2; sao:SAOUHSC_00842	Pf00005, Pf09383
3	High	2,3,4,5-tetrahydropyridine-2,6-dicarboxylate N-acetyltransferase OS=Staphylococcus aureus (strain NCTC 8325 / PS 47) OX=93061 GN=dapH PE=3 SV=1	Q2FYN7	dapH	25.2	FALSE	0.38	10	10	10.623	6.053	1.197	7.37377e-06	5.81631e-05	0.790675	3494.1	328.9	1991	393.7	24.75	3.53	28.27	8.66	other metabolic processes		other molecular function	Q2FYN7; sao:SAOUHSC_01398	Pf00132, Pf08503, Pf14602
1140	High	LSM domain protein OS=Staphylococcus aureus (strain NCTC 8325 / PS 47) OX=93061 GN=SAOUHSC_01306 PE=4 SV=1	Q2FYW7		7.2	FALSE	0.54	5	5	1.115	0.527	0.682	1	0.517264	0.790675	1147.7	1029.2	542.8	701.4	34	5.4	58.05	30.58				Q2FYW7; sao:SAOUHSC_01306
1224	High	Putative pyruvate, phosphate dikinase regulatory protein OS=Staphylococcus aureus (strain NCTC 8325 / PS 47) OX=93061 GN=SAOUHSC_01664 PE=3 SV=1	Q2FY10		30.8	FALSE	0.42	14	14	1.053	1.261	1.239	1	1	0.791808	1692.6	1608	2027.8	1992.3	20.73	14.41	24.78	7.45	protein metabolism;other metabolic processes		kinase activity;other molecular function	Q2FY10; sao:SAOUHSC_01664	Pf03618
356	High	UPF0735 ACT domain-containing protein SAOUHSC_01752 OS=Staphylococcus aureus (strain NCTC 8325 / PS 47) OX=93061 GN=SAOUHSC_01752 PE=3 SV=1	Q2FXT2		17.3	FALSE	0.34	4	4	0.539	0.435	0.676	0.429992	0.243337	0.793927	12.4	23.1	10	15.6	31.83	13.83	56.34	20.08				Q2FXT2; sao:SAOUHSC_01752
1607	High	Deoxynucleoside kinase domain-containing protein OS=Staphylococcus aureus (strain NCTC 8325 / PS 47) OX=93061 GN=SAOUHSC_00539 PE=3 SV=1	Q2G0M1		26.2	FALSE	0.43	9	9	0.79	0.749	0.718	1	0.915307	0.795382	143.3	181.4	135.9	130.2	15.35	33.47	23.93	22.5	other metabolic processes	other cell component	kinase activity;other molecular function	Q2G0M1; sao:SAOUHSC_00539	Pf01712
645	High	UDP-N-acetylmuramoylalanine--D-glutamate ligase OS=Staphylococcus aureus (strain NCTC 8325 / PS 47) OX=93061 GN=murD PE=1 SV=1	Q2FZ92	murD	49.8	FALSE	0.34	18	18	0.738	0.548	1.319	0.870095	0.233964	0.795412	1305.6	1768.3	969.4	2332.6	23.45	20.88	7.94	34.14	cell cycle OR cell proliferation;cell organization and biogenesis;other metabolic processes;other biological processes	other cell component	other molecular function	Q2FZ92; sao:SAOUHSC_01147	Pf02875, Pf08245, Pf21799
873	High	Uncharacterized membrane protein SAOUHSC_00760 OS=Staphylococcus aureus (strain NCTC 8325 / PS 47) OX=93061 GN=SAOUHSC_00760 PE=4 SV=1	Q2G061		40.3	FALSE	0.07	3	3	0.766	0.759	1.761	1	1	0.796236	50.2	65.5	49.7	115.3	24.31	28.97	27.53	52.66	cell adhesion;cell organization and biogenesis;protein metabolism;other metabolic processes;signal transduction;other biological processes	plasma membrane;other membranes	kinase activity;other molecular function	Q2G061; sao:SAOUHSC_00760	Pf00990, Pf07694
888	High	Tagatose 1,6-diphosphate aldolase OS=Staphylococcus aureus (strain NCTC 8325 / PS 47) OX=93061 GN=lacD PE=1 SV=1	P0A011	lacD	36.6	FALSE	0.37	15	15	1.743	0.524	0.651	1	0.952566	0.796641	4928.1	2826.9	1480.3	1839.8	46.31	13.71	71.29	9.04	other metabolic processes		kinase activity;other molecular function	P0A011; P11100; Q2G2R3; sao:SAOUHSC_02452	Pf01791
215	High	Peptidase M16 C-terminal domain-containing protein OS=Staphylococcus aureus (strain NCTC 8325 / PS 47) OX=93061 GN=SAOUHSC_01255 PE=4 SV=1	Q2FZ16		48.6	FALSE	0.34	15	15	0.606	0.488	0.761	0.185953	0.136266	0.800306	804	1326.1	647.6	1009.7	23.72	16.49	31.77	22.55			other molecular function	Q2FZ16; sao:SAOUHSC_01255	Pf05193
1549	High	Flotillin-like protein FloA OS=Staphylococcus aureus (strain NCTC 8325 / PS 47) OX=93061 GN=floA PE=3 SV=1	Q2FXZ9	floA	35.2	FALSE	0.61	22	21	1.116	0.902	1.365	1	1	0.807496	3274.4	2934.9	2646.7	4005.8	33.78	18.8	15.94	33.76		plasma membrane;other membranes		Q2FXZ9; sao:SAOUHSC_01676	Pf12127
452	High	Keratin, type II cytoskeletal 5 OS=Homo sapiens OX=9606 GN=KRT5 PE=1 SV=3	P13647	KRT5	62.3	TRUE	0.51	44	25	0.412	0.395	0.575	0.610596	0.412819	0.811544	3110.3	7541.7	2977.6	4333.3	16.24	69.25	22.44	39.42	cell organization and biogenesis;other biological processes	cytosol;cytoskeleton;other cell component	bone, tooth or skin structural activity;cytoskeletal activity;other molecular function	hsa:3852; P13647; Q6PI71; Q6UBJ0; Q8TA91	Pf00038, Pf16208	R-HSA-6809371; R-HSA-446107	Formation of the cornified envelope; Type I hemidesmosome assembly	WP5413	IL-24 Signaling pathway
877	High	Probable quinol oxidase subunit 1 OS=Staphylococcus aureus (strain NCTC 8325 / PS 47) OX=93061 GN=qoxB PE=3 SV=1	Q2FZK0	qoxB	75.2	FALSE	0.1	5	5	0.645	0.396	0.647	1	0.16624	0.811716	453.7	703	278.6	455.1	42.16	35.49	15.3	74.12	other metabolic processes;transport	plasma membrane;other membranes	transporter activity;other molecular function	Q2FZK0; sao:SAOUHSC_01001	Pf00115
864	High	GTPase Der OS=Staphylococcus aureus (strain NCTC 8325 / PS 47) OX=93061 GN=der PE=3 SV=1	Q2FYG0	der	48.9	FALSE	0.38	20	20	1.009	0.914	0.824	1	1	0.811716	2149.8	2130.5	1946.8	1755.2	10.56	20.68	9.67	10.84	cell organization and biogenesis		translation activity;other molecular function	Q2FYG0; sao:SAOUHSC_01492	Pf01926, Pf14714
906	High	Major tail protein OS=Staphylococcus aureus (strain NCTC 8325 / PS 47) OX=93061 GN=SAOUHSC_01529 PE=4 SV=1	Q2G2K1		23.4	FALSE	0.11	2	2	0.789	0.709	0.735	1	1	0.812746	18.5	23.4	16.6	17.2	20.05	14.14	23.22	72.58				Q2G2K1; sao:SAOUHSC_01529	Pf04630
495	High	Epimerase family protein SAOUHSC_00792 OS=Staphylococcus aureus (strain NCTC 8325 / PS 47) OX=93061 GN=SAOUHSC_00792 PE=3 SV=1	Q2G035		34.2	FALSE	0.24	8	8	0.504	0.391	0.587	0.667381	0.222433	0.81601	68.7	136.5	53.4	80.2	27.76	34.63	23.14	45.81				Q2G035; sao:SAOUHSC_00792	Pf01370, Pf08338
294	High	Major facilitator superfamily (MFS) profile domain-containing protein OS=Staphylococcus aureus (strain NCTC 8325 / PS 47) OX=93061 GN=SAOUHSC_02815 PE=4 SV=1	Q2FVB9		47.6	FALSE	0.09	7	7	0.345	0.405	0.699	0.296338	0.404234	0.817465	520.9	1509.1	611.8	1054.1	38.46	47.35	40.55	55.13	transport	plasma membrane;other membranes	transporter activity	Q2FVB9; sao:SAOUHSC_02815
1261	High	Pseudouridine synthase OS=Staphylococcus aureus (strain NCTC 8325 / PS 47) OX=93061 GN=SAOUHSC_01587 PE=3 SV=1	Q2FY78		28	FALSE	0.64	18	18	1.035	1.128	1.069	1	0.576698	0.817465	2795.5	2701.9	3048.3	2888.2	9.86	8.75	12.39	3.9	RNA metabolism OR transcription;other metabolic processes		nucleic acid binding activity;other molecular function	Q2FY78; sao:SAOUHSC_01587	Pf00849, Pf01479
1263	High	CYTH domain-containing protein OS=Staphylococcus aureus (strain NCTC 8325 / PS 47) OX=93061 GN=SAOUHSC_00940 PE=4 SV=1	Q2G201		23.4	FALSE	0.5	13	13	1.054	1.265	0.916	1	0.682969	0.817465	1780.3	1689.6	2136.7	1548.1	12.33	8.43	14.42	8.36				Q2G201; sao:SAOUHSC_00940	Pf01928
814	High	Thioredoxin domain-containing protein OS=Staphylococcus aureus (strain NCTC 8325 / PS 47) OX=93061 GN=SAOUHSC_02845 PE=4 SV=1	Q2FV89		13.2	FALSE	0.43	5	5	1.184	1.316	1.132	1	0.759425	0.817465	163.7	138.3	182	156.6	18.35	17.1	29.72	28.43				Q2FV89; sao:SAOUHSC_02845	Pf00085
628	High	thiamine diphosphokinase OS=Staphylococcus aureus (strain NCTC 8325 / PS 47) OX=93061 GN=SAOUHSC_01190 PE=4 SV=1	Q2FZ61		23.9	FALSE	0.34	6	6	0.764	0.798	1.108	0.860723	1	0.820138	154	201.5	160.9	223.3	6.29	16.72	27.71	17	other metabolic processes		kinase activity;other molecular function	Q2FZ61; sao:SAOUHSC_01190	Pf04263, Pf04265
174	High	5-methyltetrahydropteroyltriglutamate--homocysteine methyltransferase OS=Staphylococcus aureus (strain NCTC 8325 / PS 47) OX=93061 GN=metE PE=3 SV=1	Q2G122	metE	85	FALSE	0.51	47	47	18.662	1.544	2.428	0.134409	0.765247	0.821272	17275.7	925.7	1429.7	2247.4	62.94	9.68	138.99	6.63	other metabolic processes		other molecular function	Q2G122; sao:SAOUHSC_00338	Pf01717, Pf08267
1299	High	Probable autolysin SsaALP OS=Staphylococcus aureus (strain NCTC 8325 / PS 47) OX=93061 GN=SAOUHSC_00671 PE=1 SV=1	Q2G0D4		28.2	FALSE	0.14	3	3	1.012	1.602	1.264	1	0.397545	0.823843	111.9	110.6	177.2	139.8	33.46	6.67	18.58	16.63	cell organization and biogenesis;other metabolic processes;stress response;other biological processes		other molecular function	Q2G0D4; sao:SAOUHSC_00671	Pf01476, Pf05257
859	High	DUF177 domain-containing protein OS=Staphylococcus aureus (strain NCTC 8325 / PS 47) OX=93061 GN=SAOUHSC_01077 PE=4 SV=1	Q2FZF3		21.4	FALSE	0.17	4	4	0.819	1.037	0.76	1	1	0.823843	679.8	829.8	860.7	630.3	27.24	34.77	38.34	10.8				Q2FZF3; sao:SAOUHSC_01077	Pf02620
1429	High	Large ribosomal subunit protein uL2 OS=Staphylococcus aureus (strain NCTC 8325 / PS 47) OX=93061 GN=rplB PE=1 SV=1	P60430	rplB	30.1	FALSE	0.7	24	24	1.072	0.588	0.899	1	0.353348	0.82452	13366	12467.5	7326.8	11208	22.41	13.55	20.64	40.48	protein metabolism;other metabolic processes	cytosol;translational apparatus	nucleic acid binding activity;other molecular function	P60430; Q2FW09; Q99S24; Q9AJ03; sao:SAOUHSC_02509	Pf00181, Pf03947
638	High	Copper-exporting P-type ATPase OS=Staphylococcus aureus (strain NCTC 8325 / PS 47) OX=93061 GN=copA PE=1 SV=1	Q2FV64	copA	86.7	FALSE	0.06	4	4	0.602	0.729	1.645	0.861717	1	0.828994	14.9	24.8	18.1	40.8	35.84	31.54	43.64	66.12	transport;other biological processes	plasma membrane;other membranes	transporter activity;other molecular function	Q2FV64; sao:SAOUHSC_02873	Pf00122, Pf00403, Pf00702
1375	High	PhoU domain-containing protein OS=Staphylococcus aureus (strain NCTC 8325 / PS 47) OX=93061 GN=SAOUHSC_00060 PE=4 SV=1	Q2G1P4		60.6	FALSE	0.16	9	9	0.93	0.611	0.762	1	0.566916	0.828994	297.1	319.3	195.1	243.3	37.4	24.21	22.66	50.97	transport	plasma membrane;other membranes	transporter activity	Q2G1P4; sao:SAOUHSC_00060	Pf01895, Pf02690
1290	High	Putative multidrug export ATP-binding/permease protein SAOUHSC_02003 OS=Staphylococcus aureus (strain NCTC 8325 / PS 47) OX=93061 GN=SAOUHSC_02003 PE=3 SV=1	Q2G2M9		64.8	FALSE	0.13	8	8	0.82	1	1.636	1	1	0.828994	22.1	27	27	44.2	23.11	38.38	17.03	47.15	transport	plasma membrane;other membranes	transporter activity;other molecular function	Q2G2M9; sao:SAOUHSC_02003	Pf00005, Pf00664
1426	High	Sensor protein SrrB OS=Staphylococcus aureus (strain NCTC 8325 / PS 47) OX=93061 GN=srrB PE=3 SV=1	Q2FY80	srrB	66	FALSE	0.23	11	11	0.739	0.664	1.724	1	1	0.832764	119.9	162.3	107.8	279.8	24.58	25.88	40.62	53.01	protein metabolism;other metabolic processes;stress response;signal transduction	plasma membrane;other membranes	enzyme regulator activity;kinase activity;other molecular function	Q2FY80; sao:SAOUHSC_01585	Pf00512, Pf00672, Pf02518, Pf18698
923	High	Orthopoxovirus protein, PF05708 family OS=Staphylococcus aureus (strain NCTC 8325 / PS 47) OX=93061 GN=SAOUHSC_00822 PE=4 SV=1	Q2G006		21.7	FALSE	0.11	2	2	1.462	0.636	0.777	1	0.574183	0.834582	25.6	17.5	11.1	13.6	23.71	39.02	22.76	32.85				Q2G006; sao:SAOUHSC_00822
571	High	Segregation and condensation protein A OS=Staphylococcus aureus (strain NCTC 8325 / PS 47) OX=93061 GN=scpA PE=3 SV=1	Q2FY76	scpA	28.7	FALSE	0.27	8	8	0.693	0.594	0.736	0.793714	0.290813	0.834641	120	173	102.8	127.4	16.62	35.04	17.52	17.58	cell cycle OR cell proliferation;DNA metabolism;other metabolic processes;other biological processes	other cell component		Q2FY76; sao:SAOUHSC_01589	Pf02616
1568	High	Teichoic acid ribitol-phosphate polymerase TarK OS=Staphylococcus aureus (strain NCTC 8325 / PS 47) OX=93061 GN=tarK PE=1 SV=1	Q2G1C2	tarK	60.1	FALSE	0.38	23	15	1.292	0.563	0.677	1	0.803777	0.834641	1101.2	852.4	480	577.2	46.8	17.44	47.04	31.87	cell organization and biogenesis;other metabolic processes	plasma membrane;other membranes	other molecular function	Q2G1C2; sao:SAOUHSC_00222	Pf04464
826	High	Coproporphyrinogen III oxidase OS=Staphylococcus aureus (strain NCTC 8325 / PS 47) OX=93061 GN=cgoX PE=1 SV=1	Q2FXA5	cgoX	52	FALSE	0.45	23	23	0.949	1.32	1.272	1	1	0.83593	1524.5	1606.5	2121.2	2044.2	29.71	19.22	31.28	5.11	other metabolic processes	other cell component	other molecular function	Q2FXA5; sao:SAOUHSC_01960	Pf01593
509	High	Tropomyosin beta chain OS=Bos taurus OX=9913 GN=TPM2 PE=2 SV=1	Q5KR48	TPM2	32.8	TRUE	0.17	5	5	0.569	0.757	0.677	0.689083	1	0.835937	28.7	50.4	38.2	34.2	24.51	47.64	30.92	7.22	cell organization and biogenesis;other biological processes	cytoskeleton;other cell component	cytoskeletal activity;other molecular function	bta:497015; Q3SX28; Q5KR48	Pf00261	R-BTA-390522; R-BTA-445355	Striated Muscle Contraction; Smooth Muscle Contraction	WP969	Striated muscle contraction
1080	High	dITP/XTP pyrophosphatase OS=Staphylococcus aureus (strain NCTC 8325 / PS 47) OX=93061 GN=SAOUHSC_01107 PE=3 SV=1	Q2FZC5		21.4	FALSE	0.42	12	12	1.094	1.943	1.416	1	0.567	0.835937	1262.6	1153.7	2241.8	1633.2	41.26	11.7	36.68	15.15	other metabolic processes	cytosol;other cell component	other molecular function	Q2FZC5; sao:SAOUHSC_01107	Pf01725
[truncated: 610 more rows]

## Sheet: S2b. Butyrate Sig Proteins
N	Protein FDR Confidence Combined	Description	Accession	Gene Symbol	MW in kDa	Contaminant	Coverage	Number of Peptides	Number of Unique Peptides	Abundance Ratio ilvE_LB vs JE2_LB	Abundance Ratio JE2_LBB vs JE2_LB	Abundance Ratio JE2_LBP vs JE2_LB	Abundance Ratio Adj P-Value ilvE_LB vs JE2_LB	Abundance Ratio Adj P-Value JE2_LBB vs JE2_LB	Abundance Ratio Adj P-Value JE2_LBP vs JE2_LB	Abundances Grouped ilvE_LB	Abundances Grouped JE2_LB	Abundances Grouped JE2_LBB	Abundances Grouped JE2_LBP	Abundances Grouped CV in Percent ilvE_LB	Abundances Grouped CV in Percent JE2_LB	Abundances Grouped CV in Percent JE2_LBB	Abundances Grouped CV in Percent JE2_LBP	Biological Process	Cellular Component	Molecular Function	Gene ID	Pfam IDs
[truncated: 103 more rows]

[truncated: 3 more sheets: S2c. Propionate Sig Proteins, S2d. Protein Novelty, S2e.Peptide Report]
