# Supplementary material for: Commensal-derived short-chain fatty acids disrupt lipid membrane homeostasis in Staphylococcus aureus
Source: mBio. 2025 Nov 28;17(1):e01392-25. doi: 10.1128/mbio.01392-25 (PMC12802256; doi:10.1128/mbio.01392-25)
Supplement: Data set S3 — Comprehensive statistical analyses. [file mbio.01392-25-s0003.xlsx]

## Sheet: Figure 2d
Within each column, compare rows (simple effects within columns)
Number of families	12
Number of comparisons per family	16
Alpha	0.05
Dunnett's multiple comparisons test	Mean Diff.	95.00% CI of diff.	Summary	Adjusted P Value
LB
JE2 vs. bcaP	-0.001416	-0.2398 to 0.2370	ns	>0.9999
JE2 vs. brnQ1	-0.04265	-0.2811 to 0.1958	ns	>0.9999
JE2 vs. brnQ2	-0.01379	-0.2522 to 0.2246	ns	>0.9999
JE2 vs. brnQ3	-0.00621	-0.2446 to 0.2322	ns	>0.9999
JE2 vs. fadX	-0.004421	-0.2429 to 0.2340	ns	>0.9999
JE2 vs. fakA	-0.1227	-0.3611 to 0.1157	ns	0.7445
JE2 vs. fakB1	-0.01135	-0.2498 to 0.2271	ns	>0.9999
JE2 vs. fakB2	-0.02675	-0.2652 to 0.2117	ns	>0.9999
JE2 vs. ilvD	-0.00539	-0.2438 to 0.2330	ns	>0.9999
JE2 vs. ilvE	0.06026	-0.1782 to 0.2987	ns	0.9992
JE2 vs. leuB	0.01274	-0.2257 to 0.2512	ns	>0.9999
JE2 vs. lpdA1	-0.01207	-0.2505 to 0.2264	ns	>0.9999
JE2 vs. lpdA2	0.2958	0.05740 to 0.5343	**	0.0058
JE2 vs. pdhB	0.3392	0.1008 to 0.5776	***	0.0008
JE2 vs. codY	-0.02178	-0.2602 to 0.2166	ns	>0.9999
JE2 vs. crtM	-0.05648	-0.2949 to 0.1819	ns	0.9996
+ Iso
JE2 vs. bcaP	0.02747	-0.2110 to 0.2659	ns	>0.9999
JE2 vs. brnQ1	-0.03852	-0.2770 to 0.1999	ns	>0.9999
JE2 vs. brnQ2	-0.04863	-0.2871 to 0.1898	ns	>0.9999
JE2 vs. brnQ3	-0.02198	-0.2604 to 0.2164	ns	>0.9999
JE2 vs. fadX	0.03413	-0.2043 to 0.2726	ns	>0.9999
JE2 vs. fakA	-0.1477	-0.3861 to 0.09077	ns	0.511
JE2 vs. fakB1	-0.0773	-0.3157 to 0.1611	ns	0.9889
JE2 vs. fakB2	-0.05221	-0.2906 to 0.1862	ns	0.9998
JE2 vs. ilvD	0.001043	-0.2374 to 0.2395	ns	>0.9999
JE2 vs. ilvE	-0.03117	-0.2696 to 0.2073	ns	>0.9999
JE2 vs. leuB	-0.03311	-0.2715 to 0.2053	ns	>0.9999
JE2 vs. lpdA1	-0.1545	-0.3929 to 0.08394	ns	0.4507
JE2 vs. lpdA2	0.4627	0.2243 to 0.7011	****	<0.0001
JE2 vs. pdhB	0.5431	0.3047 to 0.7816	****	<0.0001
JE2 vs. codY	-0.1038	-0.3422 to 0.1347	ns	0.8931
JE2 vs. crtM	0.009786	-0.2286 to 0.2482	ns	>0.9999
+ Leu
JE2 vs. bcaP	0.09496	-0.1435 to 0.3334	ns	0.9404
JE2 vs. brnQ1	0.07973	-0.1587 to 0.3182	ns	0.9853
JE2 vs. brnQ2	0.01118	-0.2273 to 0.2496	ns	>0.9999
JE2 vs. brnQ3	-0.03852	-0.2770 to 0.1999	ns	>0.9999
JE2 vs. fadX	0.1324	-0.1061 to 0.3708	ns	0.6545
JE2 vs. fakA	0.0619	-0.1765 to 0.3003	ns	0.9989
JE2 vs. fakB1	0.06505	-0.1734 to 0.3035	ns	0.998
JE2 vs. fakB2	-0.04309	-0.2815 to 0.1953	ns	>0.9999
JE2 vs. ilvD	0.01672	-0.2217 to 0.2551	ns	>0.9999
JE2 vs. ilvE	0.01995	-0.2185 to 0.2584	ns	>0.9999
JE2 vs. leuB	0.02874	-0.2097 to 0.2672	ns	>0.9999
JE2 vs. lpdA1	0.03462	-0.2038 to 0.2731	ns	>0.9999
JE2 vs. lpdA2	0.1481	-0.09029 to 0.3866	ns	0.5068
JE2 vs. pdhB	0.4153	0.1768 to 0.6537	****	<0.0001
JE2 vs. codY	-0.03706	-0.2755 to 0.2014	ns	>0.9999
JE2 vs. crtM	0.007601	-0.2308 to 0.2460	ns	>0.9999
+ Val
JE2 vs. bcaP	0.03154	-0.2069 to 0.2700	ns	>0.9999
JE2 vs. brnQ1	-0.000621	-0.2391 to 0.2378	ns	>0.9999
JE2 vs. brnQ2	-0.01354	-0.2520 to 0.2249	ns	>0.9999
JE2 vs. brnQ3	-0.01105	-0.2495 to 0.2274	ns	>0.9999
JE2 vs. fadX	0.03507	-0.2034 to 0.2735	ns	>0.9999
JE2 vs. fakA	-0.006185	-0.2446 to 0.2322	ns	>0.9999
JE2 vs. fakB1	0.007029	-0.2314 to 0.2455	ns	>0.9999
JE2 vs. fakB2	-0.03321	-0.2716 to 0.2052	ns	>0.9999
JE2 vs. ilvD	0.006085	-0.2323 to 0.2445	ns	>0.9999
JE2 vs. ilvE	0.06542	-0.1730 to 0.3039	ns	0.9979
JE2 vs. leuB	0.008917	-0.2295 to 0.2473	ns	>0.9999
JE2 vs. lpdA1	0.01031	-0.2281 to 0.2487	ns	>0.9999
JE2 vs. lpdA2	0.1225	-0.1160 to 0.3609	ns	0.7468
JE2 vs. pdhB	0.4841	0.2456 to 0.7225	****	<0.0001
JE2 vs. codY	-0.06878	-0.3072 to 0.1697	ns	0.9965
JE2 vs. crtM	0.01098	-0.2275 to 0.2494	ns	>0.9999
LBP
JE2 vs. bcaP	0.05889	-0.1795 to 0.2973	ns	0.9994
JE2 vs. brnQ1	-0.01407	-0.2525 to 0.2244	ns	>0.9999
JE2 vs. brnQ2	0.04926	-0.1892 to 0.2877	ns	>0.9999
JE2 vs. brnQ3	-0.01135	-0.2498 to 0.2271	ns	>0.9999
JE2 vs. fadX	0.02524	-0.2132 to 0.2637	ns	>0.9999
JE2 vs. fakA	0.06691	-0.1715 to 0.3053	ns	0.9974
JE2 vs. fakB1	-0.001615	-0.2400 to 0.2368	ns	>0.9999
JE2 vs. fakB2	0.02727	-0.2112 to 0.2657	ns	>0.9999
JE2 vs. ilvD	-0.1134	-0.3519 to 0.1250	ns	0.8238
JE2 vs. ilvE	0.1796	-0.05881 to 0.4181	ns	0.264
JE2 vs. leuB	0.01888	-0.2195 to 0.2573	ns	>0.9999
JE2 vs. lpdA1	0.2557	0.01731 to 0.4942	*	0.0275
JE2 vs. lpdA2	0.2682	0.02981 to 0.5067	*	0.0174
JE2 vs. pdhB	0.2734	0.03499 to 0.5119	*	0.0142
JE2 vs. codY	-0.05678	-0.2952 to 0.1817	ns	0.9996
JE2 vs. crtM	-0.04095	-0.2794 to 0.1975	ns	>0.9999
+ Iso
JE2 vs. bcaP	0.09511	-0.1433 to 0.3335	ns	0.9397
JE2 vs. brnQ1	0.09799	-0.1404 to 0.3364	ns	0.926
JE2 vs. brnQ2	0.05012	-0.1883 to 0.2886	ns	>0.9999
JE2 vs. brnQ3	-0.002807	-0.2412 to 0.2356	ns	>0.9999
JE2 vs. fadX	0.03239	-0.2060 to 0.2708	ns	>0.9999
JE2 vs. fakA	0.2326	-0.005844 to 0.4710	ns	0.0605
JE2 vs. fakB1	-0.004819	-0.2433 to 0.2336	ns	>0.9999
JE2 vs. fakB2	-0.01716	-0.2556 to 0.2213	ns	>0.9999
JE2 vs. ilvD	0.02086	-0.2176 to 0.2593	ns	>0.9999
JE2 vs. ilvE	0.3825	0.1441 to 0.6209	****	<0.0001
JE2 vs. leuB	0.02894	-0.2095 to 0.2674	ns	>0.9999
JE2 vs. lpdA1	0.4528	0.2143 to 0.6912	****	<0.0001
JE2 vs. lpdA2	0.4822	0.2437 to 0.7206	****	<0.0001
JE2 vs. pdhB	0.4775	0.2390 to 0.7159	****	<0.0001
JE2 vs. codY	0.1248	-0.1136 to 0.3633	ns	0.725
JE2 vs. crtM	-0.00688	-0.2453 to 0.2316	ns	>0.9999
+ Leu
JE2 vs. bcaP	0.01564	-0.2228 to 0.2541	ns	>0.9999
JE2 vs. brnQ1	-0.02242	-0.2609 to 0.2160	ns	>0.9999
JE2 vs. brnQ2	0.007991	-0.2304 to 0.2464	ns	>0.9999
JE2 vs. brnQ3	-0.004866	-0.2433 to 0.2336	ns	>0.9999
JE2 vs. fadX	0.02004	-0.2184 to 0.2585	ns	>0.9999
JE2 vs. fakA	-0.1284	-0.3669 to 0.1100	ns	0.6916
JE2 vs. fakB1	0.000462	-0.2380 to 0.2389	ns	>0.9999
JE2 vs. fakB2	-0.007822	-0.2463 to 0.2306	ns	>0.9999
JE2 vs. ilvD	-0.01899	-0.2574 to 0.2194	ns	>0.9999
JE2 vs. ilvE	0.009128	-0.2293 to 0.2476	ns	>0.9999
JE2 vs. leuB	0.01752	-0.2209 to 0.2560	ns	>0.9999
JE2 vs. lpdA1	0.02169	-0.2167 to 0.2601	ns	>0.9999
JE2 vs. lpdA2	0.03042	-0.2080 to 0.2689	ns	>0.9999
JE2 vs. pdhB	0.02951	-0.2089 to 0.2679	ns	>0.9999
JE2 vs. codY	-0.1277	-0.3661 to 0.1107	ns	0.6986
JE2 vs. crtM	0.01338	-0.2250 to 0.2518	ns	>0.9999
+ Val
JE2 vs. bcaP	0.02044	-0.2180 to 0.2589	ns	>0.9999
JE2 vs. brnQ1	-0.04512	-0.2836 to 0.1933	ns	>0.9999
JE2 vs. brnQ2	0.02258	-0.2159 to 0.2610	ns	>0.9999
JE2 vs. brnQ3	-0.01	-0.2484 to 0.2284	ns	>0.9999
JE2 vs. fadX	0.02869	-0.2097 to 0.2671	ns	>0.9999
JE2 vs. fakA	-0.1178	-0.3563 to 0.1206	ns	0.7874
JE2 vs. fakB1	0.004682	-0.2337 to 0.2431	ns	>0.9999
JE2 vs. fakB2	0.005303	-0.2331 to 0.2437	ns	>0.9999
JE2 vs. ilvD	-0.05215	-0.2906 to 0.1863	ns	0.9999
JE2 vs. ilvE	0.03416	-0.2043 to 0.2726	ns	>0.9999
JE2 vs. leuB	0.02319	-0.2152 to 0.2616	ns	>0.9999
JE2 vs. lpdA1	0.05053	-0.1879 to 0.2890	ns	>0.9999
JE2 vs. lpdA2	0.05671	-0.1817 to 0.2951	ns	0.9996
JE2 vs. pdhB	0.05654	-0.1819 to 0.2950	ns	0.9996
JE2 vs. codY	-0.1599	-0.3983 to 0.07854	ns	0.4055
JE2 vs. crtM	-0.02352	-0.2620 to 0.2149	ns	>0.9999
LBB
JE2 vs. bcaP	0.1332	-0.1052 to 0.3716	ns	0.6467
JE2 vs. brnQ1	-0.04245	-0.2809 to 0.1960	ns	>0.9999
JE2 vs. brnQ2	0.1075	-0.1310 to 0.3459	ns	0.8687
JE2 vs. brnQ3	0.06518	-0.1733 to 0.3036	ns	0.998
JE2 vs. fadX	0.09193	-0.1465 to 0.3304	ns	0.9529
JE2 vs. fakA	0.07541	-0.1630 to 0.3138	ns	0.9912
JE2 vs. fakB1	0.01701	-0.2214 to 0.2554	ns	>0.9999
JE2 vs. fakB2	0.06803	-0.1704 to 0.3065	ns	0.9968
JE2 vs. ilvD	0.1078	-0.1306 to 0.3462	ns	0.8663
JE2 vs. ilvE	-0.2597	-0.4981 to -0.02123	*	0.0239
JE2 vs. leuB	0.07695	-0.1615 to 0.3154	ns	0.9894
JE2 vs. lpdA1	0.266	0.02754 to 0.5044	*	0.0189
JE2 vs. lpdA2	0.217	-0.02142 to 0.4554	ns	0.0979
JE2 vs. pdhB	0.2303	-0.008104 to 0.4688	ns	0.065
JE2 vs. codY	-0.439	-0.6775 to -0.2006	****	<0.0001
JE2 vs. crtM	0.03535	-0.2031 to 0.2738	ns	>0.9999
+ Iso
JE2 vs. bcaP	0.1144	-0.1240 to 0.3528	ns	0.8161
JE2 vs. brnQ1	0.01997	-0.2185 to 0.2584	ns	>0.9999
JE2 vs. brnQ2	-0.0303	-0.2687 to 0.2081	ns	>0.9999
JE2 vs. brnQ3	0.007079	-0.2314 to 0.2455	ns	>0.9999
JE2 vs. fadX	0.1518	-0.08661 to 0.3903	ns	0.4739
JE2 vs. fakA	0.231	-0.007458 to 0.4694	ns	0.0637
JE2 vs. fakB1	0.06068	-0.1778 to 0.2991	ns	0.9991
JE2 vs. fakB2	0.1142	-0.1242 to 0.3527	ns	0.8175
JE2 vs. ilvD	0.08924	-0.1492 to 0.3277	ns	0.9624
JE2 vs. ilvE	0.07774	-0.1607 to 0.3162	ns	0.9883
JE2 vs. leuB	0.0575	-0.1809 to 0.2959	ns	0.9995
JE2 vs. lpdA1	0.2427	0.004315 to 0.4812	*	0.0433
JE2 vs. lpdA2	0.4715	0.2330 to 0.7099	****	<0.0001
JE2 vs. pdhB	0.4665	0.2281 to 0.7049	****	<0.0001
JE2 vs. codY	-0.1836	-0.4220 to 0.05483	ns	0.2401
JE2 vs. crtM	0.01513	-0.2233 to 0.2536	ns	>0.9999
+ Leu
JE2 vs. bcaP	0.01272	-0.2257 to 0.2512	ns	>0.9999
JE2 vs. brnQ1	-0.2105	-0.4489 to 0.02793	ns	0.1182
JE2 vs. brnQ2	0.06804	-0.1704 to 0.3065	ns	0.9968
JE2 vs. brnQ3	-0.06162	-0.3001 to 0.1768	ns	0.9989
JE2 vs. fadX	0.02129	-0.2171 to 0.2597	ns	>0.9999
JE2 vs. fakA	-0.1863	-0.4247 to 0.05212	ns	0.2248
JE2 vs. fakB1	-0.003035	-0.2415 to 0.2354	ns	>0.9999
JE2 vs. fakB2	-0.0564	-0.2948 to 0.1820	ns	0.9996
JE2 vs. ilvD	-0.007675	-0.2461 to 0.2308	ns	>0.9999
JE2 vs. ilvE	-0.5147	-0.7531 to -0.2763	****	<0.0001
JE2 vs. leuB	-0.009121	-0.2476 to 0.2293	ns	>0.9999
JE2 vs. lpdA1	0.08618	-0.1523 to 0.3246	ns	0.9715
JE2 vs. lpdA2	0.004563	-0.2339 to 0.2430	ns	>0.9999
JE2 vs. pdhB	-0.04839	-0.2868 to 0.1900	ns	>0.9999
JE2 vs. codY	-0.5668	-0.8053 to -0.3284	****	<0.0001
JE2 vs. crtM	-0.07018	-0.3086 to 0.1683	ns	0.9957
+ Val
JE2 vs. bcaP	0.124	-0.1145 to 0.3624	ns	0.7332
JE2 vs. brnQ1	-0.113	-0.3514 to 0.1254	ns	0.8274
JE2 vs. brnQ2	0.2016	-0.03683 to 0.4400	ns	0.1515
JE2 vs. brnQ3	0.04938	-0.1891 to 0.2878	ns	>0.9999
JE2 vs. fadX	0.1602	-0.07827 to 0.3986	ns	0.4033
JE2 vs. fakA	-0.01326	-0.2517 to 0.2252	ns	>0.9999
JE2 vs. fakB1	0.05463	-0.1838 to 0.2931	ns	0.9997
JE2 vs. fakB2	0.01076	-0.2277 to 0.2492	ns	>0.9999
JE2 vs. ilvD	0.05691	-0.1815 to 0.2953	ns	0.9996
JE2 vs. ilvE	-0.3149	-0.5533 to -0.07645	**	0.0025
JE2 vs. leuB	0.04692	-0.1915 to 0.2854	ns	>0.9999
JE2 vs. lpdA1	0.2498	0.01132 to 0.4882	*	0.034
JE2 vs. lpdA2	0.1799	-0.05850 to 0.4184	ns	0.262
JE2 vs. pdhB	0.1603	-0.07816 to 0.3987	ns	0.4025
JE2 vs. codY	-0.4789	-0.7173 to -0.2405	****	<0.0001
JE2 vs. crtM	-0.006806	-0.2452 to 0.2316	ns	>0.9999
Test details	Mean 1	Mean 2	SE of diff.	N1	N2	q	DF
LB
JE2 vs. bcaP	1	1.001	0.08351	4	4	0.01695	612
JE2 vs. brnQ1	1	1.043	0.08351	4	4	0.5107	612
JE2 vs. brnQ2	1	1.014	0.08351	4	4	0.1651	612
JE2 vs. brnQ3	1	1.006	0.08351	4	4	0.07436	612
JE2 vs. fadX	1	1.004	0.08351	4	4	0.05294	612
JE2 vs. fakA	1	1.123	0.08351	4	4	1.469	612
JE2 vs. fakB1	1	1.011	0.08351	4	4	0.1359	612
JE2 vs. fakB2	1	1.027	0.08351	4	4	0.3203	612
JE2 vs. ilvD	1	1.005	0.08351	4	4	0.06455	612
JE2 vs. ilvE	1	0.9397	0.08351	4	4	0.7216	612
JE2 vs. leuB	1	0.9873	0.08351	4	4	0.1526	612
JE2 vs. lpdA1	1	1.012	0.08351	4	4	0.1446	612
JE2 vs. lpdA2	1	0.7042	0.08351	4	4	3.543	612
JE2 vs. pdhB	1	0.6608	0.08351	4	4	4.062	612
JE2 vs. codY	1	1.022	0.08351	4	4	0.2609	612
JE2 vs. crtM	1	1.056	0.08351	4	4	0.6764	612
+ Iso
JE2 vs. bcaP	0.9063	0.8788	0.08351	4	4	0.329	612
JE2 vs. brnQ1	0.9063	0.9448	0.08351	4	4	0.4613	612
JE2 vs. brnQ2	0.9063	0.9549	0.08351	4	4	0.5824	612
JE2 vs. brnQ3	0.9063	0.9282	0.08351	4	4	0.2632	612
JE2 vs. fadX	0.9063	0.8721	0.08351	4	4	0.4087	612
JE2 vs. fakA	0.9063	1.054	0.08351	4	4	1.768	612
JE2 vs. fakB1	0.9063	0.9836	0.08351	4	4	0.9256	612
JE2 vs. fakB2	0.9063	0.9585	0.08351	4	4	0.6252	612
JE2 vs. ilvD	0.9063	0.9052	0.08351	4	4	0.01249	612
JE2 vs. ilvE	0.9063	0.9374	0.08351	4	4	0.3733	612
JE2 vs. leuB	0.9063	0.9394	0.08351	4	4	0.3965	612
JE2 vs. lpdA1	0.9063	1.061	0.08351	4	4	1.85	612
JE2 vs. lpdA2	0.9063	0.4435	0.08351	4	4	5.541	612
JE2 vs. pdhB	0.9063	0.3631	0.08351	4	4	6.504	612
JE2 vs. codY	0.9063	1.01	0.08351	4	4	1.243	612
JE2 vs. crtM	0.9063	0.8965	0.08351	4	4	0.1172	612
+ Leu
JE2 vs. bcaP	1.016	0.9214	0.08351	4	4	1.137	612
JE2 vs. brnQ1	1.016	0.9366	0.08351	4	4	0.9548	612
JE2 vs. brnQ2	1.016	1.005	0.08351	4	4	0.1338	612
JE2 vs. brnQ3	1.016	1.055	0.08351	4	4	0.4613	612
JE2 vs. fadX	1.016	0.884	0.08351	4	4	1.585	612
JE2 vs. fakA	1.016	0.9544	0.08351	4	4	0.7412	612
JE2 vs. fakB1	1.016	0.9513	0.08351	4	4	0.779	612
JE2 vs. fakB2	1.016	1.059	0.08351	4	4	0.5161	612
JE2 vs. ilvD	1.016	0.9996	0.08351	4	4	0.2002	612
JE2 vs. ilvE	1.016	0.9964	0.08351	4	4	0.2388	612
JE2 vs. leuB	1.016	0.9876	0.08351	4	4	0.3441	612
JE2 vs. lpdA1	1.016	0.9817	0.08351	4	4	0.4146	612
JE2 vs. lpdA2	1.016	0.8682	0.08351	4	4	1.774	612
JE2 vs. pdhB	1.016	0.6011	0.08351	4	4	4.973	612
JE2 vs. codY	1.016	1.053	0.08351	4	4	0.4438	612
JE2 vs. crtM	1.016	1.009	0.08351	4	4	0.09102	612
+ Val
JE2 vs. bcaP	0.9648	0.9332	0.08351	4	4	0.3778	612
JE2 vs. brnQ1	0.9648	0.9654	0.08351	4	4	0.007436	612
JE2 vs. brnQ2	0.9648	0.9783	0.08351	4	4	0.1621	612
JE2 vs. brnQ3	0.9648	0.9758	0.08351	4	4	0.1324	612
JE2 vs. fadX	0.9648	0.9297	0.08351	4	4	0.42	612
JE2 vs. fakA	0.9648	0.9709	0.08351	4	4	0.07406	612
JE2 vs. fakB1	0.9648	0.9577	0.08351	4	4	0.08418	612
JE2 vs. fakB2	0.9648	0.998	0.08351	4	4	0.3977	612
JE2 vs. ilvD	0.9648	0.9587	0.08351	4	4	0.07287	612
JE2 vs. ilvE	0.9648	0.8993	0.08351	4	4	0.7835	612
JE2 vs. leuB	0.9648	0.9558	0.08351	4	4	0.1068	612
JE2 vs. lpdA1	0.9648	0.9544	0.08351	4	4	0.1234	612
JE2 vs. lpdA2	0.9648	0.8423	0.08351	4	4	1.466	612
JE2 vs. pdhB	0.9648	0.4807	0.08351	4	4	5.797	612
JE2 vs. codY	0.9648	1.034	0.08351	4	4	0.8236	612
JE2 vs. crtM	0.9648	0.9538	0.08351	4	4	0.1315	612
LBP
JE2 vs. bcaP	0.2911	0.2322	0.08351	4	4	0.7052	612
JE2 vs. brnQ1	0.2911	0.3052	0.08351	4	4	0.1684	612
JE2 vs. brnQ2	0.2911	0.2418	0.08351	4	4	0.5899	612
JE2 vs. brnQ3	0.2911	0.3025	0.08351	4	4	0.1359	612
JE2 vs. fadX	0.2911	0.2659	0.08351	4	4	0.3023	612
JE2 vs. fakA	0.2911	0.2242	0.08351	4	4	0.8012	612
JE2 vs. fakB1	0.2911	0.2927	0.08351	4	4	0.01933	612
JE2 vs. fakB2	0.2911	0.2638	0.08351	4	4	0.3265	612
JE2 vs. ilvD	0.2911	0.4045	0.08351	4	4	1.358	612
JE2 vs. ilvE	0.2911	0.1115	0.08351	4	4	2.151	612
JE2 vs. leuB	0.2911	0.2722	0.08351	4	4	0.2261	612
JE2 vs. lpdA1	0.2911	0.03536	0.08351	4	4	3.063	612
JE2 vs. lpdA2	0.2911	0.02286	0.08351	4	4	3.212	612
JE2 vs. pdhB	0.2911	0.01768	0.08351	4	4	3.274	612
JE2 vs. codY	0.2911	0.3479	0.08351	4	4	0.68	612
JE2 vs. crtM	0.2911	0.3321	0.08351	4	4	0.4904	612
+ Iso
JE2 vs. bcaP	0.5115	0.4163	0.08351	4	4	1.139	612
JE2 vs. brnQ1	0.5115	0.4135	0.08351	4	4	1.173	612
JE2 vs. brnQ2	0.5115	0.4613	0.08351	4	4	0.6002	612
JE2 vs. brnQ3	0.5115	0.5143	0.08351	4	4	0.03361	612
JE2 vs. fadX	0.5115	0.4791	0.08351	4	4	0.3879	612
JE2 vs. fakA	0.5115	0.2789	0.08351	4	4	2.785	612
JE2 vs. fakB1	0.5115	0.5163	0.08351	4	4	0.0577	612
JE2 vs. fakB2	0.5115	0.5286	0.08351	4	4	0.2055	612
JE2 vs. ilvD	0.5115	0.4906	0.08351	4	4	0.2499	612
JE2 vs. ilvE	0.5115	0.1289	0.08351	4	4	4.58	612
JE2 vs. leuB	0.5115	0.4825	0.08351	4	4	0.3465	612
JE2 vs. lpdA1	0.5115	0.05869	0.08351	4	4	5.422	612
JE2 vs. lpdA2	0.5115	0.02928	0.08351	4	4	5.774	612
JE2 vs. pdhB	0.5115	0.034	0.08351	4	4	5.718	612
JE2 vs. codY	0.5115	0.3866	0.08351	4	4	1.495	612
JE2 vs. crtM	0.5115	0.5183	0.08351	4	4	0.08239	612
+ Leu
JE2 vs. bcaP	0.03814	0.02249	0.08351	4	4	0.1873	612
JE2 vs. brnQ1	0.03814	0.06056	0.08351	4	4	0.2685	612
JE2 vs. brnQ2	0.03814	0.03015	0.08351	4	4	0.09569	612
JE2 vs. brnQ3	0.03814	0.043	0.08351	4	4	0.05827	612
JE2 vs. fadX	0.03814	0.0181	0.08351	4	4	0.24	612
JE2 vs. fakA	0.03814	0.1666	0.08351	4	4	1.538	612
JE2 vs. fakB1	0.03814	0.03768	0.08351	4	4	0.005532	612
JE2 vs. fakB2	0.03814	0.04596	0.08351	4	4	0.09366	612
JE2 vs. ilvD	0.03814	0.05713	0.08351	4	4	0.2274	612
JE2 vs. ilvE	0.03814	0.02901	0.08351	4	4	0.1093	612
JE2 vs. leuB	0.03814	0.02062	0.08351	4	4	0.2098	612
JE2 vs. lpdA1	0.03814	0.01645	0.08351	4	4	0.2597	612
JE2 vs. lpdA2	0.03814	0.007712	0.08351	4	4	0.3643	612
JE2 vs. pdhB	0.03814	0.008626	0.08351	4	4	0.3534	612
JE2 vs. codY	0.03814	0.1658	0.08351	4	4	1.529	612
JE2 vs. crtM	0.03814	0.02476	0.08351	4	4	0.1602	612
+ Val
JE2 vs. bcaP	0.06974	0.0493	0.08351	4	4	0.2448	612
JE2 vs. brnQ1	0.06974	0.1149	0.08351	4	4	0.5403	612
JE2 vs. brnQ2	0.06974	0.04716	0.08351	4	4	0.2704	612
JE2 vs. brnQ3	0.06974	0.07974	0.08351	4	4	0.1198	612
JE2 vs. fadX	0.06974	0.04106	0.08351	4	4	0.3435	612
JE2 vs. fakA	0.06974	0.1876	0.08351	4	4	1.411	612
JE2 vs. fakB1	0.06974	0.06506	0.08351	4	4	0.05607	612
JE2 vs. fakB2	0.06974	0.06444	0.08351	4	4	0.0635	612
JE2 vs. ilvD	0.06974	0.1219	0.08351	4	4	0.6245	612
JE2 vs. ilvE	0.06974	0.03558	0.08351	4	4	0.409	612
JE2 vs. leuB	0.06974	0.04655	0.08351	4	4	0.2777	612
JE2 vs. lpdA1	0.06974	0.01921	0.08351	4	4	0.6051	612
JE2 vs. lpdA2	0.06974	0.01303	0.08351	4	4	0.6791	612
JE2 vs. pdhB	0.06974	0.0132	0.08351	4	4	0.6771	612
JE2 vs. codY	0.06974	0.2296	0.08351	4	4	1.915	612
JE2 vs. crtM	0.06974	0.09326	0.08351	4	4	0.2817	612
LBB
JE2 vs. bcaP	0.4502	0.3171	0.08351	4	4	1.595	612
JE2 vs. brnQ1	0.4502	0.4927	0.08351	4	4	0.5083	612
JE2 vs. brnQ2	0.4502	0.3428	0.08351	4	4	1.287	612
JE2 vs. brnQ3	0.4502	0.3851	0.08351	4	4	0.7805	612
JE2 vs. fadX	0.4502	0.3583	0.08351	4	4	1.101	612
JE2 vs. fakA	0.4502	0.3748	0.08351	4	4	0.903	612
JE2 vs. fakB1	0.4502	0.4332	0.08351	4	4	0.2037	612
JE2 vs. fakB2	0.4502	0.3822	0.08351	4	4	0.8147	612
JE2 vs. ilvD	0.4502	0.3424	0.08351	4	4	1.291	612
JE2 vs. ilvE	0.4502	0.7099	0.08351	4	4	3.109	612
JE2 vs. leuB	0.4502	0.3733	0.08351	4	4	0.9215	612
JE2 vs. lpdA1	0.4502	0.1843	0.08351	4	4	3.185	612
JE2 vs. lpdA2	0.4502	0.2332	0.08351	4	4	2.599	612
JE2 vs. pdhB	0.4502	0.2199	0.08351	4	4	2.758	612
JE2 vs. codY	0.4502	0.8893	0.08351	4	4	5.258	612
JE2 vs. crtM	0.4502	0.4149	0.08351	4	4	0.4233	612
+ Iso
JE2 vs. bcaP	0.6563	0.5419	0.08351	4	4	1.37	612
JE2 vs. brnQ1	0.6563	0.6363	0.08351	4	4	0.2391	612
JE2 vs. brnQ2	0.6563	0.6866	0.08351	4	4	0.3629	612
JE2 vs. brnQ3	0.6563	0.6492	0.08351	4	4	0.08477	612
JE2 vs. fadX	0.6563	0.5044	0.08351	4	4	1.818	612
JE2 vs. fakA	0.6563	0.4253	0.08351	4	4	2.766	612
JE2 vs. fakB1	0.6563	0.5956	0.08351	4	4	0.7267	612
JE2 vs. fakB2	0.6563	0.542	0.08351	4	4	1.368	612
JE2 vs. ilvD	0.6563	0.567	0.08351	4	4	1.069	612
JE2 vs. ilvE	0.6563	0.5785	0.08351	4	4	0.931	612
JE2 vs. leuB	0.6563	0.5988	0.08351	4	4	0.6886	612
JE2 vs. lpdA1	0.6563	0.4135	0.08351	4	4	2.907	612
JE2 vs. lpdA2	0.6563	0.1848	0.08351	4	4	5.646	612
JE2 vs. pdhB	0.6563	0.1898	0.08351	4	4	5.586	612
JE2 vs. codY	0.6563	0.8399	0.08351	4	4	2.199	612
JE2 vs. crtM	0.6563	0.6411	0.08351	4	4	0.1811	612
+ Leu
JE2 vs. bcaP	0.1419	0.1292	0.08351	4	4	0.1524	612
JE2 vs. brnQ1	0.1419	0.3524	0.08351	4	4	2.521	612
JE2 vs. brnQ2	0.1419	0.07389	0.08351	4	4	0.8148	612
JE2 vs. brnQ3	0.1419	0.2036	0.08351	4	4	0.738	612
JE2 vs. fadX	0.1419	0.1206	0.08351	4	4	0.255	612
JE2 vs. fakA	0.1419	0.3282	0.08351	4	4	2.231	612
JE2 vs. fakB1	0.1419	0.145	0.08351	4	4	0.03635	612
JE2 vs. fakB2	0.1419	0.1983	0.08351	4	4	0.6753	612
JE2 vs. ilvD	0.1419	0.1496	0.08351	4	4	0.09191	612
JE2 vs. ilvE	0.1419	0.6566	0.08351	4	4	6.164	612
JE2 vs. leuB	0.1419	0.151	0.08351	4	4	0.1092	612
JE2 vs. lpdA1	0.1419	0.05575	0.08351	4	4	1.032	612
JE2 vs. lpdA2	0.1419	0.1374	0.08351	4	4	0.05464	612
JE2 vs. pdhB	0.1419	0.1903	0.08351	4	4	0.5794	612
JE2 vs. codY	0.1419	0.7088	0.08351	4	4	6.788	612
JE2 vs. crtM	0.1419	0.2121	0.08351	4	4	0.8404	612
+ Val
JE2 vs. bcaP	0.3296	0.2056	0.08351	4	4	1.484	612
JE2 vs. brnQ1	0.3296	0.4425	0.08351	4	4	1.353	612
JE2 vs. brnQ2	0.3296	0.128	0.08351	4	4	2.414	612
JE2 vs. brnQ3	0.3296	0.2802	0.08351	4	4	0.5913	612
JE2 vs. fadX	0.3296	0.1694	0.08351	4	4	1.918	612
JE2 vs. fakA	0.3296	0.3428	0.08351	4	4	0.1588	612
JE2 vs. fakB1	0.3296	0.2749	0.08351	4	4	0.6542	612
JE2 vs. fakB2	0.3296	0.3188	0.08351	4	4	0.1288	612
JE2 vs. ilvD	0.3296	0.2727	0.08351	4	4	0.6814	612
JE2 vs. ilvE	0.3296	0.6444	0.08351	4	4	3.771	612
JE2 vs. leuB	0.3296	0.2826	0.08351	4	4	0.5619	612
JE2 vs. lpdA1	0.3296	0.0798	0.08351	4	4	2.991	612
JE2 vs. lpdA2	0.3296	0.1496	0.08351	4	4	2.155	612
JE2 vs. pdhB	0.3296	0.1693	0.08351	4	4	1.919	612
JE2 vs. codY	0.3296	0.8084	0.08351	4	4	5.735	612
JE2 vs. crtM	0.3296	0.3364	0.08351	4	4	0.0815	612

## Sheet: Figure 3a
Number of families	1
Number of comparisons per family	12
Alpha	0.05
Dunnett's multiple comparisons test	Mean Diff.	95.00% CI of diff.	Below threshold?	Summary	Adjusted P Value	A-?
LB vs. LB-P	-377	-794 to 40.3	No	ns	0.1	B	LB-P
LB vs. LB-B	-601	-1019 to -184	Yes	**	0.001	C	LB-B
LB vs. +CCCP	-992	-1557 to -427	Yes	****	<0.001	D	+CCCP
LB vs. +Ile	87.7	-477 to 653	No	ns	>0.999	E	+Ile
LB vs. +Leu	30.5	-535 to 596	No	ns	>0.999	F	+Leu
LB vs. +Val	-0.639	-566 to 564	No	ns	>0.999	G	+Val
LB vs. +Ile	-721	-1286 to -155	Yes	**	0.005	H	+Ile
LB vs. +Leu	-1121	-1686 to -556	Yes	****	<0.001	I	+Leu
LB vs. +Val	-604	-1169 to -38.6	Yes	*	0.03	J	+Val
LB vs. +Ile	-175	-740 to 390	No	ns	0.986	K	+Ile
LB vs. +Leu	-1132	-1697 to -567	Yes	****	<0.001	L	+Leu
LB vs. +Val	-573	-1138 to -7.57	Yes	*	0.045	M	+Val
Test details	Mean 1	Mean 2	Mean Diff.	SE of diff.	n1	n2	q	DF
LB vs. LB-P	1121	1498	-377	140	8	8	2.68	41
LB vs. LB-B	1121	1722	-601	140	8	8	4.28	41
LB vs. +CCCP	1121	2113	-992	190	8	3	5.22	41
LB vs. +Ile	1121	1033	87.7	190	8	3	0.461	41
LB vs. +Leu	1121	1090	30.5	190	8	3	0.16	41
LB vs. +Val	1121	1122	-0.639	190	8	3	0.00336	41
LB vs. +Ile	1121	1841	-721	190	8	3	3.79	41
LB vs. +Leu	1121	2242	-1121	190	8	3	5.9	41
LB vs. +Val	1121	1725	-604	190	8	3	3.17	41
LB vs. +Ile	1121	1296	-175	190	8	3	0.92	41
LB vs. +Leu	1121	2253	-1132	190	8	3	5.95	41
LB vs. +Val	1121	1694	-573	190	8	3	3.01	41

## Sheet: Figure 3b
Number of families	1
Number of comparisons per family	2
Alpha	0.05
Dunnett's multiple comparisons test	Mean Diff.	95.00% CI of diff.	Below threshold?	Summary	Adjusted P Value	A-?
LB Sa JE2 vs. NaP Sa JE2	-301.2	-610.6 to 8.189	No	ns	0.057	B	NaP Sa JE2
LB Sa JE2 vs. NaB Sa JE2	-715.3	-1025 to -405.9	Yes	****	<0.001	C	NaB Sa JE2
Test details	Mean 1	Mean 2	Mean Diff.	SE of diff.	n1	n2	q	DF
LB Sa JE2 vs. NaP Sa JE2	1160	1461	-301.2	126.8	6	6	2.375	15
LB Sa JE2 vs. NaB Sa JE2	1160	1875	-715.3	126.8	6	6	5.64	15
Dunnett's multiple comparisons test	Mean Diff.	95.00% CI of diff.	Below threshold?	Summary	Adjusted P Value	E-?
LB codY vs. NaP codY	-433.6	-838.0 to -29.07	Yes	*	0.038	F	NaP codY
LB codY vs. NaB codY	-204.8	-609.3 to 199.7	No	ns	0.318	G	NaB codY
Test details	Mean 1	Mean 2	Mean Diff.	SE of diff.	n1	n2	q	DF
LB codY vs. NaP codY	1160	1593	-433.6	141.3	3	3	3.069	6
LB codY vs. NaB codY	1160	1364	-204.8	141.3	3	3	1.449	6
Dunnett's multiple comparisons test	Mean Diff.	95.00% CI of diff.	Below threshold?	Summary	Adjusted P Value	I-?
LB ilvE vs. NaP ilvE	-786.8	-1378 to -195.3	Yes	*	0.016	J	NaP ilvE
LB ilvE vs. NaB ilvE	-246.9	-838.3 to 344.6	No	ns	0.433	K	NaB ilvE
Test details	Mean 1	Mean 2	Mean Diff.	SE of diff.	n1	n2	q	DF
LB ilvE vs. NaP ilvE	1154	1941	-786.8	206.6	3	3	3.809	6
LB ilvE vs. NaB ilvE	1154	1401	-246.9	206.6	3	3	1.195	6
Dunnett's multiple comparisons test	Mean Diff.	95.00% CI of diff.	Below threshold?	Summary	Adjusted P Value	Y-?
LB fadX vs. LB-P fadX	-353.1	-1086 to 380.1	No	ns	0.347	Z	LB-P fadX
LB fadX vs. LB-B fadX	-599.4	-1333 to 133.7	No	ns	0.099	AA	LB-B fadX
Test details	Mean 1	Mean 2	Mean Diff.	SE of diff.	n1	n2	q	DF
LB fadX vs. LB-P fadX	1135	1488	-353.1	256.1	3	3	1.379	6
LB fadX vs. LB-B fadX	1135	1734	-599.4	256.1	3	3	2.341	6
Dunnett's multiple comparisons test	Mean Diff.	95.00% CI of diff.	Below threshold?	Summary	Adjusted P Value	M-?
LB lpdA1 vs. NaP lpdA1	-346.8	-1555 to 861.0	No	ns	0.645	N	NaP lpdA1
LB lpdA1 vs. LB-B lpdA1	-934.9	-2143 to 272.9	No	ns	0.117	O	LB-B lpdA1
Test details	Mean 1	Mean 2	Mean Diff.	SE of diff.	n1	n2	q	DF
LB lpdA1 vs. NaP lpdA1	1149	1496	-346.8	421.8	3	3	0.8221	6
LB lpdA1 vs. LB-B lpdA1	1149	2084	-934.9	421.8	3	3	2.216	6

## Sheet: Figure 3c
Number of families	1
Number of comparisons per family	13
Alpha	0.05
Dunnett's multiple comparisons test	Mean Diff.	95.00% CI of diff.	Below threshold?	Summary	Adjusted P Value	A-?
LB vs. LB-P	13.8	5.688 to 21.92	Yes	***	<0.001	B	LB-P
LB vs. LB-B	24.41	16.30 to 32.53	Yes	****	<0.001	C	LB-B
LB vs. +CCCP	11.83	3.713 to 19.94	Yes	**	0.002	D	+CCCP
LB vs. +Isopropanol	49.86	41.74 to 57.97	Yes	****	<0.001	E	+Isopropanol
LB vs. +Ile	-0.6807	-8.796 to 7.434	No	ns	>0.999	F	+Ile
LB vs. +Leu	0.5917	-7.523 to 8.707	No	ns	>0.999	G	+Leu
LB vs. +Val	-0.6363	-8.751 to 7.479	No	ns	>0.999	H	+Val
LB vs. +Ile	13.24	5.126 to 21.36	Yes	***	<0.001	I	+Ile
LB vs. +Leu	17.63	9.514 to 25.74	Yes	****	<0.001	J	+Leu
LB vs. +Val	14.39	6.271 to 22.50	Yes	***	<0.001	K	+Val
LB vs. +Ile	15.02	6.901 to 23.13	Yes	****	<0.001	L	+Ile
LB vs. +Leu	26.49	18.37 to 34.60	Yes	****	<0.001	M	+Leu
LB vs. +Val	26	17.89 to 34.12	Yes	****	<0.001	N	+Val
Test details	Mean 1	Mean 2	Mean Diff.	SE of diff.	n1	n2	q	DF
LB vs. LB-P	51.27	37.47	13.8	2.716	3	3	5.082	28
LB vs. LB-B	51.27	26.86	24.41	2.716	3	3	8.987	28
LB vs. +CCCP	51.27	39.45	11.83	2.716	3	3	4.355	28
LB vs. +Isopropanol	51.27	1.419	49.86	2.716	3	3	18.36	28
LB vs. +Ile	51.27	51.96	-0.6807	2.716	3	3	0.2506	28
LB vs. +Leu	51.27	50.68	0.5917	2.716	3	3	0.2178	28
LB vs. +Val	51.27	51.91	-0.6363	2.716	3	3	0.2343	28
LB vs. +Ile	51.27	38.03	13.24	2.716	3	3	4.875	28
LB vs. +Leu	51.27	33.65	17.63	2.716	3	3	6.491	28
LB vs. +Val	51.27	36.89	14.39	2.716	3	3	5.297	28
LB vs. +Ile	51.27	36.26	15.02	2.716	3	3	5.529	28
LB vs. +Leu	51.27	24.79	26.49	2.716	3	3	9.753	28
LB vs. +Val	51.27	25.27	26	2.716	3	3	9.574	28

## Sheet: Figure 3d
Number of families	1
Number of comparisons per family	2
Alpha	0.05
Dunnett's multiple comparisons test	Mean Diff.	95.00% CI of diff.	Below threshold?	Summary	Adjusted P Value	A-?
LB Sa JE2 vs. NaP Sa JE2	10.11	-0.4691 to 20.69	No	ns	0.059	B	NaP Sa JE2
LB Sa JE2 vs. NaB Sa JE2	13.4	2.824 to 23.98	Yes	*	0.019	C	NaB Sa JE2
Test details	Mean 1	Mean 2	Mean Diff.	SE of diff.	n1	n2	q	DF
LB Sa JE2 vs. NaP Sa JE2	46.24	36.13	10.11	3.695	3	3	2.736	6
LB Sa JE2 vs. NaB Sa JE2	46.24	32.84	13.4	3.695	3	3	3.627	6
Dunnett's multiple comparisons test	Mean Diff.	95.00% CI of diff.	Below threshold?	Summary	Adjusted P Value	G-?
LB codY vs. NaP codY	1.05	-3.140 to 5.239	No	ns	0.71	H	NaP codY
LB codY vs. NaB codY	-13.08	-17.27 to -8.889	Yes	***	<0.001	I	NaB codY
Test details	Mean 1	Mean 2	Mean Diff.	SE of diff.	n1	n2	q	DF
LB codY vs. NaP codY	30.72	29.67	1.05	1.463	3	3	0.7173	6
LB codY vs. NaB codY	30.72	43.8	-13.08	1.463	3	3	8.938	6
Dunnett's multiple comparisons test	Mean Diff.	95.00% CI of diff.	Below threshold?	Summary	Adjusted P Value	K-?
LB ilvE vs. NaP ilvE	9.983	2.905 to 17.06	Yes	*	0.012	L	NaP ilvE
LB ilvE vs. NaB ilvE	-4.664	-11.74 to 2.414	No	ns	0.181	M	NaB ilvE
Test details	Mean 1	Mean 2	Mean Diff.	SE of diff.	n1	n2	q	DF
LB ilvE vs. NaP ilvE	33.89	23.91	9.983	2.472	3	3	4.038	6
LB ilvE vs. NaB ilvE	33.89	38.56	-4.664	2.472	3	3	1.887	6
Dunnett's multiple comparisons test	Mean Diff.	95.00% CI of diff.	Below threshold?	Summary	Adjusted P Value	O-?
LB fadX vs. LB-P fadX	11.65	1.393 to 21.90	Yes	*	0.031	P	LB-P fadX
LB fadX vs. LB-B fadX	13.99	3.737 to 24.25	Yes	*	0.014	Q	LB-B fadX
Test details	Mean 1	Mean 2	Mean Diff.	SE of diff.	n1	n2	q	DF
LB fadX vs. LB-P fadX	46.48	34.84	11.65	3.582	3	3	3.252	6
LB fadX vs. LB-B fadX	46.48	32.49	13.99	3.582	3	3	3.906	6
Dunnett's multiple comparisons test	Mean Diff.	95.00% CI of diff.	Below threshold?	Summary	Adjusted P Value	S-?
LB lpdA1 vs. NaP lpdA1	-0.1666	-10.10 to 9.767	No	ns	0.998	T	NaP lpdA1
LB lpdA1 vs. LB-B lpdA1	17.12	7.182 to 27.05	Yes	**	0.005	U	LB-B lpdA1
Test details	Mean 1	Mean 2	Mean Diff.	SE of diff.	n1	n2	q	DF
LB lpdA1 vs. NaP lpdA1	46.62	46.79	-0.1666	3.47	3	3	0.048	6
LB lpdA1 vs. LB-B lpdA1	46.62	29.5	17.12	3.47	3	3	4.933	6

## Sheet: Figure 5a
COLISTIN
Within each row, compare columns (simple effects within rows)
Number of families	3
Number of comparisons per family	6
Alpha	0.05
Dunnett's multiple comparisons test	Mean Diff.	95.00% CI of diff.	Below threshold?	Summary	Adjusted P Value
LB
0 vs. 400	0.08565	0.006326 to 0.1650	Yes	*	0.0298
0 vs. 200	0.04996	-0.02936 to 0.1293	No	ns	0.3617
0 vs. 100	0.04562	-0.03370 to 0.1249	No	ns	0.4513
0 vs. 50	0.0271	-0.05222 to 0.1064	No	ns	0.8689
0 vs. 25	0.02421	-0.05511 to 0.1035	No	ns	0.9151
0 vs. 12	0.03553	-0.04380 to 0.1148	No	ns	0.6885
LB-P
0 vs. 400	0.3828	0.3035 to 0.4621	Yes	****	<0.0001
0 vs. 200	0.3592	0.2799 to 0.4385	Yes	****	<0.0001
0 vs. 100	0.1452	0.06590 to 0.2245	Yes	****	<0.0001
0 vs. 50	0.004597	-0.07472 to 0.08392	No	ns	>0.9999
0 vs. 25	0.003826	-0.07550 to 0.08315	No	ns	>0.9999
0 vs. 12	0.005305	-0.07402 to 0.08463	No	ns	>0.9999
LB-B
0 vs. 400	0.2651	0.1858 to 0.3445	Yes	****	<0.0001
0 vs. 200	0.02141	-0.05791 to 0.1007	No	ns	0.9492
0 vs. 100	-0.049	-0.1283 to 0.03033	No	ns	0.3806
0 vs. 50	-0.03321	-0.1125 to 0.04611	No	ns	0.7427
0 vs. 25	-0.01591	-0.09524 to 0.06341	No	ns	0.9874
0 vs. 12	-0.01444	-0.09376 to 0.06489	No	ns	0.9923
Test details	Mean 1	Mean 2	Mean Diff.	SE of diff.	N1	N2	q	DF
LB
0 vs. 400	1	0.9143	0.08565	0.02966	3	3	2.888	42
0 vs. 200	1	0.95	0.04996	0.02966	3	3	1.685	42
0 vs. 100	1	0.9543	0.04562	0.02966	3	3	1.538	42
0 vs. 50	1	0.9729	0.0271	0.02966	3	3	0.9139	42
0 vs. 25	1	0.9758	0.02421	0.02966	3	3	0.8163	42
0 vs. 12	1	0.9644	0.03553	0.02966	3	3	1.198	42
LB-P
0 vs. 400	0.7944	0.4116	0.3828	0.02966	3	3	12.91	42
0 vs. 200	0.7944	0.4352	0.3592	0.02966	3	3	12.11	42
0 vs. 100	0.7944	0.6492	0.1452	0.02966	3	3	4.897	42
0 vs. 50	0.7944	0.7898	0.004597	0.02966	3	3	0.155	42
0 vs. 25	0.7944	0.7906	0.003826	0.02966	3	3	0.129	42
0 vs. 12	0.7944	0.7891	0.005305	0.02966	3	3	0.1789	42
LB-B
0 vs. 400	0.8023	0.5372	0.2651	0.02966	3	3	8.941	42
0 vs. 200	0.8023	0.7809	0.02141	0.02966	3	3	0.722	42
0 vs. 100	0.8023	0.8513	-0.049	0.02966	3	3	1.652	42
0 vs. 50	0.8023	0.8356	-0.03321	0.02966	3	3	1.12	42
0 vs. 25	0.8023	0.8183	-0.01591	0.02966	3	3	0.5366	42
0 vs. 12	0.8023	0.8168	-0.01444	0.02966	3	3	0.4868	42
DAPTOMYCIN
Within each row, compare columns (simple effects within rows)
Number of families	3
Number of comparisons per family	6
Alpha	0.05
Dunnett's multiple comparisons test	Predicted (LS) mean diff.	95.00% CI of diff.	Below threshold?	Summary	Adjusted P Value
LB
0 vs. 25	0.6892	0.5468 to 0.8316	Yes	****	<0.0001
0 vs. 12.5	0.6995	0.5571 to 0.8419	Yes	****	<0.0001
0 vs. 6	0.7027	0.5603 to 0.8451	Yes	****	<0.0001
0 vs. 3	0.6914	0.5490 to 0.8338	Yes	****	<0.0001
0 vs. 1.5	0.4165	0.2741 to 0.5589	Yes	****	<0.0001
0 vs. 0.75	0.03023	-0.1122 to 0.1726	No	ns	0.9585
LB-P
0 vs. 25	0.1695	0.02713 to 0.3119	Yes	*	0.016
0 vs. 12.5	0.1676	0.02518 to 0.3100	Yes	*	0.0174
0 vs. 6	0.1709	0.02851 to 0.3133	Yes	*	0.015
0 vs. 3	0.1611	0.01874 to 0.3035	Yes	*	0.023
0 vs. 1.5	0.04168	-0.1007 to 0.1841	No	ns	0.8614
0 vs. 0.75	-0.01533	-0.1577 to 0.1271	No	ns	0.9985
LB-B
0 vs. 25	0.3058	0.1634 to 0.4482	Yes	****	<0.0001
0 vs. 12.5	0.3059	0.1635 to 0.4483	Yes	****	<0.0001
0 vs. 6	0.3119	0.1695 to 0.4543	Yes	****	<0.0001
0 vs. 3	0.28	0.1376 to 0.4224	Yes	****	<0.0001
0 vs. 1.5	0.0508	-0.09161 to 0.1932	No	ns	0.7523
0 vs. 0.75	0.01549	-0.1269 to 0.1579	No	ns	0.9985
Test details	Predicted (LS) mean 1	Predicted (LS) mean 2	Predicted (LS) mean diff.	SE of diff.	N1	N2	q	DF
LB
0 vs. 25	1	0.3108	0.6892	0.05562	1	3	12.39	36
0 vs. 12.5	1	0.3005	0.6995	0.05562	1	3	12.58	36
0 vs. 6	1	0.2973	0.7027	0.05562	1	3	12.63	36
0 vs. 3	1	0.3086	0.6914	0.05562	1	3	12.43	36
0 vs. 1.5	1	0.5835	0.4165	0.05562	1	3	7.487	36
0 vs. 0.75	1	0.9698	0.03023	0.05562	1	3	0.5434	36
LB-P
0 vs. 25	0.471	0.3015	0.1695	0.05562	1	3	3.048	36
0 vs. 12.5	0.471	0.3034	0.1676	0.05562	1	3	3.013	36
0 vs. 6	0.471	0.3001	0.1709	0.05562	1	3	3.073	36
0 vs. 3	0.471	0.3099	0.1611	0.05562	1	3	2.897	36
0 vs. 1.5	0.471	0.4293	0.04168	0.05562	1	3	0.7493	36
0 vs. 0.75	0.471	0.4863	-0.01533	0.05562	1	3	0.2756	36
LB-B
0 vs. 25	0.613	0.3072	0.3058	0.05562	1	3	5.498	36
0 vs. 12.5	0.613	0.3071	0.3059	0.05562	1	3	5.5	36
0 vs. 6	0.613	0.3011	0.3119	0.05562	1	3	5.607	36
0 vs. 3	0.613	0.333	0.28	0.05562	1	3	5.033	36
0 vs. 1.5	0.613	0.5622	0.0508	0.05562	1	3	0.9132	36
0 vs. 0.75	0.613	0.5975	0.01549	0.05562	1	3	0.2784	36
POLYMYXIN B
Within each row, compare columns (simple effects within rows)
Number of families	3
Number of comparisons per family	6
Alpha	0.05
Dunnett's multiple comparisons test	Mean Diff.	95.00% CI of diff.	Below threshold?	Summary	Adjusted P Value
LB
0 vs. 400	0.6507	0.5184 to 0.7829	Yes	****	<0.0001
0 vs. 200	0.4493	0.3170 to 0.5815	Yes	****	<0.0001
0 vs. 100	0.1076	-0.02466 to 0.2399	No	ns	0.149
0 vs. 50	0.05658	-0.07570 to 0.1889	No	ns	0.7262
0 vs. 25	0.006981	-0.1253 to 0.1393	No	ns	>0.9999
0 vs. 12	0.02685	-0.1054 to 0.1591	No	ns	0.9867
LB-P
0 vs. 400	0.3508	0.2185 to 0.4831	Yes	****	<0.0001
0 vs. 200	0.351	0.2187 to 0.4833	Yes	****	<0.0001
0 vs. 100	0.3452	0.2129 to 0.4775	Yes	****	<0.0001
0 vs. 50	0.3208	0.1885 to 0.4531	Yes	****	<0.0001
0 vs. 25	0.1731	0.04077 to 0.3053	Yes	**	0.0059
0 vs. 12	0.03298	-0.09931 to 0.1653	No	ns	0.9644
LB-B
0 vs. 400	0.3692	0.2369 to 0.5015	Yes	****	<0.0001
0 vs. 200	0.3366	0.2043 to 0.4689	Yes	****	<0.0001
0 vs. 100	0.1717	0.03942 to 0.3040	Yes	**	0.0064
0 vs. 50	-0.01442	-0.1467 to 0.1179	No	ns	0.9995
0 vs. 25	-0.03285	-0.1651 to 0.09943	No	ns	0.965
0 vs. 12	-0.01696	-0.1492 to 0.1153	No	ns	0.9988
Test details	Mean 1	Mean 2	Mean Diff.	SE of diff.	N1	N2	q	DF
LB
0 vs. 400	1	0.3493	0.6507	0.04946	3	3	13.16	42
0 vs. 200	1	0.5507	0.4493	0.04946	3	3	9.084	42
0 vs. 100	1	0.8923	0.1076	0.04946	3	3	2.176	42
0 vs. 50	1	0.9434	0.05658	0.04946	3	3	1.144	42
0 vs. 25	1	0.993	0.006981	0.04946	3	3	0.1412	42
0 vs. 12	1	0.9731	0.02685	0.04946	3	3	0.5429	42
LB-P
0 vs. 400	0.6949	0.3441	0.3508	0.04946	3	3	7.093	42
0 vs. 200	0.6949	0.3438	0.351	0.04946	3	3	7.098	42
0 vs. 100	0.6949	0.3497	0.3452	0.04946	3	3	6.98	42
0 vs. 50	0.6949	0.3741	0.3208	0.04946	3	3	6.487	42
0 vs. 25	0.6949	0.5218	0.1731	0.04946	3	3	3.499	42
0 vs. 12	0.6949	0.6619	0.03298	0.04946	3	3	0.6668	42
LB-B
0 vs. 400	0.7194	0.3502	0.3692	0.04946	3	3	7.466	42
0 vs. 200	0.7194	0.3828	0.3366	0.04946	3	3	6.806	42
0 vs. 100	0.7194	0.5477	0.1717	0.04946	3	3	3.472	42
0 vs. 50	0.7194	0.7338	-0.01442	0.04946	3	3	0.2916	42
0 vs. 25	0.7194	0.7523	-0.03285	0.04946	3	3	0.6643	42
0 vs. 12	0.7194	0.7364	-0.01696	0.04946	3	3	0.343	42
LL-37
Within each row, compare columns (simple effects within rows)
Number of families	3
Number of comparisons per family	6
Alpha	0.05
Dunnett's multiple comparisons test	Mean Diff.	95.00% CI of diff.	Below threshold?	Summary	Adjusted P Value
LB
0 vs. 10	0.1207	-0.04294 to 0.2844	No	ns	0.2204
0 vs. 5	0.1053	-0.05834 to 0.2690	No	ns	0.3411
0 vs. 2.5	0.0498	-0.1139 to 0.2135	No	ns	0.9161
0 vs. 1.25	0.01511	-0.1486 to 0.1788	No	ns	0.9998
0 vs. 0.6	-0.009527	-0.1732 to 0.1541	No	ns	>0.9999
0 vs. 0.3	-0.01347	-0.1771 to 0.1502	No	ns	>0.9999
LB-P
0 vs. 10	0.2552	0.09155 to 0.4189	Yes	***	0.0008
0 vs. 5	0.2134	0.04973 to 0.3771	Yes	**	0.0061
0 vs. 2.5	0.06363	-0.1000 to 0.2273	No	ns	0.7954
0 vs. 1.25	0.03137	-0.1323 to 0.1950	No	ns	0.99
0 vs. 0.6	-0.0384	-0.2021 to 0.1253	No	ns	0.9731
0 vs. 0.3	-0.06514	-0.2288 to 0.09852	No	ns	0.7795
LB-B
0 vs. 10	0.2373	0.07362 to 0.4009	Yes	**	0.002
0 vs. 5	0.1161	-0.04760 to 0.2797	No	ns	0.253
0 vs. 2.5	-0.121	-0.2846 to 0.04271	No	ns	0.2189
0 vs. 1.25	-0.06724	-0.2309 to 0.09642	No	ns	0.7568
0 vs. 0.6	-0.03702	-0.2007 to 0.1266	No	ns	0.9774
0 vs. 0.3	-0.05529	-0.2190 to 0.1084	No	ns	0.8743
Test details	Mean 1	Mean 2	Mean Diff.	SE of diff.	N1	N2	q	DF
LB
0 vs. 10	1	0.8792	0.1207	0.06119	3	3	1.973	42
0 vs. 5	1	0.8946	0.1053	0.06119	3	3	1.721	42
0 vs. 2.5	1	0.9502	0.0498	0.06119	3	3	0.8139	42
0 vs. 1.25	1	0.9849	0.01511	0.06119	3	3	0.247	42
0 vs. 0.6	1	1.009	-0.009527	0.06119	3	3	0.1557	42
0 vs. 0.3	1	1.013	-0.01347	0.06119	3	3	0.2201	42
LB-P
0 vs. 10	0.7416	0.4864	0.2552	0.06119	3	3	4.171	42
0 vs. 5	0.7416	0.5282	0.2134	0.06119	3	3	3.488	42
0 vs. 2.5	0.7416	0.6779	0.06363	0.06119	3	3	1.04	42
0 vs. 1.25	0.7416	0.7102	0.03137	0.06119	3	3	0.5127	42
0 vs. 0.6	0.7416	0.78	-0.0384	0.06119	3	3	0.6276	42
0 vs. 0.3	0.7416	0.8067	-0.06514	0.06119	3	3	1.065	42
LB-B
0 vs. 10	0.7753	0.538	0.2373	0.06119	3	3	3.878	42
0 vs. 5	0.7753	0.6592	0.1161	0.06119	3	3	1.897	42
0 vs. 2.5	0.7753	0.8962	-0.121	0.06119	3	3	1.977	42
0 vs. 1.25	0.7753	0.8425	-0.06724	0.06119	3	3	1.099	42
0 vs. 0.6	0.7753	0.8123	-0.03702	0.06119	3	3	0.6051	42
0 vs. 0.3	0.7753	0.8306	-0.05529	0.06119	3	3	0.9036	42

## Sheet: Figure 5b
TOBRAMYCIN
Within each row, compare columns (simple effects within rows)
Number of families	3
Number of comparisons per family	6
Alpha	0.05
Dunnett's multiple comparisons test	Mean Diff.	95.00% CI of diff.	Below threshold?	Summary	Adjusted P Value
LB
0 vs. 8	0.656	0.5338 to 0.7782	Yes	****	<0.0001
0 vs. 4	0.3415	0.2193 to 0.4637	Yes	****	<0.0001
0 vs. 2	0.001227	-0.1210 to 0.1234	No	ns	>0.9999
0 vs. 1	-0.006173	-0.1284 to 0.1160	No	ns	>0.9999
0 vs. 0.5	0.001333	-0.1209 to 0.1235	No	ns	>0.9999
0 vs. 0.25	-0.01003	-0.1322 to 0.1122	No	ns	>0.9999
LB-P
0 vs. 8	0.3419	0.2197 to 0.4642	Yes	****	<0.0001
0 vs. 4	0.3236	0.2014 to 0.4459	Yes	****	<0.0001
0 vs. 2	0.3136	0.1914 to 0.4359	Yes	****	<0.0001
0 vs. 1	0.2641	0.1419 to 0.3863	Yes	****	<0.0001
0 vs. 0.5	0.1736	0.05143 to 0.2959	Yes	**	0.0025
0 vs. 0.25	0.05731	-0.06491 to 0.1795	No	ns	0.6485
LB-B
0 vs. 8	0.3024	0.1802 to 0.4246	Yes	****	<0.0001
0 vs. 4	0.2999	0.1777 to 0.4221	Yes	****	<0.0001
0 vs. 2	0.2784	0.1562 to 0.4006	Yes	****	<0.0001
0 vs. 1	0.2277	0.1055 to 0.3499	Yes	****	<0.0001
0 vs. 0.5	0.04822	-0.07399 to 0.1704	No	ns	0.7855
0 vs. 0.25	-0.03479	-0.1570 to 0.08742	No	ns	0.9362
Test details	Mean 1	Mean 2	Mean Diff.	SE of diff.	N1	N2	q	DF
LB
0 vs. 8	1	0.344	0.656	0.04569	3	3	14.36	42
0 vs. 4	1	0.6585	0.3415	0.04569	3	3	7.474	42
0 vs. 2	1	0.9988	0.001227	0.04569	3	3	0.02686	42
0 vs. 1	1	1.006	-0.006173	0.04569	3	3	0.1351	42
0 vs. 0.5	1	0.9987	0.001333	0.04569	3	3	0.02917	42
0 vs. 0.25	1	1.01	-0.01003	0.04569	3	3	0.2195	42
LB-P
0 vs. 8	0.6634	0.3214	0.3419	0.04569	3	3	7.484	42
0 vs. 4	0.6634	0.3397	0.3236	0.04569	3	3	7.083	42
0 vs. 2	0.6634	0.3497	0.3136	0.04569	3	3	6.864	42
0 vs. 1	0.6634	0.3993	0.2641	0.04569	3	3	5.78	42
0 vs. 0.5	0.6634	0.4897	0.1736	0.04569	3	3	3.8	42
0 vs. 0.25	0.6634	0.6061	0.05731	0.04569	3	3	1.254	42
LB-B
0 vs. 8	0.6511	0.3487	0.3024	0.04569	3	3	6.618	42
0 vs. 4	0.6511	0.3512	0.2999	0.04569	3	3	6.564	42
0 vs. 2	0.6511	0.3726	0.2784	0.04569	3	3	6.094	42
0 vs. 1	0.6511	0.4234	0.2277	0.04569	3	3	4.983	42
0 vs. 0.5	0.6511	0.6028	0.04822	0.04569	3	3	1.055	42
0 vs. 0.25	0.6511	0.6859	-0.03479	0.04569	3	3	0.7614	42
LEVOFLOXACIN
Within each row, compare columns (simple effects within rows)
Number of families	3
Number of comparisons per family	6
Alpha	0.05
Dunnett's multiple comparisons test	Mean Diff.	95.00% CI of diff.	Below threshold?	Summary	Adjusted P Value
LB
0 vs. 8	0.4493	0.2962 to 0.6025	Yes	****	<0.0001
0 vs. 4	0.4007	0.2475 to 0.5538	Yes	****	<0.0001
0 vs. 2	0.2247	0.07149 to 0.3778	Yes	**	0.0017
0 vs. 1	0.05333	-0.09984 to 0.2065	No	ns	0.8596
0 vs. 0.5	0.008667	-0.1445 to 0.1618	No	ns	>0.9999
0 vs. 0.25	-0.004	-0.1572 to 0.1492	No	ns	>0.9999
LB-P
0 vs. 8	0.3197	0.1665 to 0.4728	Yes	****	<0.0001
0 vs. 4	0.2887	0.1355 to 0.4418	Yes	****	<0.0001
0 vs. 2	0.202	0.04883 to 0.3552	Yes	**	0.0054
0 vs. 1	0.1003	-0.05284 to 0.2535	No	ns	0.3243
0 vs. 0.5	0.05867	-0.09451 to 0.2118	No	ns	0.8051
0 vs. 0.25	0.02433	-0.1288 to 0.1775	No	ns	0.9962
LB-B
0 vs. 8	0.282	0.1288 to 0.4352	Yes	****	<0.0001
0 vs. 4	0.2713	0.1182 to 0.4245	Yes	***	0.0001
0 vs. 2	0.2187	0.06549 to 0.3718	Yes	**	0.0024
0 vs. 1	0.1143	-0.03884 to 0.2675	No	ns	0.211
0 vs. 0.5	0.04167	-0.1115 to 0.1948	No	ns	0.9475
0 vs. 0.25	0.005	-0.1482 to 0.1582	No	ns	>0.9999
Test details	Mean 1	Mean 2	Mean Diff.	SE of diff.	N1	N2	q	DF
LB
0 vs. 8	1	0.551	0.4493	0.05727	3	3	7.847	42
0 vs. 4	1	0.5997	0.4007	0.05727	3	3	6.997	42
0 vs. 2	1	0.7757	0.2247	0.05727	3	3	3.923	42
0 vs. 1	1	0.947	0.05333	0.05727	3	3	0.9313	42
0 vs. 0.5	1	0.9917	0.008667	0.05727	3	3	0.1513	42
0 vs. 0.25	1	1.004	-0.004	0.05727	3	3	0.06985	42
LB-P
0 vs. 8	0.6827	0.363	0.3197	0.05727	3	3	5.582	42
0 vs. 4	0.6827	0.394	0.2887	0.05727	3	3	5.041	42
0 vs. 2	0.6827	0.4807	0.202	0.05727	3	3	3.527	42
0 vs. 1	0.6827	0.5823	0.1003	0.05727	3	3	1.752	42
0 vs. 0.5	0.6827	0.624	0.05867	0.05727	3	3	1.024	42
0 vs. 0.25	0.6827	0.6583	0.02433	0.05727	3	3	0.4249	42
LB-B
0 vs. 8	0.6507	0.3687	0.282	0.05727	3	3	4.924	42
0 vs. 4	0.6507	0.3793	0.2713	0.05727	3	3	4.738	42
0 vs. 2	0.6507	0.432	0.2187	0.05727	3	3	3.818	42
0 vs. 1	0.6507	0.5363	0.1143	0.05727	3	3	1.997	42
0 vs. 0.5	0.6507	0.609	0.04167	0.05727	3	3	0.7276	42
0 vs. 0.25	0.6507	0.6457	0.005	0.05727	3	3	0.08731	42
VANCOMYCIN
Within each row, compare columns (simple effects within rows)
Number of families	3
Number of comparisons per family	6
Alpha	0.05
Dunnett's multiple comparisons test	Mean Diff.	95.00% CI of diff.	Below threshold?	Summary	Adjusted P Value
LB
0 vs. 8	0.6617	0.5187 to 0.8046	Yes	****	<0.0001
0 vs. 4	0.6643	0.5214 to 0.8073	Yes	****	<0.0001
0 vs. 2	0.674	0.5311 to 0.8169	Yes	****	<0.0001
0 vs. 1	0.596	0.4531 to 0.7389	Yes	****	<0.0001
0 vs. 0.5	0.038	-0.1049 to 0.1809	No	ns	0.9525
0 vs. 0.25	0.012	-0.1309 to 0.1549	No	ns	0.9999
LB-P
0 vs. 8	0.4263	0.2834 to 0.5693	Yes	****	<0.0001
0 vs. 4	0.432	0.2891 to 0.5749	Yes	****	<0.0001
0 vs. 2	0.4367	0.2937 to 0.5796	Yes	****	<0.0001
0 vs. 1	0.06633	-0.07661 to 0.2093	No	ns	0.6578
0 vs. 0.5	0.03433	-0.1086 to 0.1773	No	ns	0.97
0 vs. 0.25	0.01833	-0.1246 to 0.1613	No	ns	0.9988
LB-B
0 vs. 8	0.3813	0.2384 to 0.5243	Yes	****	<0.0001
0 vs. 4	0.3837	0.2407 to 0.5266	Yes	****	<0.0001
0 vs. 2	0.383	0.2401 to 0.5259	Yes	****	<0.0001
0 vs. 1	0.03567	-0.1073 to 0.1786	No	ns	0.9642
0 vs. 0.5	-0.003667	-0.1466 to 0.1393	No	ns	>0.9999
0 vs. 0.25	-0.01033	-0.1533 to 0.1326	No	ns	>0.9999
Test details	Mean 1	Mean 2	Mean Diff.	SE of diff.	N1	N2	q	DF
LB
0 vs. 8	1	0.3383	0.6617	0.05344	3	3	12.38	42
0 vs. 4	1	0.3357	0.6643	0.05344	3	3	12.43	42
0 vs. 2	1	0.326	0.674	0.05344	3	3	12.61	42
0 vs. 1	1	0.404	0.596	0.05344	3	3	11.15	42
0 vs. 0.5	1	0.962	0.038	0.05344	3	3	0.711	42
0 vs. 0.25	1	0.988	0.012	0.05344	3	3	0.2245	42
LB-P
0 vs. 8	0.7637	0.3373	0.4263	0.05344	3	3	7.977	42
0 vs. 4	0.7637	0.3317	0.432	0.05344	3	3	8.083	42
0 vs. 2	0.7637	0.327	0.4367	0.05344	3	3	8.171	42
0 vs. 1	0.7637	0.6973	0.06633	0.05344	3	3	1.241	42
0 vs. 0.5	0.7637	0.7293	0.03433	0.05344	3	3	0.6424	42
0 vs. 0.25	0.7637	0.7453	0.01833	0.05344	3	3	0.343	42
LB-B
0 vs. 8	0.7337	0.3523	0.3813	0.05344	3	3	7.135	42
0 vs. 4	0.7337	0.35	0.3837	0.05344	3	3	7.179	42
0 vs. 2	0.7337	0.3507	0.383	0.05344	3	3	7.167	42
0 vs. 1	0.7337	0.698	0.03567	0.05344	3	3	0.6674	42
0 vs. 0.5	0.7337	0.7373	-0.003667	0.05344	3	3	0.06861	42
0 vs. 0.25	0.7337	0.744	-0.01033	0.05344	3	3	0.1934	42

## Sheet: Figure 5c
Within each column, compare rows (simple effects within columns)
Number of families	24
Number of comparisons per family	6
Alpha	0.05
Dunnett's multiple comparisons test	Predicted (LS) mean diff.	95.00% CI of diff.	Below threshold?	Summary	Adjusted P Value
LB
JE2 vs. codY::tn	-0.197	-0.3574 to -0.03666	Yes	**	0.0089
JE2 vs. fadX::tn	-0.0007734	-0.1612 to 0.1596	No	ns	>0.9999
JE2 vs. ilvE::tn	-0.07849	-0.2389 to 0.08190	No	ns	0.6388
JE2 vs. agr::tn	0.008308	-0.1521 to 0.1687	No	ns	>0.9999
JE2 vs. lpdA1::tn	-0.006786	-0.1672 to 0.1536	No	ns	>0.9999
JE2 vs. lpdA2::tn	0.1811	0.02067 to 0.3414	Yes	*	0.0197
LB + Colistin100
JE2 vs. codY::tn	-0.1194	-0.3046 to 0.06581	No	ns	0.3612
JE2 vs. fadX::tn	-0.02003	-0.2052 to 0.1652	No	ns	0.9997
JE2 vs. ilvE::tn	-0.07448	-0.2597 to 0.1107	No	ns	0.798
JE2 vs. agr::tn	-0.03177	-0.2170 to 0.1534	No	ns	0.9957
JE2 vs. lpdA1::tn	-0.01061	-0.1958 to 0.1746	No	ns	>0.9999
JE2 vs. lpdA2::tn	0.1889	0.003714 to 0.3741	Yes	*	0.0436
LB + Dapto0.75
JE2 vs. codY::tn	-0.2005	-0.3857 to -0.01532	Yes	*	0.0279
JE2 vs. fadX::tn	-0.1024	-0.2876 to 0.08281	No	ns	0.5186
JE2 vs. ilvE::tn	-0.149	-0.3342 to 0.03624	No	ns	0.1657
JE2 vs. agr::tn	-0.04002	-0.2252 to 0.1452	No	ns	0.9858
JE2 vs. lpdA1::tn	-0.1443	-0.3295 to 0.04089	No	ns	0.1896
JE2 vs. lpdA2::tn	0.07012	-0.1151 to 0.2553	No	ns	0.8358
LB + PolyB50
JE2 vs. codY::tn	-0.08988	-0.2751 to 0.09532	No	ns	0.6465
JE2 vs. fadX::tn	-0.009447	-0.1946 to 0.1758	No	ns	>0.9999
JE2 vs. ilvE::tn	-0.05462	-0.2398 to 0.1306	No	ns	0.9388
JE2 vs. agr::tn	0.02661	-0.1586 to 0.2118	No	ns	0.9984
JE2 vs. lpdA1::tn	-0.002961	-0.1882 to 0.1822	No	ns	>0.9999
JE2 vs. lpdA2::tn	0.2079	0.02267 to 0.3931	Yes	*	0.0207
LB + LL-375
JE2 vs. codY::tn	-0.216	-0.4012 to -0.03082	Yes	*	0.0147
JE2 vs. fadX::tn	-0.02046	-0.2057 to 0.1647	No	ns	0.9996
JE2 vs. ilvE::tn	-0.05136	-0.2366 to 0.1338	No	ns	0.9533
JE2 vs. agr::tn	0.02808	-0.1571 to 0.2133	No	ns	0.9978
JE2 vs. lpdA1::tn	-0.03416	-0.2194 to 0.1510	No	ns	0.9937
JE2 vs. lpdA2::tn	0.1799	-0.005334 to 0.3651	No	ns	0.0607
LB + Vanco0.5
JE2 vs. codY::tn	-0.3345	-0.5197 to -0.1493	Yes	****	<0.0001
JE2 vs. fadX::tn	-0.03459	-0.2198 to 0.1506	No	ns	0.9933
JE2 vs. ilvE::tn	-0.2377	-0.4229 to -0.05252	Yes	**	0.0056
JE2 vs. agr::tn	0.07349	-0.1117 to 0.2587	No	ns	0.8069
JE2 vs. lpdA1::tn	-0.05118	-0.2364 to 0.1340	No	ns	0.9541
JE2 vs. lpdA2::tn	0.1825	-0.002660 to 0.3677	No	ns	0.0551
LB + Levo1
JE2 vs. codY::tn	-0.2307	-0.4159 to -0.04550	Yes	**	0.0077
JE2 vs. fadX::tn	-0.005226	-0.1904 to 0.1800	No	ns	>0.9999
JE2 vs. ilvE::tn	-0.2114	-0.3966 to -0.02621	Yes	*	0.0179
JE2 vs. agr::tn	0.1177	-0.06748 to 0.3029	No	ns	0.3754
JE2 vs. lpdA1::tn	-0.01827	-0.2035 to 0.1669	No	ns	0.9998
JE2 vs. lpdA2::tn	0.09786	-0.08734 to 0.2831	No	ns	0.5644
LB + Toby0.5
JE2 vs. codY::tn	-0.2128	-0.3980 to -0.02758	Yes	*	0.0169
JE2 vs. fadX::tn	-0.02817	-0.2134 to 0.1570	No	ns	0.9978
JE2 vs. ilvE::tn	-0.2223	-0.4075 to -0.03708	Yes	*	0.0113
JE2 vs. agr::tn	0.07563	-0.1096 to 0.2608	No	ns	0.7876
JE2 vs. lpdA1::tn	0.02006	-0.1651 to 0.2053	No	ns	0.9997
JE2 vs. lpdA2::tn	0.1756	-0.009570 to 0.3608	No	ns	0.0704
LB-P
JE2 vs. codY::tn	-0.1039	-0.2643 to 0.05645	No	ns	0.356
JE2 vs. fadX::tn	-0.009056	-0.1694 to 0.1513	No	ns	>0.9999
JE2 vs. ilvE::tn	0.1528	-0.007625 to 0.3131	No	ns	0.0686
JE2 vs. agr::tn	0.07013	-0.09026 to 0.2305	No	ns	0.7366
JE2 vs. lpdA1::tn	0.1297	-0.03070 to 0.2901	No	ns	0.1619
JE2 vs. lpdA2::tn	0.2802	0.1198 to 0.4405	Yes	****	<0.0001
LB-P + Colistin100
JE2 vs. codY::tn	-0.002096	-0.1873 to 0.1831	No	ns	>0.9999
JE2 vs. fadX::tn	0.06693	-0.1183 to 0.2521	No	ns	0.8613
JE2 vs. ilvE::tn	0.155	-0.03015 to 0.3402	No	ns	0.138
JE2 vs. agr::tn	0.1349	-0.05034 to 0.3201	No	ns	0.2458
JE2 vs. lpdA1::tn	0.174	-0.01119 to 0.3592	No	ns	0.0745
JE2 vs. lpdA2::tn	0.2202	0.03505 to 0.4054	Yes	*	0.0123
LB-P + Dapto0.75
JE2 vs. codY::tn	-0.06666	-0.2519 to 0.1185	No	ns	0.8633
JE2 vs. fadX::tn	0.07219	-0.1130 to 0.2574	No	ns	0.8183
JE2 vs. ilvE::tn	0.2765	0.09133 to 0.4617	Yes	***	0.0008
JE2 vs. agr::tn	0.1219	-0.06328 to 0.3071	No	ns	0.3404
JE2 vs. lpdA1::tn	0.3406	0.1554 to 0.5258	Yes	****	<0.0001
JE2 vs. lpdA2::tn	0.3626	0.1774 to 0.5478	Yes	****	<0.0001
LB-P + PolyB50
JE2 vs. codY::tn	-0.01384	-0.1990 to 0.1714	No	ns	>0.9999
JE2 vs. fadX::tn	-0.005322	-0.1905 to 0.1799	No	ns	>0.9999
JE2 vs. ilvE::tn	0.004191	-0.1810 to 0.1894	No	ns	>0.9999
JE2 vs. agr::tn	0.009846	-0.1754 to 0.1950	No	ns	>0.9999
JE2 vs. lpdA1::tn	0.002595	-0.1826 to 0.1878	No	ns	>0.9999
JE2 vs. lpdA2::tn	0.0307	-0.1545 to 0.2159	No	ns	0.9964
LB-P + LL-375
JE2 vs. codY::tn	-0.1132	-0.2984 to 0.07203	No	ns	0.4155
JE2 vs. fadX::tn	0.04185	-0.1434 to 0.2270	No	ns	0.9823
JE2 vs. ilvE::tn	0.1177	-0.06754 to 0.3029	No	ns	0.3759
JE2 vs. agr::tn	0.07817	-0.1070 to 0.2634	No	ns	0.7637
JE2 vs. lpdA1::tn	0.1505	-0.03467 to 0.3357	No	ns	0.1582
JE2 vs. lpdA2::tn	0.1541	-0.03111 to 0.3393	No	ns	0.1422
LB-P + Vanco0.5
JE2 vs. codY::tn	-0.0003858	-0.1856 to 0.1848	No	ns	>0.9999
JE2 vs. fadX::tn	0.02406	-0.1611 to 0.2093	No	ns	0.9991
JE2 vs. ilvE::tn	0.2833	0.09811 to 0.4685	Yes	***	0.0006
JE2 vs. agr::tn	0.1569	-0.02834 to 0.3421	No	ns	0.1305
JE2 vs. lpdA1::tn	0.09211	-0.09309 to 0.2773	No	ns	0.6235
JE2 vs. lpdA2::tn	0.5039	0.3187 to 0.6891	Yes	****	<0.0001
LB-P + Levo1
JE2 vs. codY::tn	-0.1092	-0.2944 to 0.07601	No	ns	0.4524
JE2 vs. fadX::tn	0.04528	-0.1399 to 0.2305	No	ns	0.974
JE2 vs. ilvE::tn	0.08075	-0.1045 to 0.2659	No	ns	0.7389
JE2 vs. agr::tn	0.1372	-0.04801 to 0.3224	No	ns	0.231
JE2 vs. lpdA1::tn	0.1178	-0.06745 to 0.3030	No	ns	0.3751
JE2 vs. lpdA2::tn	0.1495	-0.03567 to 0.3347	No	ns	0.163
LB-P + Toby0.5
JE2 vs. codY::tn	-0.05714	-0.2423 to 0.1281	No	ns	0.9258
JE2 vs. fadX::tn	0.08832	-0.09688 to 0.2735	No	ns	0.6626
JE2 vs. ilvE::tn	0.1076	-0.07758 to 0.2928	No	ns	0.4674
JE2 vs. agr::tn	0.1274	-0.05780 to 0.3126	No	ns	0.2978
JE2 vs. lpdA1::tn	0.1266	-0.05857 to 0.3118	No	ns	0.3036
JE2 vs. lpdA2::tn	0.199	0.01379 to 0.3842	Yes	*	0.0296
LB-B
JE2 vs. codY::tn	-0.4485	-0.6089 to -0.2881	Yes	****	<0.0001
JE2 vs. fadX::tn	0.008682	-0.1517 to 0.1691	No	ns	>0.9999
JE2 vs. ilvE::tn	-0.349	-0.5094 to -0.1886	Yes	****	<0.0001
JE2 vs. agr::tn	-0.004316	-0.1647 to 0.1561	No	ns	>0.9999
JE2 vs. lpdA1::tn	0.1037	-0.05670 to 0.2641	No	ns	0.3584
JE2 vs. lpdA2::tn	0.0596	-0.1008 to 0.2200	No	ns	0.8464
LB-B + Colistin100
JE2 vs. codY::tn	-0.4196	-0.6048 to -0.2344	Yes	****	<0.0001
JE2 vs. fadX::tn	0.001331	-0.1839 to 0.1865	No	ns	>0.9999
JE2 vs. ilvE::tn	-0.3305	-0.5157 to -0.1453	Yes	****	<0.0001
JE2 vs. agr::tn	0.06567	-0.1195 to 0.2509	No	ns	0.8708
JE2 vs. lpdA1::tn	0.1324	-0.05277 to 0.3176	No	ns	0.262
JE2 vs. lpdA2::tn	0.1874	0.002183 to 0.3726	Yes	*	0.0462
LB-B + Dapto0.75
JE2 vs. codY::tn	-0.4564	-0.6416 to -0.2712	Yes	****	<0.0001
JE2 vs. fadX::tn	0.0152	-0.1700 to 0.2004	No	ns	>0.9999
JE2 vs. ilvE::tn	-0.2202	-0.4054 to -0.03502	Yes	*	0.0123
JE2 vs. agr::tn	0.02332	-0.1619 to 0.2085	No	ns	0.9992
JE2 vs. lpdA1::tn	0.2626	0.07736 to 0.4478	Yes	**	0.0017
JE2 vs. lpdA2::tn	0.03403	-0.1512 to 0.2192	No	ns	0.9938
LB-B + PolyB50
JE2 vs. codY::tn	-0.4064	-0.5916 to -0.2212	Yes	****	<0.0001
JE2 vs. fadX::tn	-0.02741	-0.2126 to 0.1578	No	ns	0.9981
JE2 vs. ilvE::tn	-0.2927	-0.4779 to -0.1075	Yes	***	0.0003
JE2 vs. agr::tn	0.08998	-0.09522 to 0.2752	No	ns	0.6455
JE2 vs. lpdA1::tn	0.1275	-0.05769 to 0.3127	No	ns	0.297
JE2 vs. lpdA2::tn	0.149	-0.03624 to 0.3342	No	ns	0.1657
LB-B + LL-375
JE2 vs. codY::tn	-0.4537	-0.6389 to -0.2685	Yes	****	<0.0001
JE2 vs. fadX::tn	-0.116	-0.3012 to 0.06917	No	ns	0.39
JE2 vs. ilvE::tn	-0.2636	-0.4488 to -0.07836	Yes	**	0.0016
JE2 vs. agr::tn	0.001198	-0.1840 to 0.1864	No	ns	>0.9999
JE2 vs. lpdA1::tn	0.08978	-0.09542 to 0.2750	No	ns	0.6476
JE2 vs. lpdA2::tn	0.01234	-0.1729 to 0.1975	No	ns	>0.9999
LB-B + Vanco0.5
JE2 vs. codY::tn	-0.5435	-0.7287 to -0.3583	Yes	****	<0.0001
JE2 vs. fadX::tn	0.05374	-0.1315 to 0.2389	No	ns	0.943
JE2 vs. ilvE::tn	-0.512	-0.6972 to -0.3268	Yes	****	<0.0001
JE2 vs. agr::tn	0.0429	-0.1423 to 0.2281	No	ns	0.98
JE2 vs. lpdA1::tn	0.07948	-0.1057 to 0.2647	No	ns	0.7512
JE2 vs. lpdA2::tn	0.102	-0.08320 to 0.2872	No	ns	0.5225
LB-B + Levo1
JE2 vs. codY::tn	-0.6015	-0.7867 to -0.4163	Yes	****	<0.0001
JE2 vs. fadX::tn	-0.02154	-0.2067 to 0.1637	No	ns	0.9995
JE2 vs. ilvE::tn	-0.586	-0.7712 to -0.4008	Yes	****	<0.0001
JE2 vs. agr::tn	0.00249	-0.1827 to 0.1877	No	ns	>0.9999
JE2 vs. lpdA1::tn	0.06984	-0.1154 to 0.2550	No	ns	0.8381
JE2 vs. lpdA2::tn	-0.3767	-0.5619 to -0.1915	Yes	****	<0.0001
LB-B + Toby
JE2 vs. codY::tn	-0.5305	-0.7157 to -0.3453	Yes	****	<0.0001
JE2 vs. fadX::tn	-0.01754	-0.2027 to 0.1677	No	ns	0.9998
JE2 vs. ilvE::tn	-0.4595	-0.6447 to -0.2743	Yes	****	<0.0001
JE2 vs. agr::tn	0.01968	-0.1655 to 0.2049	No	ns	0.9997
JE2 vs. lpdA1::tn	-0.005612	-0.1908 to 0.1796	No	ns	>0.9999
JE2 vs. lpdA2::tn	-0.1989	-0.3841 to -0.01369	Yes	*	0.0298
Test details	Predicted (LS) mean 1	Predicted (LS) mean 2	Predicted (LS) mean diff.	SE of diff.	N1	N2	q	DF
LB
JE2 vs. codY::tn	1	1.197	-0.197	0.06219	4	4	3.168	357
JE2 vs. fadX::tn	1	1.001	-0.0007734	0.06219	4	4	0.01244	357
JE2 vs. ilvE::tn	1	1.078	-0.07849	0.06219	4	4	1.262	357
JE2 vs. agr::tn	1	0.9917	0.008308	0.06219	4	4	0.1336	357
JE2 vs. lpdA1::tn	1	1.007	-0.006786	0.06219	4	4	0.1091	357
JE2 vs. lpdA2::tn	1	0.8189	0.1811	0.06219	4	4	2.911	357
LB + Colistin100
JE2 vs. codY::tn	0.99	1.109	-0.1194	0.07181	3	3	1.662	357
JE2 vs. fadX::tn	0.99	1.01	-0.02003	0.07181	3	3	0.2789	357
JE2 vs. ilvE::tn	0.99	1.064	-0.07448	0.07181	3	3	1.037	357
JE2 vs. agr::tn	0.99	1.022	-0.03177	0.07181	3	3	0.4424	357
JE2 vs. lpdA1::tn	0.99	1.001	-0.01061	0.07181	3	3	0.1478	357
JE2 vs. lpdA2::tn	0.99	0.8011	0.1889	0.07181	3	3	2.631	357
LB + Dapto0.75
JE2 vs. codY::tn	1.02	1.22	-0.2005	0.07181	3	3	2.792	357
JE2 vs. fadX::tn	1.02	1.122	-0.1024	0.07181	3	3	1.426	357
JE2 vs. ilvE::tn	1.02	1.169	-0.149	0.07181	3	3	2.074	357
JE2 vs. agr::tn	1.02	1.06	-0.04002	0.07181	3	3	0.5573	357
JE2 vs. lpdA1::tn	1.02	1.164	-0.1443	0.07181	3	3	2.009	357
JE2 vs. lpdA2::tn	1.02	0.9499	0.07012	0.07181	3	3	0.9765	357
LB + PolyB50
JE2 vs. codY::tn	1.021	1.111	-0.08988	0.07181	3	3	1.252	357
JE2 vs. fadX::tn	1.021	1.03	-0.009447	0.07181	3	3	0.1316	357
JE2 vs. ilvE::tn	1.021	1.075	-0.05462	0.07181	3	3	0.7606	357
JE2 vs. agr::tn	1.021	0.9942	0.02661	0.07181	3	3	0.3706	357
JE2 vs. lpdA1::tn	1.021	1.024	-0.002961	0.07181	3	3	0.04123	357
JE2 vs. lpdA2::tn	1.021	0.813	0.2079	0.07181	3	3	2.895	357
LB + LL-375
JE2 vs. codY::tn	0.9852	1.201	-0.216	0.07181	3	3	3.008	357
JE2 vs. fadX::tn	0.9852	1.006	-0.02046	0.07181	3	3	0.2849	357
JE2 vs. ilvE::tn	0.9852	1.037	-0.05136	0.07181	3	3	0.7152	357
JE2 vs. agr::tn	0.9852	0.9571	0.02808	0.07181	3	3	0.391	357
JE2 vs. lpdA1::tn	0.9852	1.019	-0.03416	0.07181	3	3	0.4757	357
JE2 vs. lpdA2::tn	0.9852	0.8053	0.1799	0.07181	3	3	2.505	357
LB + Vanco0.5
JE2 vs. codY::tn	0.9465	1.281	-0.3345	0.07181	3	3	4.658	357
JE2 vs. fadX::tn	0.9465	0.9811	-0.03459	0.07181	3	3	0.4816	357
JE2 vs. ilvE::tn	0.9465	1.184	-0.2377	0.07181	3	3	3.31	357
JE2 vs. agr::tn	0.9465	0.873	0.07349	0.07181	3	3	1.023	357
JE2 vs. lpdA1::tn	0.9465	0.9976	-0.05118	0.07181	3	3	0.7126	357
JE2 vs. lpdA2::tn	0.9465	0.7639	0.1825	0.07181	3	3	2.542	357
LB + Levo1
JE2 vs. codY::tn	0.9475	1.178	-0.2307	0.07181	3	3	3.212	357
JE2 vs. fadX::tn	0.9475	0.9528	-0.005226	0.07181	3	3	0.07278	357
JE2 vs. ilvE::tn	0.9475	1.159	-0.2114	0.07181	3	3	2.944	357
JE2 vs. agr::tn	0.9475	0.8298	0.1177	0.07181	3	3	1.639	357
JE2 vs. lpdA1::tn	0.9475	0.9658	-0.01827	0.07181	3	3	0.2545	357
JE2 vs. lpdA2::tn	0.9475	0.8497	0.09786	0.07181	3	3	1.363	357
LB + Toby0.5
JE2 vs. codY::tn	0.9433	1.156	-0.2128	0.07181	3	3	2.963	357
JE2 vs. fadX::tn	0.9433	0.9715	-0.02817	0.07181	3	3	0.3922	357
JE2 vs. ilvE::tn	0.9433	1.166	-0.2223	0.07181	3	3	3.095	357
JE2 vs. agr::tn	0.9433	0.8677	0.07563	0.07181	3	3	1.053	357
JE2 vs. lpdA1::tn	0.9433	0.9233	0.02006	0.07181	3	3	0.2794	357
JE2 vs. lpdA2::tn	0.9433	0.7677	0.1756	0.07181	3	3	2.446	357
LB-P
JE2 vs. codY::tn	0.6359	0.7399	-0.1039	0.06219	4	4	1.671	357
JE2 vs. fadX::tn	0.6359	0.645	-0.009056	0.06219	4	4	0.1456	357
JE2 vs. ilvE::tn	0.6359	0.4832	0.1528	0.06219	4	4	2.456	357
JE2 vs. agr::tn	0.6359	0.5658	0.07013	0.06219	4	4	1.128	357
JE2 vs. lpdA1::tn	0.6359	0.5063	0.1297	0.06219	4	4	2.085	357
JE2 vs. lpdA2::tn	0.6359	0.3558	0.2802	0.06219	4	4	4.505	357
LB-P + Colistin100
JE2 vs. codY::tn	0.5886	0.5907	-0.002096	0.07181	3	3	0.02918	357
JE2 vs. fadX::tn	0.5886	0.5216	0.06693	0.07181	3	3	0.932	357
JE2 vs. ilvE::tn	0.5886	0.4335	0.155	0.07181	3	3	2.159	357
JE2 vs. agr::tn	0.5886	0.4537	0.1349	0.07181	3	3	1.878	357
JE2 vs. lpdA1::tn	0.5886	0.4146	0.174	0.07181	3	3	2.423	357
JE2 vs. lpdA2::tn	0.5886	0.3683	0.2202	0.07181	3	3	3.067	357
LB-P + Dapto0.75
JE2 vs. codY::tn	0.7307	0.7974	-0.06666	0.07181	3	3	0.9283	357
JE2 vs. fadX::tn	0.7307	0.6585	0.07219	0.07181	3	3	1.005	357
JE2 vs. ilvE::tn	0.7307	0.4542	0.2765	0.07181	3	3	3.851	357
JE2 vs. agr::tn	0.7307	0.6088	0.1219	0.07181	3	3	1.698	357
JE2 vs. lpdA1::tn	0.7307	0.3901	0.3406	0.07181	3	3	4.743	357
JE2 vs. lpdA2::tn	0.7307	0.3681	0.3626	0.07181	3	3	5.05	357
LB-P + PolyB50
JE2 vs. codY::tn	0.382	0.3958	-0.01384	0.07181	3	3	0.1927	357
JE2 vs. fadX::tn	0.382	0.3873	-0.005322	0.07181	3	3	0.07411	357
JE2 vs. ilvE::tn	0.382	0.3778	0.004191	0.07181	3	3	0.05837	357
JE2 vs. agr::tn	0.382	0.3721	0.009846	0.07181	3	3	0.1371	357
JE2 vs. lpdA1::tn	0.382	0.3794	0.002595	0.07181	3	3	0.03613	357
JE2 vs. lpdA2::tn	0.382	0.3513	0.0307	0.07181	3	3	0.4275	357
LB-P + LL-375
JE2 vs. codY::tn	0.5016	0.6148	-0.1132	0.07181	3	3	1.576	357
JE2 vs. fadX::tn	0.5016	0.4598	0.04185	0.07181	3	3	0.5827	357
JE2 vs. ilvE::tn	0.5016	0.384	0.1177	0.07181	3	3	1.638	357
JE2 vs. agr::tn	0.5016	0.4235	0.07817	0.07181	3	3	1.089	357
JE2 vs. lpdA1::tn	0.5016	0.3511	0.1505	0.07181	3	3	2.096	357
JE2 vs. lpdA2::tn	0.5016	0.3476	0.1541	0.07181	3	3	2.146	357
LB-P + Vanco0.5
JE2 vs. codY::tn	0.8205	0.8209	-0.0003858	0.07181	3	3	0.005373	357
JE2 vs. fadX::tn	0.8205	0.7965	0.02406	0.07181	3	3	0.3351	357
JE2 vs. ilvE::tn	0.8205	0.5372	0.2833	0.07181	3	3	3.945	357
JE2 vs. agr::tn	0.8205	0.6637	0.1569	0.07181	3	3	2.184	357
JE2 vs. lpdA1::tn	0.8205	0.7284	0.09211	0.07181	3	3	1.283	357
JE2 vs. lpdA2::tn	0.8205	0.3166	0.5039	0.07181	3	3	7.017	357
LB-P + Levo1
JE2 vs. codY::tn	0.4978	0.607	-0.1092	0.07181	3	3	1.521	357
JE2 vs. fadX::tn	0.4978	0.4525	0.04528	0.07181	3	3	0.6306	357
JE2 vs. ilvE::tn	0.4978	0.4171	0.08075	0.07181	3	3	1.124	357
JE2 vs. agr::tn	0.4978	0.3606	0.1372	0.07181	3	3	1.91	357
JE2 vs. lpdA1::tn	0.4978	0.3801	0.1178	0.07181	3	3	1.64	357
JE2 vs. lpdA2::tn	0.4978	0.3483	0.1495	0.07181	3	3	2.082	357
LB-P + Toby0.5
JE2 vs. codY::tn	0.5255	0.5826	-0.05714	0.07181	3	3	0.7957	357
JE2 vs. fadX::tn	0.5255	0.4372	0.08832	0.07181	3	3	1.23	357
JE2 vs. ilvE::tn	0.5255	0.4179	0.1076	0.07181	3	3	1.499	357
JE2 vs. agr::tn	0.5255	0.3981	0.1274	0.07181	3	3	1.774	357
JE2 vs. lpdA1::tn	0.5255	0.3989	0.1266	0.07181	3	3	1.763	357
JE2 vs. lpdA2::tn	0.5255	0.3265	0.199	0.07181	3	3	2.771	357
LB-B
JE2 vs. codY::tn	0.7007	1.149	-0.4485	0.06219	4	4	7.211	357
JE2 vs. fadX::tn	0.7007	0.692	0.008682	0.06219	4	4	0.1396	357
JE2 vs. ilvE::tn	0.7007	1.05	-0.349	0.06219	4	4	5.612	357
JE2 vs. agr::tn	0.7007	0.705	-0.004316	0.06219	4	4	0.0694	357
JE2 vs. lpdA1::tn	0.7007	0.597	0.1037	0.06219	4	4	1.667	357
JE2 vs. lpdA2::tn	0.7007	0.6411	0.0596	0.06219	4	4	0.9584	357
LB-B + Colistin100
JE2 vs. codY::tn	0.7583	1.178	-0.4196	0.07181	3	3	5.843	357
JE2 vs. fadX::tn	0.7583	0.757	0.001331	0.07181	3	3	0.01853	357
JE2 vs. ilvE::tn	0.7583	1.089	-0.3305	0.07181	3	3	4.602	357
JE2 vs. agr::tn	0.7583	0.6926	0.06567	0.07181	3	3	0.9144	357
JE2 vs. lpdA1::tn	0.7583	0.6259	0.1324	0.07181	3	3	1.844	357
JE2 vs. lpdA2::tn	0.7583	0.5709	0.1874	0.07181	3	3	2.609	357
LB-B + Dapto0.75
JE2 vs. codY::tn	0.7132	1.17	-0.4564	0.07181	3	3	6.356	357
JE2 vs. fadX::tn	0.7132	0.698	0.0152	0.07181	3	3	0.2117	357
JE2 vs. ilvE::tn	0.7132	0.9334	-0.2202	0.07181	3	3	3.066	357
JE2 vs. agr::tn	0.7132	0.6899	0.02332	0.07181	3	3	0.3247	357
JE2 vs. lpdA1::tn	0.7132	0.4506	0.2626	0.07181	3	3	3.656	357
JE2 vs. lpdA2::tn	0.7132	0.6791	0.03403	0.07181	3	3	0.4739	357
LB-B + PolyB50
JE2 vs. codY::tn	0.7153	1.122	-0.4064	0.07181	3	3	5.659	357
JE2 vs. fadX::tn	0.7153	0.7427	-0.02741	0.07181	3	3	0.3817	357
JE2 vs. ilvE::tn	0.7153	1.008	-0.2927	0.07181	3	3	4.076	357
JE2 vs. agr::tn	0.7153	0.6253	0.08998	0.07181	3	3	1.253	357
JE2 vs. lpdA1::tn	0.7153	0.5878	0.1275	0.07181	3	3	1.776	357
JE2 vs. lpdA2::tn	0.7153	0.5663	0.149	0.07181	3	3	2.074	357
LB-B + LL-375
JE2 vs. codY::tn	0.5041	0.9578	-0.4537	0.07181	3	3	6.318	357
JE2 vs. fadX::tn	0.5041	0.6201	-0.116	0.07181	3	3	1.616	357
JE2 vs. ilvE::tn	0.5041	0.7676	-0.2636	0.07181	3	3	3.67	357
JE2 vs. agr::tn	0.5041	0.5029	0.001198	0.07181	3	3	0.01668	357
JE2 vs. lpdA1::tn	0.5041	0.4143	0.08978	0.07181	3	3	1.25	357
JE2 vs. lpdA2::tn	0.5041	0.4917	0.01234	0.07181	3	3	0.1719	357
LB-B + Vanco0.5
JE2 vs. codY::tn	0.728	1.272	-0.5435	0.07181	3	3	7.569	357
JE2 vs. fadX::tn	0.728	0.6742	0.05374	0.07181	3	3	0.7483	357
JE2 vs. ilvE::tn	0.728	1.24	-0.512	0.07181	3	3	7.129	357
JE2 vs. agr::tn	0.728	0.6851	0.0429	0.07181	3	3	0.5974	357
JE2 vs. lpdA1::tn	0.728	0.6485	0.07948	0.07181	3	3	1.107	357
JE2 vs. lpdA2::tn	0.728	0.626	0.102	0.07181	3	3	1.42	357
LB-B + Levo1
JE2 vs. codY::tn	0.4865	1.088	-0.6015	0.07181	3	3	8.375	357
JE2 vs. fadX::tn	0.4865	0.508	-0.02154	0.07181	3	3	0.2999	357
JE2 vs. ilvE::tn	0.4865	1.072	-0.586	0.07181	3	3	8.16	357
JE2 vs. agr::tn	0.4865	0.484	0.00249	0.07181	3	3	0.03468	357
JE2 vs. lpdA1::tn	0.4865	0.4166	0.06984	0.07181	3	3	0.9725	357
JE2 vs. lpdA2::tn	0.4865	0.8632	-0.3767	0.07181	3	3	5.246	357
LB-B + Toby
JE2 vs. codY::tn	0.5245	1.055	-0.5305	0.07181	3	3	7.387	357
JE2 vs. fadX::tn	0.5245	0.5421	-0.01754	0.07181	3	3	0.2442	357
JE2 vs. ilvE::tn	0.5245	0.984	-0.4595	0.07181	3	3	6.398	357
JE2 vs. agr::tn	0.5245	0.5049	0.01968	0.07181	3	3	0.274	357
JE2 vs. lpdA1::tn	0.5245	0.5301	-0.005612	0.07181	3	3	0.07815	357
JE2 vs. lpdA2::tn	0.5245	0.7234	-0.1989	0.07181	3	3	2.769	357

## Sheet: Figure 5d
Number of families	1
Number of comparisons per family	15
Alpha	0.05
Tukey's multiple comparisons test	Mean Diff.	95.00% CI of diff.	Below threshold?	Summary	Adjusted P Value
JE2 vs. agrA::tn	925.3	512.3 to 1338	Yes	****	<0.0001	A-B
JE2 vs. fadX::tn	341	-71.94 to 754.0	No	ns	0.1302	A-C
JE2 vs. ilvE::tn	72.04	-340.9 to 485.0	No	ns	0.9901	A-D
JE2 vs. lpdA1::tn	925.6	512.6 to 1339	Yes	****	<0.0001	A-E
JE2 vs. lpdA2::tn	925.6	512.6 to 1339	Yes	****	<0.0001	A-F
agrA::tn vs. fadX::tn	-584.2	-997.2 to -171.3	Yes	**	0.0048	B-C
agrA::tn vs. ilvE::tn	-853.2	-1266 to -440.3	Yes	***	0.0002	B-D
agrA::tn vs. lpdA1::tn	0.3277	-412.7 to 413.3	No	ns	>0.9999	B-E
agrA::tn vs. lpdA2::tn	0.3277	-412.7 to 413.3	No	ns	>0.9999	B-F
fadX::tn vs. ilvE::tn	-269	-682.0 to 144.0	No	ns	0.3099	C-D
fadX::tn vs. lpdA1::tn	584.6	171.6 to 997.6	Yes	**	0.0048	C-E
fadX::tn vs. lpdA2::tn	584.6	171.6 to 997.6	Yes	**	0.0048	C-F
ilvE::tn vs. lpdA1::tn	853.6	440.6 to 1267	Yes	***	0.0002	D-E
ilvE::tn vs. lpdA2::tn	853.6	440.6 to 1267	Yes	***	0.0002	D-F
lpdA1::tn vs. lpdA2::tn	0	-413.0 to 413.0	No	ns	>0.9999	E-F
Test details	Mean 1	Mean 2	Mean Diff.	SE of diff.	n1	n2	q	DF
JE2 vs. agrA::tn	925.6	0.3277	925.3	123	3	3	10.64	12
JE2 vs. fadX::tn	925.6	584.6	341	123	3	3	3.923	12
JE2 vs. ilvE::tn	925.6	853.6	72.04	123	3	3	0.8286	12
JE2 vs. lpdA1::tn	925.6	0	925.6	123	3	3	10.65	12
JE2 vs. lpdA2::tn	925.6	0	925.6	123	3	3	10.65	12
agrA::tn vs. fadX::tn	0.3277	584.6	-584.2	123	3	3	6.72	12
agrA::tn vs. ilvE::tn	0.3277	853.6	-853.2	123	3	3	9.814	12
agrA::tn vs. lpdA1::tn	0.3277	0	0.3277	123	3	3	0.003769	12
agrA::tn vs. lpdA2::tn	0.3277	0	0.3277	123	3	3	0.003769	12
fadX::tn vs. ilvE::tn	584.6	853.6	-269	123	3	3	3.094	12
fadX::tn vs. lpdA1::tn	584.6	0	584.6	123	3	3	6.724	12
fadX::tn vs. lpdA2::tn	584.6	0	584.6	123	3	3	6.724	12
ilvE::tn vs. lpdA1::tn	853.6	0	853.6	123	3	3	9.818	12
ilvE::tn vs. lpdA2::tn	853.6	0	853.6	123	3	3	9.818	12
lpdA1::tn vs. lpdA2::tn	0	0	0	123	3	3	0	12
Compact letter display
JE2	A
ilvE::tn	A
fadX::tn	A
agrA::tn	B
lpdA1::tn	B
lpdA2::tn	B

## Sheet: Figure 5e
HEAT KILLED
Number of families	1
Number of comparisons per family	2
Alpha	0.05
Dunnett's multiple comparisons test	Mean Diff.	95.00% CI of diff.	Below threshold?	Summary	Adjusted P Value	A-?
LB vs. Propionate	166666667	-959845172 to 1293178506	No	ns	0.881	B	Propionate
LB vs. Butyrate	866666667	-259845172 to 1993178506	No	ns	0.119	C	Butyrate
Test details	Mean 1	Mean 2	Mean Diff.	SE of diff.	n1	n2	q	DF
LB vs. Propionate	2200000000	2033333333	166666667	393465138	3	3	0.424	6
LB vs. Butyrate	2200000000	1333333333	866666667	393465138	3	3	2.2	6
JE2
Number of families	1
Number of comparisons per family	2
Alpha	0.05
Dunnett's multiple comparisons test	Mean Diff.	95.00% CI of diff.	Below threshold?	Summary	Adjusted P Value	A-?
LB vs. Prop	57133	-34254 to 148521	No	ns	0.2052	B	Prop
LB vs. Butyrate	32000	-59387 to 123387	No	ns	0.5369	C	Butyrate
Test details	Mean 1	Mean 2	Mean Diff.	SE of diff.	n1	n2	q	DF
LB vs. Prop	76000	18867	57133	31920	3	3	1.79	6
LB vs. Butyrate	76000	44000	32000	31920	3	3	1.003	6
codY::tn
Number of families	1
Number of comparisons per family	2
Alpha	0.05
Dunnett's multiple comparisons test	Mean Diff.	95.00% CI of diff.	Below threshold?	Summary	Adjusted P Value	A-?
LB vs. Prop	-200000	-951838 to 551838	No	ns	0.6824	B	Prop
LB vs. Butyrate	101466	-650372 to 853305	No	ns	0.8992	C	Butyrate
Test details	Mean 1	Mean 2	Mean Diff.	SE of diff.	n1	n2	q	DF
LB vs. Prop	252333	452333	-200000	262600	3	3	0.7616	6
LB vs. Butyrate	252333	150867	101466	262600	3	3	0.3864	6
agrA::tn
Number of families	1
Number of comparisons per family	2
Alpha	0.05
Dunnett's multiple comparisons test	Mean Diff.	95.00% CI of diff.	Below threshold?	Summary	Adjusted P Value	A-?
LB vs. Prop	87333	-109106 to 283772	No	ns	0.3947	B	Prop
LB vs. Butyrate	32333	-164106 to 228772	No	ns	0.8557	C	Butyrate
Test details	Mean 1	Mean 2	Mean Diff.	SE of diff.	n1	n2	q	DF
LB vs. Prop	99700	12367	87333	68612	3	3	1.273	6
LB vs. Butyrate	99700	67367	32333	68612	3	3	0.4713	6
fadX::tn
Number of families	1
Number of comparisons per family	2
Alpha	0.05
Dunnett's multiple comparisons test	Mean Diff.	95.00% CI of diff.	Below threshold?	Summary	Adjusted P Value	A-?
LB vs. Prop	90667	-166584 to 347918	No	ns	0.5331	B	Prop
LB vs. Butyrate	4433	-252818 to 261684	No	ns	0.9982	C	Butyrate
Test details	Mean 1	Mean 2	Mean Diff.	SE of diff.	n1	n2	q	DF
LB vs. Prop	119000	28333	90667	89852	3	3	1.009	6
LB vs. Butyrate	119000	114567	4433	89852	3	3	0.04934	6
ilvE::tn
Number of families	1
Number of comparisons per family	2
Alpha	0.05
Dunnett's multiple comparisons test	Mean Diff.	95.00% CI of diff.	Below threshold?	Summary	Adjusted P Value	A-?
LB vs. Prop	69667	-345952 to 485285	No	ns	0.851	B	Prop
LB vs. Butyrate	-39633	-455252 to 375985	No	ns	0.9475	C	Butyrate
Test details	Mean 1	Mean 2	Mean Diff.	SE of diff.	n1	n2	q	DF
LB vs. Prop	197567	127900	69667	145166	3	3	0.4799	6
LB vs. Butyrate	197567	237200	-39633	145166	3	3	0.273	6
lpdA1::tn
Number of families	1
Number of comparisons per family	2
Alpha	0.05
Dunnett's multiple comparisons test	Mean Diff.	95.00% CI of diff.	Below threshold?	Summary	Adjusted P Value	A-?
LB vs. Prop	17667	-22569 to 57903	No	ns	0.4022	B	Prop
LB vs. Butyrate	2633	-37603 to 42869	No	ns	0.9747	C	Butyrate
Test details	Mean 1	Mean 2	Mean Diff.	SE of diff.	n1	n2	q	DF
LB vs. Prop	19300	1633	17667	14054	3	3	1.257	6
LB vs. Butyrate	19300	16667	2633	14054	3	3	0.1874	6
lpdA2::tn
Number of families	1
Number of comparisons per family	2
Alpha	0.05
Dunnett's multiple comparisons test	Mean Diff.	95.00% CI of diff.	Below threshold?	Summary	Adjusted P Value	A-?
LB vs. Prop	0	-77.14 to 77.14	No	ns	>0.9999	B	Prop
LB vs. Butyrate	-33	-110.1 to 44.14	No	ns	0.4179	C	Butyrate
Test details	Mean 1	Mean 2	Mean Diff.	SE of diff.	n1	n2	q	DF
LB vs. Prop	1	1	0	26.94	3	3	0	6
LB vs. Butyrate	1	34	-33	26.94	3	3	1.225	6

[truncated: 4 more sheets: Figure 6a, Figure 6b, Figure 6c, Figure 6d]
